# Supplementary material for: USP14 is crucial for proteostasis regulation and α-synuclein degradation in human SH-SY5Y dopaminergic cells
Source: Heliyon. 2025 Jan 23;11(3):e42031. doi: 10.1016/j.heliyon.2025.e42031 (PMC11795799; doi:10.1016/j.heliyon.2025.e42031)
Supplement: Multimedia component 2 [file mmc2.xlsx]

## Sheet: Networks
Networks
ID	Molecules in Network	Score	Focus Molecules	Top Diseases and Functions
1	AP-3,APC (complex),CENPV,CKAP2,Condensin II:MCPH1:SET,Condensin II:RB1,CRTAP,CWC22,DPYSL5,FKBP10,FKBP7,INA,KIF4A,LEPRE1:PPIB:CRTAP,LGALS3BP,LSAMP,NAGLU,NCAPD2,NCAPG2,NCAPH2,NFkB (complex),P3H1,peptidylprolyl isomerase,PPI,PPIB,PPIC,PRC1,Prolyl 3-hydroxylases:Fe2 ,Prolyl 3-hydroxylases:Fe2 :3,4-Hyp collagen propeptides,PRPH,RAB3C,SMC2,SMC4,TM7SF2,UHRF1	53	25	[Cell Cycle, Connective Tissue Disorders, Developmental Disorder]
2	Akt,ALCAM,beta-galactosidase,c-Src,Caveolin,CHGB,collagen,Collagen type IV,Collagen type V,CPE,EMILIN1,FAM20C:FAM20C substrates,GAA,GLB1,Integrin,Integrin alpha2beta1,alpha3:beta1:(collagen,laminin,fibronectin),Integrin alpha3beta1, alpha6beta4:Laminins-332, 511, 521, (211, 221),Integrinα,ITGA2,ITGA3,LAMC1,LAMC2,Laminin5,MAC,MRC2,NEO1,NEU1,NEU1:GLB1:CTSA dimer,PAM,PIN4,SCG2,Secretase gamma,TMSB4,…	34	18	[Cell-To-Cell Signaling and Interaction, Hair and Skin Development and Function, Organismal Development]
3	26s Proteasome,Actin,Alpha catenin,BCR (complex),C7,CG,Collagen Alpha1,Collagen type I (complex),collagen type i (family),FDXR,GBA1,H1-10,H1-2,H1-5,HEXA,Histone h3,HMGB2,Hsp90 (family),Immunoglobulin,KIF1A,LYN,NT5E,P38 MAPK,p70 S6k,PDLIM1,Pkc(s),PP2A,Ppp2c,SVIL,TFPI2,trypsin,Ubiquitin,USP14,VIM,VPS36	32	17	[Lipid Metabolism, Molecular Transport, Small Molecule Biochemistry]
4	ABLIM1,ABRACL,ACAD11,ACTB,ASTN2,CCDC106,COLEC11,CORO2A,Creb,CRTC3,DNM3,DPP7,FAR1,FHL2,IDUA,IGF1R,KAT14,MAGEA10,miR-433-5p (miRNAs w/seed ACGGUGA),miR-434-3p (miRNAs w/seed UUGAACC),miR-434-5p (miRNAs w/seed CUCGACU),MTCL1,NUP50,OSBPL3,PLCXD3,RIGI,RNASET2,Rnr,RTL1,SCO2,SNX5,TADA3,TERF2IP,TOB1,VPS72	32	17	[Organ Morphology, Organismal Development, Organismal Injury and Abnormalities]
5	AGTPBP1,CD59,Cdc2,Cdc45:CDK:DDK:Mcm10:Activated claspin:pre-replicative,Cdk (family),CDK1,CDK:DDK:MCM10:active pre-replicative,CDK:DDK:MCM10:active pre-replicative complex:CDC45,CDK:DDK:MCM10:active pre-replicative complex:CDC45:RPA1-4,CDT1:MCM2-7,CKS1B,Cyclin A,DUT,E2f,FHL1,Jnk,LRPAP1,Mcm,MCM10:active pre-replicative,MCM10:pre-replicative,MCM2,MCM3,MCM4,MCM5,MCM7,ORC-CDC45-CDT1-MCM-RPA,ORC:CDC6:…	27	15	[Cancer, Cardiovascular Disease, DNA Replication, Recombination, and Repair]
6	ADCY,CACNA2D1,Calmodulin,CaMKII,Collagen(s),Creb,CRMP1,CRYM,CSRP1,DBH,ERK,Fcer1,G protein,G protein alpha,G protein alpha i,G protein beta gamma core,GNAO1,GNG4,HSD17B12,N-type Calcium Channel,NCAM1,NMDA Receptor,NPY,Pdgfr,PHOX2B,Pka,PLC,PLCB4,PP1 protein complex group,Proinsulin,Raf,Rap1,SNAP25,TSH,voltage-gated calcium channel	23	13	[Neurological Disease, Organismal Injury and Abnormalities, Psychological Disorders]
7	ACADVL,Alp,ATP7A,calpain,CASP3,Cathepsin,Ck2,CLU,CNN3,cytochrome C,EGLN,GBP2,Gsk3,Hsp70,IFN Beta,Ifnar,IKBIP,LDL,Lysosomal Protease,MAOA,Mitochondrial complex 1,NFkB (family),NOL3,Notch,PARP,PI3K (complex),PRKAA,Pro-inflammatory Cytokine,RNA polymerase II,S100A11,SH3GLB1,Sod,Tgf beta,TPD52,TPD52L2	23	13	[Cell Morphology, Cellular Development, Embryonic Development]
8	Activin (family),AKR1C1/AKR1C2,AKR1C3,ALDH1A3,Alpha Actinin,Collagen type II,CRABP1,CROT,Cyclin D,ERK1/2,estrogen receptor,Growth hormone,Histone H1,Histone H2b,Hsp27,LDL-cholesterol,MAN1A1,MCM2-7,MCM2-7 b,MCM2:MCM4:MCM6:MCM7,MCM4:MCM6:MCM7,MCM6,MGP,MYDGF,N-cor,Osteocalcin,Pdgf (complex),Pdgf Ab,PDGF BB,RALDH,Rar,Rxr,SPARC,T3-TR-RXR,TGM2	18	11	[Endocrine System Development and Function, Organismal Injury and Abnormalities, Visual System Development and Function]
9	14-3-3,ACAC,CD3,CKAP4,CRABP2,CRELD1,CTSB,Cyclin B,ELAVL3,ERP29,F Actin,FNDC3A,Focal adhesion kinase,Ige,Insulin,JUN/JUNB/JUND,Laminin (complex),Mapk,Mek,Ngf,p85 (pik3r),PBXIP1,PI3K (family),PI3K p85,PLC gamma,PTN,Rac,RAS,Ras homolog,SCD,SHC1,Sos,SRC (family),TCR,Vegf	18	11	[Cell Morphology, Organismal Injury and Abnormalities, Skeletal and Muscular System Development and Function]
10	AMPK,Ap1,BCL2L13,caspase,cytokine,FDFT1,FSH,GNRH,HDL,HDL-cholesterol,HEXB,Hif1,Histone h4,IgG,IgG1,IgG2a,Igm,IL1,IL12 (complex),IL12 (family),Interferon alpha,Lh,MAD2L1,MALT1,MAP2K1/2,MHC Class II (complex),MTORC1,MVP,PLD3,RRM2B,SLC2A1,STAT5a/b,TACC3,Tnf (family),TPBG	18	11	[Connective Tissue Disorders, Organismal Injury and Abnormalities, Skeletal and Muscular Disorders]
11	ACVRL1,ADRA2A,ATG7,BCL2,BLID,Colorectal Cancer Metastasis Signaling,CPZ,CTSA,CYB5R1,DCTPP1,EDNRA,F2R,FAP,GDF5,GNAO1,GNS,HAUS3,HSF1,HSPA12A,Ivl,KCNJ3,Laminin (family),NOTCH2,PRSS12,PXDN,Rap1,Role of Macrophages, Fibroblasts and Endothelial Cells in Rheumatoid Arthritis,RSPO1,SLC1A2,SORL1,Stat3-Stat3,TGFB1,VAT1L,WNT/β-catenin Signaling,WNT5A	16	10	[Cell Morphology, Organismal Development, Skeletal and Muscular System Development and Function]

## Sheet: Molecules
Molecules
Symbol	Entrez Gene Name	UniProt/Swiss-Prot Accession	Expr Fold Change	Expr p-value	Note	Location	Type(s)	Biomarker Application(s)	Drug(s)	Entrez Gene ID for Human	Entrez Gene ID for Mouse	Entrez Gene ID for Rat
NCAM1	neural cell adhesion molecule 1	P13591	−2,165	3,70E−02	9	Plasma Membrane	other	efficacy,prognosis,unspecified application	BB-10901	4684	17967	24586
NCAPD2	non-SMC condensin I complex subunit D2	Q15021	−2,165	2,84E−02	22	Nucleus	other			9918	68298	362438
NCAPG2	non-SMC condensin II complex subunit G2	Q86XI2	−3,003	3,94E−04	5	Nucleus	other			54892	76044	362798
NCAPH2	non-SMC condensin II complex subunit H2	Q6IBW4	−3,704	3,04E−03	3	Nucleus	other			29781	52683	300149
NEO1	neogenin 1	Q92859	2,950	3,39E−03	2	Plasma Membrane	transcription regulator			4756	18007	81735
NEU1	neuraminidase 1	Q99519	3,647	4,76E−05	3	Cytoplasm	enzyme			4758	18010	24591
NOL3	nucleolar protein 3	O60936	2,446	1,33E−02	6	Nucleus	other			8996	78688	85383
NPY	neuropeptide Y	P01303	10,741	7,03E−16	4	Plasma Membrane	other	efficacy		4852	109648	24604
NT5E	5'-nucleotidase ecto	P21589	4,639	1,82E−05	3	Plasma Membrane	phosphatase		AK119,ATG-037,BMS-986179,CPI-006,GS-1423,HLX23,IBI325,INCA00186,IPH5301,JAB-BX102,LY3475070,MEDI9447,NZV930,ORIC-533,PT199,quemliclustat,Sym024,TJ004309	4907	23959	58813
NUP50	nucleoporin 50	Q9UKX7	−3,077	8,23E−04	8	Nucleus	transporter			10762	18141	25497
OSBPL3	oxysterol binding protein like 3	Q9H4L5	6,807	2,94E−14	17	Plasma Membrane	transporter			26031	71720	362360
P3H1	prolyl 3-hydroxylase 1	Q32P28	2,290	1,51E−02	16	Nucleus	enzyme			64175	56401	114200
PAM	peptidylglycine alpha-amidating monooxygenase	P19021	3,456	7,90E−05	3	Plasma Membrane	enzyme			5066	18484	25508
PBXIP1	PBX homeobox interacting protein 1	Q96AQ6	4,463	4,01E−08	14	Nucleus	transcription regulator			57326	229534	310644
PDLIM1	PDZ and LIM domain 1	O00151	2,992	4,20E−04	11	Cytoplasm	transcription regulator	unspecified application		9124	54132	54133
PHOX2B	paired like homeobox 2B	Q99453	−4,785	1,18E−06	2	Nucleus	transcription regulator			8929	18935
PIN4	peptidylprolyl cis/trans isomerase, NIMA-interacting 4	Q9Y237	−2,262	4,53E−02	4	Nucleus	enzyme			5303	69713	684441
PLCB4	phospholipase C beta 4	Q15147	3,887	3,68E−06	11	Cytoplasm	enzyme			5332	18798	25031
PLCXD3	phosphatidylinositol specific phospholipase C X domain containing 3	Q63HM9	2,337	1,16E−02	6	Plasma Membrane	other			345557	239318	310358
PLD3	phospholipase D family member 3	Q8IV08	3,585	8,57E−08	14	Cytoplasm	enzyme			23646	18807	361527
PPIB	peptidylprolyl isomerase B	P23284	1,963	4,32E−02	12	Cytoplasm	enzyme			5479	19035	64367
PPIC	peptidylprolyl isomerase C	P45877	2,209	4,64E−02	5	Cytoplasm	enzyme			5480	19038	291463
PRC1	protein regulator of cytokinesis 1	O43663	−3,333	1,33E−02	2	Nucleus	other			9055	233406	308761
PRPH	peripherin	P41219	−3,876	1,85E−03	3	Plasma Membrane	other			5630	19132	24688
PRSS12	serine protease 12	P56730	2,290	3,19E−02	9	Extracellular Space	peptidase	diagnosis		8492	19142	85266
PTN	pleiotrophin	P21246	4,336	3,13E−07	2	Extracellular Space	growth factor			5764	19242	24924
PXDN	peroxidasin	Q92626	2,238	2,17E−02	20	Extracellular Space	enzyme			7837	69675	554172
RAB3C	RAB3C, member RAS oncogene family	Q96E17	−100,000	7,03E−16	2	Cytoplasm	enzyme			115827	67295	171058
RNASET2	ribonuclease T2	O00584	3,183	2,96E−04	4	Cytoplasm	enzyme			8635	68195|100037283	292306
RPS27L	ribosomal protein S27 like	Q71UM5	2,279	5,95E−03	2	Cytoplasm	translation regulator			51065	67941	681429
RRM2B	ribonucleotide reductase regulatory TP53 inducible subunit M2B	Q7LG56	2,804	2,43E−02	2	Nucleus	enzyme	efficacy	bortezomib/cladribine/rituximab,cladribine,cladribine/cytarabine/daunorubicin,cladribine/cytarabine/decitabine,cladribine/cytarabine/filgrastim,cladribine/cytarabine/filgrastim/idarubicin,cladribine/cytarabine/filgrastim/idarubicin/plerixafor,cladribine/cytarabine/filgrastim/mitoxantrone,cladribine/peginterferon alfa-2a,cladribine/recombinant interferon,cladribine/rituximab,hydroxyurea,hydroxyure…	50484	382985	299976
RTL1	retrotransposon Gag like 1	A6NKG5	−3,145	3,66E−05	31	Other	other			388015	353326
S100A11	S100 calcium binding protein A11	P31949	2,197	1,02E−02	8	Cytoplasm	other			6282	277089	445415
SCD	stearoyl-CoA desaturase	O00767	−2,577	6,86E−03	4	Cytoplasm	enzyme	diagnosis		6319	20249	246074
SCG2	secretogranin II	P13521	10,360	7,03E−16	21	Extracellular Space	cytokine			7857	20254	24765
SH3GLB1	SH3 domain containing GRB2 like, endophilin B1	Q9Y371	2,314	2,33E−02	9	Cytoplasm	enzyme			51100	54673	292156
SHC1	SHC adaptor protein 1	P29353	2,195	4,21E−02	7	Cytoplasm	other			6464	20416	85385
SLC2A1	solute carrier family 2 member 1	P11166	−2,410	2,33E−02	6	Plasma Membrane	transporter	diagnosis,efficacy	alogliptin/INS/metformin,alogliptin/metformin,alogliptin/metformin/pioglitazone,BAY-876,canagliflozin/metformin,canakinumab/metformin,canakinumab/metformin/sulfonylurea,dapagliflozin/INS/metformin,dapagliflozin/metformin,dapagliflozin/metformin/saxagliptin,empagliflozin/linagliptin/metformin,empagliflozin/metformin,ertugliflozin/metformin,exenatide/INS/metformin,exenatide/INS/metformin/pioglitazo…	6513	20525	24778
SMC2	structural maintenance of chromosomes 2	O95347	−2,101	2,41E−02	24	Nucleus	transporter			10592	14211	362519
SMC4	structural maintenance of chromosomes 4	Q9NTJ3	−2,137	2,80E−02	27	Nucleus	transporter			10051	70099	295107
SNAP25	synaptosome associated protein 25	P60880	−13,514	7,03E−16	3	Plasma Membrane	transporter	unspecified application	botulinum toxin type A	6616	20614	25012
SPARC	secreted protein acidic and cysteine rich	P09486	3,399	4,32E−05	5	Extracellular Space	other	disease progression,efficacy		6678	20692	24791
SVIL	supervillin	O95425	2,280	4,01E−02	20	Plasma Membrane	other			6840	225115	361256
TACC3	transforming acidic coiled-coil containing protein 3	Q9Y6A5	−3,759	2,02E−03	3	Nucleus	other			10460	21335	360962
TAOK3	TAO kinase 3	Q9H2K8	2,724	2,17E−02	2	Cytoplasm	kinase		TAO3 inhibitor	51347	330177	304530
TERF2IP	TERF2 interacting protein	Q9NYB0	−2,387	2,09E−02	4	Nucleus	other			54386	57321	307861
TFPI2	tissue factor pathway inhibitor 2	P48307	7,468	6,47E−13	9	Extracellular Space	other			7980	21789	286926
TGM2	transglutaminase 2	P21980	2,336	4,61E−03	14	Cytoplasm	enzyme			7052	21817	56083
TM7SF2	transmembrane 7 superfamily member 2	O76062	3,166	3,64E−05	2	Cytoplasm	enzyme			7108	73166	293688
TOP2A	DNA topoisomerase II alpha	P11388	−2,681	4,09E−03	11	Nucleus	enzyme	diagnosis,efficacy,prognosis,response to therapy,unspecified application	alemtuzumab/cyclophosphamide/fludarabine phosphate/mitoxantrone,AQ4N,arsenic trioxide/daunorubicin/tretinoin,arsenic trioxide/idarubicin/tretinoin,becatecarin,bevacizumab/etoposide,bortezomib/dexamethasone/doxorubicin,bortezomib/doxorubicin,capecitabine/epirubicin/oxaliplatin,carboplatin/doxorubicin,chlorambucil/epirubicin,chlorambucil/mitoxantrone/prednisone,chlorambucil/mitoxantrone/prednisone/…	7153	21973	360243
TPBG	trophoblast glycoprotein	Q13641	2,276	4,52E−02	4	Plasma Membrane	other	unspecified application	ASN004,GEN1044,naptumomab estafenatox,SYD1875	7162	21983	83684
TPD52	tumor protein D52	P55327	2,617	8,15E−04	6	Cytoplasm	other	diagnosis,unspecified application		7163	21985	294900
TPD52L2	TPD52 like 2	O43399	2,127	2,76E−02	10	Cytoplasm	other	prognosis,unspecified application		7165	66314	296480
UGGT2	UDP-glucose glycoprotein glucosyltransferase 2	Q9NYU1	3,023	1,18E−04	6	Cytoplasm	enzyme			55757	66435	361091
UHRF1	ubiquitin like with PHD and ring finger domains 1	Q96T88	−2,941	1,15E−03	11	Nucleus	transcription regulator			29128	18140	316129
USP14	ubiquitin specific peptidase 14	P54578	−3,546	4,57E−06	14	Cytoplasm	peptidase		VLX1570	9097	59025	291796
VAT1L	vesicle amine transport 1 like	Q9HCJ6	3,124	1,76E−04	11	Other	enzyme			57687	270097	361414
VGF	VGF nerve growth factor inducible	O15240	8,801	7,03E−16	23	Extracellular Space	growth factor	unspecified application		7425	381677	29461
VIM	vimentin	P08670	2,121	1,65E−02	91	Cytoplasm	other	diagnosis,efficacy,prognosis,unspecified application	pritumumab	7431	22352	81818
VPS36	vacuolar protein sorting 36 homolog	Q86VN1	−4,484	1,23E−05	2	Cytoplasm	other			51028	70160	290851

## Sheet: Identified list of proteins
Checked	Protein FDR Confidence: Combined	Master	Accession	Description	Exp. q-value: Combined	Contaminant	Sum PEP Score	Coverage [%]	# Peptides	# PSMs	# Unique Peptides	# AAs	MW [kDa]	calc. pI	Score MSPepSearch: MSPepSearch	Score Sequest HT: Sequest HT	# Peptides (by Search Engine): MSPepSearch	# Peptides (by Search Engine): Sequest HT	Biological Process	Cellular Component	Molecular Function	Pfam IDs	Entrez Gene ID	Ensembl Gene ID	Gene Symbol	Gene ID	Reactome Pathways	WikiPathways	# Protein Pathway Groups	Abundance Ratio: (KO) / (CTRL)	Abundance Ratio Adj. P-Value: (KO) / (CTRL)	Abundance Ratio Variability [%]: (KO) / (CTRL)	Abundances (Grouped): CTRL	Abundances (Grouped): KO	Abundances (Grouped) CV [%]: CTRL	Abundances (Grouped) CV [%]: KO	Found in Sample: [S1] F1: Sample, CTRL, Exp_1	Found in Sample: [S2] F2: Sample, CTRL, Exp_1	Found in Sample: [S3] F3: Sample, CTRL, Exp_1	Found in Sample: [S7] F7: Sample, CTRL, Exp_3	Found in Sample: [S8] F8: Sample, CTRL, Exp_3	Found in Sample: [S9] F9: Sample, CTRL, Exp_3	Found in Sample: [S13] F13: Sample, CTRL, n/a	Found in Sample: [S14] F14: Sample, CTRL, n/a	Found in Sample: [S15] F15: Sample, CTRL, n/a	Found in Sample: [S19] F19: Sample, CTRL, n/a	Found in Sample: [S20] F20: Sample, CTRL, n/a	Found in Sample: [S21] F21: Sample, CTRL, n/a	Found in Sample: [S4] F4: Sample, KO, Exp_2
FALSE	High	Master Protein	P21333	Filamin-A OS=Homo sapiens OX=9606 GN=FLNA PE=1 SV=4	0	FALSE	1641.92	66	156	4531	140	2647	280.6	6.06	2046640	14.31	156	17	cell cycle OR cell proliferation;cell organization and biogenesis;protein metabolism;other metabolic processes;stress response;transport;developmental processes;signal transduction;other biological processes	non-structural extracellular;plasma membrane;other membranes;cytosol;cytoskeleton;ER/Golgi;nucleus;other cell component	signal transduction activity or receptor binding;cytoskeletal activity;other molecular function	Pf00307, Pf00630	2316	ENSG00000196924	FLNA	E9KL45; hsa:2316; P21333; Q5HY53; Q5HY55; Q8NF52	OAS antiviral response; Platelet degranulation ; RHO GTPases activate PAKs; GP1b-IX-V activation signalling; Cell-extracellular matrix interactions	Androgen receptor signaling pathway; Prolactin signaling pathway; Focal adhesion; Hypothesized pathways in pathogenesis of cardiovascular disease; MAPK signaling pathway; IL-4 signaling pathway; Ebola virus infection in host; Joubert syndrome; NPHP1 deletion syndrome	14	1.589	0.292902	41.03	76.8	123.2	5.35	3.7	High	High	High	High	High	High	High	High	High	High	High	High	High
	Checked	Protein Group ID	# Proteins	# Unique Peptides	# Peptides	# PSMs	Group Description	Found in Sample: [S1] F1: Sample, CTRL, Exp_1	Found in Sample: [S2] F2: Sample, CTRL, Exp_1	Found in Sample: [S3] F3: Sample, CTRL, Exp_1	Found in Sample: [S7] F7: Sample, CTRL, Exp_3	Found in Sample: [S8] F8: Sample, CTRL, Exp_3	Found in Sample: [S9] F9: Sample, CTRL, Exp_3	Found in Sample: [S13] F13: Sample, CTRL, n/a	Found in Sample: [S14] F14: Sample, CTRL, n/a	Found in Sample: [S15] F15: Sample, CTRL, n/a	Found in Sample: [S19] F19: Sample, CTRL, n/a	Found in Sample: [S20] F20: Sample, CTRL, n/a	Found in Sample: [S21] F21: Sample, CTRL, n/a	Found in Sample: [S4] F4: Sample, KO, Exp_2	Found in Sample: [S5] F5: Sample, KO, Exp_2	Found in Sample: [S6] F6: Sample, KO, Exp_2	Found in Sample: [S10] F10: Sample, KO, Exp_4	Found in Sample: [S11] F11: Sample, KO, Exp_4	Found in Sample: [S12] F12: Sample, KO, Exp_4	Found in Sample: [S16] F16: Sample, KO, n/a	Found in Sample: [S17] F17: Sample, KO, n/a	Found in Sample: [S18] F18: Sample, KO, n/a	Found in Sample: [S22] F22: Sample, KO, n/a	Found in Sample: [S23] F23: Sample, KO, n/a	Found in Sample: [S24] F24: Sample, KO, n/a
	FALSE	1357	1	140	156	4531	[Master Protein] Filamin-A OS=Homo sapiens OX=9606 GN=FLNA PE=1 SV=4	High	High	High	High	High	High	High	High	High	High	High	High	High	High	High	High	High	High	High	High	High	High	High	High
		Checked	Confidence	Annotated Sequence	Modifications	Qvality PEP	Qvality q-value	# Protein Groups	# Proteins	# PSMs	Master Protein Accessions	Positions in Master Proteins	Modifications in Master Proteins	# Missed Cleavages	Theo. MH+ [Da]	Contaminant	Abundance Ratio: (KO) / (CTRL)	Abundance Ratio Adj. P-Value: (KO) / (CTRL)	Abundance Ratio Variability [%]: (KO) / (CTRL)	Abundances (Grouped): CTRL	Abundances (Grouped): KO	Abundances (Grouped) CV [%]: CTRL	Abundances (Grouped) CV [%]: KO	Quan Info	Found in Sample: [S1] F1: Sample, CTRL, Exp_1	Found in Sample: [S2] F2: Sample, CTRL, Exp_1	Found in Sample: [S3] F3: Sample, CTRL, Exp_1	Found in Sample: [S7] F7: Sample, CTRL, Exp_3	Found in Sample: [S8] F8: Sample, CTRL, Exp_3	Found in Sample: [S9] F9: Sample, CTRL, Exp_3	Found in Sample: [S13] F13: Sample, CTRL, n/a	Found in Sample: [S14] F14: Sample, CTRL, n/a	Found in Sample: [S15] F15: Sample, CTRL, n/a	Found in Sample: [S19] F19: Sample, CTRL, n/a	Found in Sample: [S20] F20: Sample, CTRL, n/a	Found in Sample: [S21] F21: Sample, CTRL, n/a	Found in Sample: [S4] F4: Sample, KO, Exp_2	Found in Sample: [S5] F5: Sample, KO, Exp_2	Found in Sample: [S6] F6: Sample, KO, Exp_2	Found in Sample: [S10] F10: Sample, KO, Exp_4	Found in Sample: [S11] F11: Sample, KO, Exp_4	Found in Sample: [S12] F12: Sample, KO, Exp_4	Found in Sample: [S16] F16: Sample, KO, n/a	Found in Sample: [S17] F17: Sample, KO, n/a	Found in Sample: [S18] F18: Sample, KO, n/a	Found in Sample: [S22] F22: Sample, KO, n/a	Found in Sample: [S23] F23: Sample, KO, n/a	Found in Sample: [S24] F24: Sample, KO, n/a	Confidence (by Search Engine): MSPepSearch
		FALSE	High	[R].AEAGVPAEFSIWTR.[E]		1.3871e-05	5.67304e-05	1	1	77	P21333	P21333 [2251-2264]		0	1533.77	FALSE	1.2	0.936629	49.52	91.4	108.6	36.44	32.65		High	High	High	High	High	High	High	High	High	High	High	High	High	High	High	High	High	High	High	High	High	High	High	High	High
		FALSE	High	[K].AEGPGLSRTGVELGK.[P]		2.47236e-06	5.67304e-05	1	1	47	P21333	P21333 [877-891]		1	1470.79	FALSE	1.466	0.703394	45.15	80.6	119.4	30.63	28.93		High	High	High	High	High	High	High	High	High	High	High	High	High	High	High	High	High	High	High	High	High	High	High	High	High
		FALSE	High	[K].AEGPGLSRTGVELGKPTHFTVNAK.[A]		2.15091e-06	5.67304e-05	1	1	23	P21333	P21333 [877-900]		1	2466.31	FALSE	2.979	0.00187058	63.91	43.9	156.1	59.6	32.24		Peak Found	High	Peak Found	Peak Found	Peak Found	Peak Found	High	Peak Found	Peak Found	High	High	High	High	High	High	High	High	High	High	High	High	High	High	High	High
		FALSE	High	[K].AEISCTDNQDGTCSVSYLPVLPGDYSILVK.[Y]	2xCarbamidomethyl [C5; C13]	0.00013763	8.32516e-05	1	1	39	P21333	P21333 [1908-1937]		0	3301.56	FALSE	1.505	0.845282	65.03	80.8	119.2	25.64	49.42		Peak Found	Peak Found	High	High	High	High	High	High	High	High	High	High	High	High	High	High	High	High	High	High	High	High	High	High	High
		FALSE	High	[K].AEISFEDR.[K]		0.00404378	0.000537069	1	1	1	P21333	P21333 [2281-2288]		0	966.453	FALSE	1.453	0.96706	35.44	88.4	111.6	107.61	22.2		High	Peak Found	Peak Found	Peak Found	Peak Found	Peak Found	Not Found	Not Found	Not Found	Peak Found	Peak Found	Peak Found	Peak Found	Peak Found	Peak Found	Peak Found	Peak Found	Peak Found	Not Found	Peak Found	Peak Found	Peak Found	Peak Found	Peak Found	High
		FALSE	High	[K].AEISFEDRK.[D]		0.0586183	0.00532604	1	1	4	P21333	P21333 [2281-2289]		1	1094.55	FALSE	1.897	0.853905	50.88	60.8	139.2	22.46	38.54		Peak Found	Peak Found	Peak Found	Peak Found	Peak Found	Peak Found	Not Found	Not Found	Not Found	Peak Found	Peak Found	Peak Found	High	Peak Found	High	High	Peak Found	High	Not Found	Peak Found	Peak Found	Peak Found	Peak Found	Peak Found	High
		FALSE	High	[K].AFGPGLQGGSAGSPAR.[F]		5.05453e-07	5.67304e-05	1	1	19	P21333	P21333 [1072-1087]		0	1429.72	FALSE	1.433	0.654751	32.96	85.3	114.7	26.07	16.65		High	High	High	Peak Found	High	High	High	Peak Found	High	High	High	High	High	High	High	High	High	Peak Found	High	High	High	High	Peak Found	Peak Found	High
		FALSE	High	[K].AFGPGLQGGSAGSPARFTIDTK.[G]		3.84952e-08	5.67304e-05	1	1	21	P21333	P21333 [1072-1093]		1	2135.09	FALSE	1.642	0.349974	15.9	75.4	124.6	11.86	13.07		Peak Found	High	High	High	Peak Found	Peak Found	Peak Found	High	High	High	High	Peak Found	High	High	High	High	High	High	High	Peak Found	High	High	High	High	High
		FALSE	High	[K].AGNNMLLVGVHGPR.[T]		3.49285e-05	5.67304e-05	1	1	60	P21333	P21333 [2585-2598]		0	1434.76	FALSE	1.734	0.346586	40.69	69.9	130.1	30.28	12.21		High	High	High	High	High	High	High	High	High	High	High	High	High	High	High	High	High	High	High	High	High	High	High	High	High
		FALSE	High	[K].AGNNMLLVGVHGPRTPCEEILVK.[H]	1xCarbamidomethyl [C17]	0.000161577	8.32516e-05	1	1	29	P21333	P21333 [2585-2607]		1	2504.31	FALSE	1.638	0.48178	31.41	84.1	115.9	13.96	46.37		Peak Found	High	High	Peak Found	Peak Found	High	High	High	High	High	High	Peak Found	High	High	High	High	High	High	High	High	High	High	High	High	High
		FALSE	High	[K].AGNNMLLVGVHGPRTPCEEILVK.[H]	1xCarbamidomethyl [C17]; 1xOxidation [M5]	0.0189977	0.00194435	1	1	3	P21333	P21333 [2585-2607]		1	2520.31	FALSE	2.208	0.444089	67.03	79.6	120.4	47.49	63.92		Peak Found	Peak Found	Peak Found	Not Found	Peak Found	Not Found	Not Found	Not Found	Peak Found	Peak Found	Peak Found	Not Found	High	High	High	Peak Found	Peak Found	Not Found	Peak Found	Peak Found	Peak Found	Peak Found	Peak Found	Peak Found	High
		FALSE	High	[K].AHEPTYFTVDCAEAGQGDVSIGIK.[C]	1xCarbamidomethyl [C11]	2.30341e-06	5.67304e-05	1	1	68	P21333	P21333 [786-809]		0	2565.19	FALSE	1.548	0.626155	22.53	80.2	119.8	14.53	16.74		High	High	High	High	High	High	High	High	High	High	High	High	High	High	High	High	High	High	High	High	High	High	High	High	High
		FALSE	High	[K].AHVVPCFDASK.[V]	1xCarbamidomethyl [C6]	4.89131e-05	5.67304e-05	1	1	31	P21333	P21333 [1152-1162]		0	1230.59	FALSE	1.151	0.999212	126.96	104.1	95.9	111.26	130.9		High	Peak Found	Peak Found	Peak Found	Peak Found	Peak Found	High	High	High	High	Peak Found	High	High	High	High	High	High	Peak Found	High	High	High	High	High	High	High
		FALSE	High	[T].ALAGDQPSVQPPLR.[S]		0.0011809	0.000194273	1	1	12	P21333	P21333 [1740-1753]		0	1448.79	FALSE	1.596	0.638404	16.74	76	124	12.28	12.01		Peak Found	Peak Found	Peak Found	Peak Found	High	Peak Found	High	Peak Found	High	Peak Found	Peak Found	Peak Found	Peak Found	High	High	High	Peak Found	Peak Found	High	High	High	High	Peak Found	High	High
		FALSE	High	[V].ALEFLDRESIK.[L]		0.101288	0.00958693	2	2	8	P21333; O75369	P21333 [110-120]; O75369 [83-93]		1	1320.72	FALSE	1.368	0.868209	13.6	83.9	116.1	10.79	14.62	Shared	Peak Found	Peak Found	Peak Found	Peak Found	Peak Found	Peak Found	Peak Found	Peak Found	Peak Found	High	High	High	Peak Found	Peak Found	Peak Found	High	Peak Found	Peak Found	High	Peak Found	High	High	Peak Found	High	High
		FALSE	High	[R].ALGALVDSCAPGLCPDWDSWDASK.[P]	2xCarbamidomethyl [C9; C14]	5.17875e-05	5.67304e-05	1	1	68	P21333	P21333 [197-220]		0	2591.15	FALSE	1.427	0.826404	46.79	77.3	122.7	17.68	40.45		High	High	High	High	High	High	High	High	High	High	High	High	High	High	High	High	High	High	High	High	High	High	High	High	High
		FALSE	High	[R].ANLPQSFQVDTSK.[A]		3.44643e-05	5.67304e-05	1	1	10	P21333	P21333 [1465-1477]		0	1434.72	FALSE	1.43	0.672182	31.45	78.8	121.2	14.49	27.81		High	Peak Found	Peak Found	Peak Found	Peak Found	Peak Found	High	Peak Found	High	High	Peak Found	Peak Found	Peak Found	High	High	High	Peak Found	High	Peak Found	Peak Found	High	Peak Found	Peak Found	Peak Found	High
		FALSE	High	[M].APGSYLISIK.[Y]		5.22437e-05	5.67304e-05	1	1	11	P21333	P21333 [2491-2500]		0	1048.6	FALSE	1.139	0.993783	16.26	94	106	3	19.83		Peak Found	High	Peak Found	Not Found	Peak Found	Not Found	Not Found	Not Found	Not Found	Not Found	Not Found	Not Found	High	High	High	High	High	High	Peak Found	Peak Found	Peak Found	High	High	High	High
		FALSE	High	[K].APLRVQVQDNEGCPVEALVK.[D]	1xCarbamidomethyl [C13]	8.23828e-08	5.67304e-05	1	1	38	P21333	P21333 [705-724]		1	2222.16	FALSE	2.086	0.121991	21.35	64.1	135.9	9.77	22.11		High	High	Peak Found	High	High	High	High	High	High	Peak Found	High	High	High	High	High	High	High	High	High	High	High	High	High	High	High
		FALSE	High	[R].APSVANVGSHCDLSLK.[I]	1xCarbamidomethyl [C11]	6.62404e-06	5.67304e-05	1	1	34	P21333	P21333 [2150-2165]		0	1654.82	FALSE	1.341	0.895279	29.53	83.4	116.6	23.02	13.03		Peak Found	High	Peak Found	High	Peak Found	High	High	High	High	High	High	High	High	High	High	High	Peak Found	Peak Found	High	High	High	High	High	High	High
		FALSE	High	[K].ARAYGPGIEPTGNMVK.[K]		1.08123e-07	5.67304e-05	1	1	37	P21333	P21333 [284-299]		1	1660.85	FALSE	1.634	0.449741	30	77.5	122.5	20.49	26		High	High	High	High	High	High	Peak Found	High	High	Peak Found	Peak Found	High	High	High	High	High	High	High	High	High	High	High	High	High	High
		FALSE	High	[K].ARAYGPGIEPTGNMVK.[K]	1xOxidation [M14]	8.46784e-05	5.67304e-05	1	1	9	P21333	P21333 [284-299]		1	1676.84	FALSE	2.074	0.372469	78	70.2	129.8	33.81	73.82		Peak Found	Peak Found	Peak Found	Peak Found	Peak Found	Peak Found	Peak Found	Peak Found	Peak Found	Peak Found	Peak Found	Peak Found	High	Peak Found	High	High	High	High	Peak Found	Peak Found	Peak Found	Peak Found	Peak Found	Peak Found	High
		FALSE	High	[K].ARVANPSGNLTETYVQDRGDGMYK.[V]		7.77302e-10	5.67304e-05	1	1	25	P21333	P21333 [1295-1318]		2	2642.26	FALSE	1.876	0.233357	18.37	70.8	129.2	19.27	18.44		High	High	High	High	High	High	High	Peak Found	High	High	High	High	High	High	High	High	High	High	High	High	High	High	High	High	High
		FALSE	High	[K].ASGPGLNTTGVPASLPVEFTIDAK.[D]		2.52252e-08	5.67304e-05	1	1	56	P21333	P21333 [1550-1573]		0	2342.22	FALSE	1.656	0.504808	43.45	82.7	117.3	27.63	47.41		High	High	High	High	High	High	High	High	High	High	High	High	High	High	High	High	High	High	High	High	High	High	High	High	High
		FALSE	High	[R].AWGPGLEGGVVGK.[S]		4.9781e-05	5.67304e-05	1	1	31	P21333	P21333 [581-593]		0	1226.65	FALSE	1.438	0.781943	18.13	78.1	121.9	13.42	8.55		Peak Found	Peak Found	Peak Found	High	High	High	High	High	High	High	High	High	High	High	Peak Found	High	High	High	High	High	High	High	High	High	High
		FALSE	High	[R].AYGPGIEPTGNMVK.[K]	1xOxidation [M12]	0.00151307	0.000302373	1	1	4	P21333	P21333 [286-299]		0	1449.7	FALSE	4.705	0.00169491	49.57	36.8	163.2	11.22	44.96		Not Found	Not Found	Peak Found	Not Found	Peak Found	Peak Found	Not Found	Not Found	Not Found	Not Found	Not Found	Not Found	High	High	Peak Found	Peak Found	High	Peak Found	Not Found	Not Found	Not Found	Not Found	Not Found	Not Found	High
		FALSE	High	[K].CAPGVVGPAEADIDFDIIR.[N]	1xPyro-carbamidomethyl [N-Term]	1.35877e-07	5.67304e-05	1	1	32	P21333	P21333 [810-828]		0	1997.96	FALSE	1.68	0.642839	64.46	74.3	125.7	31.32	61.46		High	High	High	Peak Found	Peak Found	High	High	High	High	High	High	High	High	High	High	High	Peak Found	Peak Found	High	High	High	High	High	High	High
		FALSE	High	[K].CAPGVVGPAEADIDFDIIR.[N]	1xCarbamidomethyl [N-Term]	9.51372e-08	5.67304e-05	1	1	27	P21333	P21333 [810-828]		0	2014.99	FALSE	1.478	0.812546	42.09	80.5	119.5	15.82	37.91		High	High	High	High	High	Peak Found	High	Peak Found	High	Peak Found	Peak Found	High	High	High	High	High	High	Peak Found	High	High	High	High	High	High	High
		FALSE	High	[K].CAPGVVGPAEADIDFDIIRNDNDTFTVK.[Y]	1xCarbamidomethyl [N-Term]	0.00115881	0.000156406	1	1	15	P21333	P21333 [810-837]		1	3049.46	FALSE	1.506	0.752926	44.27	82.8	117.2	20.65	48.17		High	Peak Found	High	High	Peak Found	Peak Found	Peak Found	High	Peak Found	High	High	High	Peak Found	High	Peak Found	High	Peak Found	Peak Found	High	High	High	High	High	High	High
		FALSE	High	[K].CSGPGLSPGMVR.[A]	1xPyro-carbamidomethyl [N-Term]	0.00086983	0.00012088	1	1	24	P21333	P21333 [1453-1464]		0	1200.55	FALSE	1.236	0.983435	27.62	87.1	112.9	19.13	11.78		High	Not Found	High	Peak Found	Peak Found	Peak Found	High	High	High	High	High	High	High	High	High	Peak Found	Peak Found	Peak Found	High	High	High	High	High	High	High
		FALSE	High	[K].CSGPGLSPGMVR.[A]	1xCarbamidomethyl [N-Term]; 1xCarbamidomethyl [C1]	2.40247e-05	5.67304e-05	1	1	20	P21333	P21333 [1453-1464]		0	1217.58	FALSE	1.324	0.913735	41.07	85.4	114.6	12.24	37.43		Peak Found	Peak Found	Peak Found	Peak Found	Peak Found	High	High	High	High	Peak Found	High	Peak Found	High	High	Peak Found	High	High	High	High	High	Peak Found	High	High	Peak Found	High
		FALSE	High	[K].CSGPGLSPGMVRANLPQSFQVDTSK.[A]	1xCarbamidomethyl [N-Term]; 1xCarbamidomethyl [C1]	8.94664e-06	5.67304e-05	1	1	35	P21333	P21333 [1453-1477]		1	2633.28	FALSE	1.936	0.289717	28.73	70.9	129.1	11.65	25.65		High	High	High	High	High	High	High	Peak Found	Peak Found	High	High	High	High	High	High	High	High	High	High	High	High	High	High	High	High
		FALSE	High	[R].CSYQPTMEGVHTVHVTFAGVPIPR.[S]	1xPyro-carbamidomethyl [N-Term]	8.46784e-05	5.67304e-05	1	1	12	P21333	P21333 [444-467]		0	2666.29	FALSE	1.783	0.354611	66.55	72.7	127.3	48.55	51.3		Peak Found	High	High	High	High	Peak Found	Peak Found	Not Found	High	Not Found	Peak Found	Peak Found	High	High	High	Peak Found	Peak Found	Peak Found	Peak Found	High	High	Peak Found	Peak Found	Peak Found	High
		FALSE	High	[R].CSYQPTMEGVHTVHVTFAGVPIPR.[S]	1xCarbamidomethyl [N-Term]	8.28045e-06	5.67304e-05	1	1	13	P21333	P21333 [444-467]		0	2683.31	FALSE	1.609	0.439659	46.94	74	126	32.48	31.12		Peak Found	Peak Found	Peak Found	Peak Found	Peak Found	Peak Found	High	High	Peak Found	High	High	Peak Found	High	Peak Found	Peak Found	Peak Found	Peak Found	High	High	High	High	High	High	Peak Found	High
		FALSE	High	[K].DAGEGGLSLAIEGPSK.[A]		8.98886e-07	5.67304e-05	1	1	55	P21333	P21333 [1892-1907]		0	1500.75	FALSE	1.687	0.261401	26.45	74.7	125.3	6.39	27.1		High	High	High	High	High	High	High	High	High	High	High	High	High	High	High	High	High	High	High	High	High	High	High	High	High
		FALSE	High	[K].DAGEGLLAVQITDPEGK.[P]		4.6131e-07	5.67304e-05	1	1	42	P21333	P21333 [1574-1590]		0	1712.87	FALSE	1.587	0.594484	22.96	76.5	123.5	9.47	30.23		High	High	High	High	High	High	High	High	High	High	High	High	High	High	High	High	High	High	High	High	High	High	High	High	High
		FALSE	High	[K].DAGEGLLAVQITDPEGKPK.[K]		3.00232e-07	5.67304e-05	1	1	78	P21333	P21333 [1574-1592]		0	1938.02	FALSE	1.552	0.542898	47.28	81.8	118.2	20.47	44.67		High	High	High	High	High	High	Peak Found	High	High	High	High	High	High	High	High	High	High	High	High	High	Peak Found	High	High	High	High
		FALSE	High	[R].DAGYGGLSLSIEGPSK.[V]		4.37429e-06	5.67304e-05	1	1	19	P21333	P21333 [2074-2089]		0	1550.77	FALSE	1.224	0.987047	38.1	88.6	111.4	15.78	35.07		High	High	High	Peak Found	High	Peak Found	High	High	High	High	High	High	High	Peak Found	High	Peak Found	High	High	Peak Found	Peak Found	Peak Found	High	High	High	High
		FALSE	High	[K].DGSCGVAYVVQEPGDYEVSVK.[F]	1xCarbamidomethyl [C4]	7.0528e-08	5.67304e-05	1	1	41	P21333	P21333 [2290-2310]		0	2258.03	FALSE	1.768	0.358458	15	71.5	128.5	10.82	9.54		High	High	High	High	High	High	High	High	High	High	High	High	High	High	High	High	High	High	High	High	High	High	High	High	High
		FALSE	High	[K].DGSCSVEYIPYEAGTYSLNVTYGGHQVPGSPFK.[V]	1xCarbamidomethyl [C4]	2.4825e-08	5.67304e-05	1	1	49	P21333	P21333 [1407-1439]		0	3579.64	FALSE	1.468	0.720165	63.18	80.2	119.8	31.39	65.92		High	High	High	High	High	High	High	High	High	High	High	High	High	High	High	High	High	High	High	High	High	High	High	High	High
		FALSE	High	[K].DLAEDAPWK.[K]		3.9126e-05	5.67304e-05	3	3	36	P21333; O75369; Q14315	P21333 [34-42]; O75369 [7-15]; Q14315 [27-35]		0	1044.5	FALSE	1.344	0.907392	57.2	81.7	118.3	44.21	50.16	Shared	High	High	High	High	High	High	Peak Found	High	Peak Found	High	High	High	High	High	High	High	High	High	High	High	High	High	High	High	High
		FALSE	High	[K].DLAEDAPWKK.[I]		0.000324782	8.32516e-05	3	3	36	P21333; O75369; Q14315	P21333 [34-43]; O75369 [7-16]; Q14315 [27-36]		1	1172.59	FALSE	1.525	0.684361	85.68	73.8	126.2	53.67	50.64	Shared	High	High	High	High	Peak Found	Peak Found	High	Peak Found	High	Peak Found	High	High	High	High	High	High	High	High	High	High	Peak Found	High	High	High	High
		FALSE	High	[K].DNGNGTYSCSYVPRKPVK.[H]	1xCarbamidomethyl [C9]	0.000843005	0.00012088	1	1	4	P21333	P21333 [725-742]		1	2041.98	FALSE	1.954	0.706138	92.19	55.8	144.2	74.99	70.51		Not Found	Peak Found	Peak Found	Peak Found	Peak Found	Peak Found	Peak Found	Peak Found	Not Found	Peak Found	Peak Found	Peak Found	Peak Found	Peak Found	Peak Found	High	High	High	Peak Found	Peak Found	Peak Found	Peak Found	High	Peak Found	High
		FALSE	High	[R].DVDIIDHHDNTYTVK.[Y]		2.40554e-06	5.67304e-05	1	1	47	P21333	P21333 [922-936]		0	1784.84	FALSE	1.683	0.272065	51.62	68.1	131.9	23.85	40.9		High	High	High	High	High	High	High	High	High	High	High	High	High	High	High	High	High	High	High	High	High	High	High	High	High
		FALSE	High	[R].EAGAGGLAIAVEGPSK.[A]		3.42772e-07	5.67304e-05	1	1	40	P21333	P21333 [2265-2280]		0	1426.75	FALSE	1.633	0.561165	20.06	75.8	124.2	10.67	21.12		High	High	High	High	High	High	High	High	High	High	High	High	High	High	High	High	High	High	High	High	High	High	High	High	High
		FALSE	High	[Q].EAGEYAVHVLCNSEDIR.[L]	1xCarbamidomethyl [C11]	0.00405347	0.000565691	1	1	3	P21333	P21333 [639-655]		0	1961.9	FALSE	1.648	0.757494	31.51	74.7	125.3	21.99	22.94		Peak Found	Peak Found	Peak Found	Peak Found	Peak Found	Peak Found	High	Peak Found	Peak Found	Peak Found	Peak Found	Peak Found	Peak Found	Peak Found	Peak Found	Peak Found	Peak Found	High	Peak Found	Peak Found	High	Peak Found	Peak Found	Peak Found	High
		FALSE	High	[R].EAMQQADDWLGIPQVITPEEIVDPNVDEHSVMTYLSQFPK.[A]	1xOxidation [M3]	0.0843872	0.00776148	1	1	2	P21333	P21333 [227-266]		0	4586.17	FALSE	0.476	0.546993	55.17	135.5	64.5	22.71	50.2		Peak Found	Peak Found	Peak Found	Peak Found	Not Found	Not Found	Peak Found	Peak Found	Peak Found	Not Found	High	High	Not Found	Peak Found	Peak Found	Not Found	Peak Found	Not Found	Not Found	Not Found	Not Found	Not Found	Not Found	Not Found	High
		FALSE	High	[R].EATTEFSVDAR.[A]		1.04431e-05	5.67304e-05	1	1	21	P21333	P21333 [1273-1283]		0	1225.57	FALSE	1.619	0.543466	99.55	82.6	117.4	52.74	66.54		High	Peak Found	High	High	Peak Found	High	High	High	Peak Found	High	High	Peak Found	High	High	High	Peak Found	High	High	Peak Found	High	High	High	High	High	High
		FALSE	High	[R].EGPYSISVLYGDEEVPR.[S]		1.53719e-07	5.67304e-05	1	1	52	P21333	P21333 [1516-1532]		0	1909.92	FALSE	1.592	0.428394	16.08	78.4	121.6	8.2	12.82		High	High	High	High	High	High	High	High	High	High	High	High	High	High	High	High	High	High	High	High	High	High	High	High	High
		FALSE	High	[K].FADQHVPGSPFSVK.[V]		0.000718911	0.00012088	1	1	5	P21333	P21333 [2120-2133]		0	1515.76	FALSE	1.116	0.999658	47.59	92.3	107.7	42.11	33.42		Peak Found	Peak Found	Peak Found	Peak Found	Peak Found	Peak Found	Not Found	Peak Found	Peak Found	Peak Found	Peak Found	Peak Found	Peak Found	Peak Found	High	Peak Found	Peak Found	Peak Found	Peak Found	Peak Found	Peak Found	High	High	High	High
		FALSE	High	[R].FGGEHVPNSPFQVTALAGDQPSVQPPLR.[S]		6.40097e-10	5.67304e-05	1	1	53	P21333	P21333 [1726-1753]		0	2945.49	FALSE	1.876	0.161276	32.7	68.7	131.3	22.67	22.79		High	High	High	High	High	High	High	High	High	High	High	High	High	High	High	High	High	High	High	High	High	High	High	High	High
		FALSE	High	[K].FNEEHIPDSPFVVPVASPSGD.[A]		0.000479956	8.32516e-05	1	1	12	P21333	P21333 [2311-2331]		0	2240.05	FALSE	2.031	0.735448	48.47	62.2	137.8	35.16	26.85		High	Peak Found	Peak Found	Not Found	High	Peak Found	Peak Found	Peak Found	Not Found	Peak Found	High	High	Not Found	High	High	Peak Found	Not Found	Peak Found	High	High	High	High	Peak Found	High	High
		FALSE	High	[K].FNEEHIPDSPFVVPVASPSGDAR.[R]		2.3022e-08	5.67304e-05	1	1	63	P21333	P21333 [2311-2333]		0	2467.19	FALSE	1.536	0.530893	19.31	79.5	120.5	12.59	12.48		High	High	High	High	High	High	Peak Found	High	High	High	High	High	High	High	High	High	High	High	High	High	High	High	High	High	High
		FALSE	High	[K].FNEEHIPDSPFVVPVASPSGDARRLTVSSLQESGLK.[V]		3.02935e-06	5.67304e-05	1	1	12	P21333	P21333 [2311-2346]		2	3865.97	FALSE	2.234	0.10642	86.52	61	139	62.51	79.8		Peak Found	Peak Found	Peak Found	Peak Found	Peak Found	Peak Found	Not Found	Not Found	Peak Found	High	Peak Found	High	Peak Found	Peak Found	High	Peak Found	High	High	High	High	High	Peak Found	Peak Found	High	High
		FALSE	High	[K].FNGTHIPGSPFK.[I]		6.83874e-06	5.67304e-05	1	1	37	P21333	P21333 [2406-2417]		0	1301.66	FALSE	1.698	0.442398	22.06	73.5	126.5	8.12	18.05		High	High	High	High	High	High	High	High	High	High	High	High	High	High	High	High	High	High	High	High	High	High	High	High	High
		FALSE	High	[RE].FTIDTK.[G]		0.0843872	0.00776148	2	2	2	P21333; O75369	P21333 [1088-1093]; O75369 [1061-1066]		0	724.388	FALSE	2.164	0.804547	41.67	62.5	137.5	18.2	35.51	Shared	Peak Found	Not Found	Not Found	Peak Found	Peak Found	Peak Found	Peak Found	Peak Found	Peak Found	Peak Found	Peak Found	Peak Found	Peak Found	Peak Found	Peak Found	Peak Found	Peak Found	Peak Found	Not Found	Peak Found	Peak Found	High	High	Peak Found	High
		FALSE	High	[K].FTVETRGAGTGGLGLAVEGPSEAK.[M]		5.00633e-08	5.67304e-05	1	1	18	P21333	P21333 [1376-1399]		1	2304.18	FALSE	1.956	0.187774	45.77	68.4	131.6	8.59	37.47		High	High	Peak Found	Peak Found	Peak Found	Peak Found	Peak Found	High	High	High	High	High	High	High	High	Peak Found	Peak Found	Peak Found	High	High	High	High	Peak Found	High	High
		FALSE	High	[R].FVPAEMGTHTVSVK.[Y]		8.2792e-07	5.67304e-05	1	1	33	P21333	P21333 [2202-2215]		0	1502.77	FALSE	1.636	0.321448	23.58	78.3	121.7	13.73	19.29		High	High	High	High	High	High	High	High	High	High	High	High	High	High	High	High	High	High	High	High	High	High	High	High	High
		FALSE	High	[R].FVPAEMGTHTVSVK.[Y]	1xOxidation [M6]	0.00535232	0.000678237	1	1	5	P21333	P21333 [2202-2215]		0	1518.76	FALSE	2.983	0.19793	80.81	36	164	59.63	58		Peak Found	Peak Found	Peak Found	Peak Found	Peak Found	Peak Found	Peak Found	Not Found	Not Found	Not Found	Peak Found	Peak Found	High	Peak Found	High	High	High	High	Peak Found	Not Found	Not Found	Not Found	Not Found	Not Found	High
		FALSE	High	[A].GAGGLAIAVEGPSK.[A]		0.0679293	0.00624832	1	1	2	P21333	P21333 [2267-2280]		0	1226.67	FALSE	1.216	0.979416	29.3	89.9	110.1	48.26	9.56		Not Found	Not Found	Peak Found	Peak Found	Peak Found	Peak Found	Not Found	Peak Found	Not Found	Not Found	Not Found	Not Found	Not Found	Not Found	Not Found	Peak Found	Not Found	Peak Found	High	High	Peak Found	Not Found	Not Found	Not Found	High
		FALSE	High	[R].GAGSYTIMVLFADQATPTSPIR.[V]		4.19105e-05	5.67304e-05	1	1	9	P21333	P21333 [842-863]		0	2296.16	FALSE	1.692	0.874157	95.7	65.8	134.2	43.88	65.07		Not Found	Not Found	Peak Found	Not Found	Not Found	Not Found	Not Found	Not Found	High	Not Found	Not Found	Not Found	Not Found	High	Peak Found	Peak Found	Not Found	Peak Found	Peak Found	High	High	Peak Found	High	Peak Found	High
		FALSE	High	[R].GAGTGGLGLAVEGPSEAK.[M]		1.86695e-06	5.67304e-05	1	1	26	P21333	P21333 [1382-1399]		0	1570.81	FALSE	1.748	0.232493	20.43	73.3	126.7	12.8	32.03		Peak Found	High	Peak Found	High	High	High	High	Peak Found	High	High	High	High	High	High	High	High	High	High	Peak Found	Peak Found	High	High	High	High	High
		FALSE	High	[K].GDAVRDVDIIDHHDNTYTVK.[Y]		8.52913e-06	5.67304e-05	1	1	32	P21333	P21333 [917-936]		1	2283.1	FALSE	2.065	0.155056	34.63	60.9	139.1	18.91	26.07		Peak Found	Peak Found	Peak Found	High	Peak Found	High	High	High	Peak Found	High	High	High	High	High	High	High	High	High	High	High	High	High	High	High	High
		FALSE	High	[K].GEITGEVRMPSGK.[V]		0.00380042	0.00050531	1	1	5	P21333	P21333 [1802-1814]		1	1360.69	FALSE	1.163	0.99992	53.92	97.2	102.8	29.54	42.17		Peak Found	Peak Found	Peak Found	Peak Found	High	Not Found	Peak Found	Peak Found	Peak Found	Peak Found	Peak Found	Peak Found	High	Peak Found	High	High	High	Peak Found	Peak Found	Peak Found	Peak Found	Peak Found	Peak Found	Peak Found	High
		FALSE	High	[K].GEYTLVVK.[W]		7.3904e-05	5.67304e-05	1	1	2	P21333	P21333 [2624-2631]		0	908.509	FALSE	1.292	0.943401	71.41	85.5	114.5	78.56	80.11		Peak Found	Peak Found	Peak Found	Peak Found	High	Peak Found	Peak Found	Not Found	Peak Found	Peak Found	Peak Found	Peak Found	Peak Found	Peak Found	Peak Found	Peak Found	Peak Found	Peak Found	Peak Found	Peak Found	High	Peak Found	Peak Found	Peak Found	High
		FALSE	High	[K].GLVEPVDVVDNADGTQTVNYVPSR.[E]		1.53291e-08	5.67304e-05	1	1	49	P21333	P21333 [1492-1515]		0	2544.26	FALSE	1.522	0.668445	54.81	72	128	29.52	37.66		High	Peak Found	High	High	High	High	High	High	High	High	High	High	High	High	High	High	High	High	High	High	High	High	High	High	High
		FALSE	High	[K].GLVEPVDVVDNADGTQTVNYVPSREGPYSISVLYGDEEVPRSPFK.[V]		0.0420545	0.00391071	1	1	1	P21333	P21333 [1492-1536]		2	4894.41	FALSE	2.15	0.806134	86.42	63.5	136.5		115.51		Not Found	Not Found	Not Found	Not Found	Peak Found	Not Found	Not Found	Not Found	Not Found	Not Found	Not Found	Not Found	Not Found	High	Peak Found	Not Found	Peak Found	Peak Found	Peak Found	Peak Found	Peak Found	Not Found	Not Found	Peak Found	High
		FALSE	High	[KR].GQHVPGSPFQFTVGPLGEGGAHK.[V]		2.83787e-10	5.67304e-05	2	2	80	P21333; Q14315	P21333 [2218-2240]; Q14315 [2294-2316]		0	2304.15	FALSE	1.28	0.8704	21.27	86.6	113.4	26.55	7.64	Shared	High	High	High	High	High	High	High	High	High	High	High	High	High	High	High	High	High	High	High	High	High	High	High	High	High
		FALSE	High	[K].GTVEPQLEARGDSTYR.[C]		0.00366723	0.00050531	1	1	1	P21333	P21333 [428-443]		1	1778.87	FALSE								Not Reliable	Not Found	Not Found	Not Found	Not Found	Not Found	Not Found	Not Found	Not Found	Not Found	Not Found	Not Found	Not Found	Not Found	Not Found	Not Found	Not Found	Not Found	High	Not Found	Not Found	Not Found	Not Found	Not Found	Not Found	High
		FALSE	High	[K].HNQRPTFRQM.[Q]		0.0691297	0.00636171	1	1	2	P21333	P21333 [93-102]		1	1314.65	FALSE	100	5.25222e-16			200		180.07		Not Found	Not Found	Not Found	Not Found	Not Found	Not Found	Not Found	Not Found	Not Found	Not Found	Not Found	Not Found	Peak Found	Peak Found	Peak Found	Peak Found	Peak Found	Peak Found	Peak Found	High	High	Peak Found	Peak Found	Peak Found	High
		FALSE	High	[K].HVGSRLYSVSYLLK.[D]		2.91435e-05	5.67304e-05	1	1	9	P21333	P21333 [2608-2621]		1	1621.91	FALSE	1.552	0.606065	53.54	76	124	29.07	38.46		High	Peak Found	Peak Found	Peak Found	Peak Found	Peak Found	Not Found	Not Found	Not Found	High	Peak Found	Peak Found	High	High	High	High	Peak Found	Peak Found	Peak Found	Peak Found	Peak Found	High	High	High	High
		FALSE	High	[K].KGEITGEVRMPSGK.[V]		0.0001089	8.32516e-05	1	1	27	P21333	P21333 [1801-1814]		2	1488.78	FALSE	1.18	0.999658	106.49	93	107	89.14	117.59		High	Peak Found	Peak Found	High	High	Peak Found	High	High	Peak Found	High	High	High	High	Peak Found	High	Peak Found	Peak Found	Peak Found	High	High	High	High	High	Peak Found	High
		FALSE	High	[R].IANLQTDLSDGLR.[L]		2.349e-05	5.67304e-05	1	1	18	P21333	P21333 [64-76]		0	1415.75	FALSE	1.215	0.987579	29.91	89.4	110.6	18.23	26.6		Peak Found	High	Peak Found	Peak Found	Peak Found	High	Peak Found	Peak Found	Peak Found	Peak Found	High	High	High	High	High	High	High	High	Peak Found	Peak Found	Peak Found	High	High	High	High
		FALSE	High	[K].LDVQFSGLTK.[G]		5.91065e-06	5.67304e-05	1	1	42	P21333	P21333 [907-916]		0	1107.6	FALSE	1.584	0.422125	25.45	74.6	125.4	21.99	16.39		High	High	High	High	High	High	High	High	High	Peak Found	High	High	High	High	High	High	High	High	High	High	High	High	High	High	High
		FALSE	High	[K].LKPGAPLRPK.[L]		0.00715343	0.000876437	1	1	12	P21333	P21333 [269-278]		0	1076.69	FALSE	2.051	0.637297	86.55	69	131	55.41	190.51		Peak Found	Peak Found	Peak Found	Peak Found	Peak Found	Peak Found	Peak Found	Peak Found	Peak Found	High	High	Peak Found	High	Peak Found	High	High	Peak Found	High	Peak Found	High	High	High	High	Peak Found	High
		FALSE	High	[R].LIALLEVLSQK.[KR]		1.56232e-06	5.67304e-05	3	3	51	P21333; O75369; Q14315	P21333 [77-87]; O75369 [50-60]; Q14315 [70-80]		0	1226.77	FALSE	1.18	0.994136	87.41	81.1	118.9	46.11	61.91	Shared	High	High	High	High	Peak Found	High	High	High	High	High	High	High	High	High	High	High	High	High	High	High	High	High	High	High	High
		FALSE	High	[A].LLEVLSQK.[KR]		0.0186914	0.00194435	3	3	1	P21333; O75369; Q14315	P21333 [80-87]; O75369 [53-60]; Q14315 [73-80]		0	929.567	FALSE	1.417	0.872917	33.19	81.7	118.3	13.08	32.62	Shared	Peak Found	Peak Found	Peak Found	Peak Found	Peak Found	Peak Found	Peak Found	Peak Found	Peak Found	Peak Found	Peak Found	High	Peak Found	Peak Found	Peak Found	Peak Found	Peak Found	Peak Found	Peak Found	Peak Found	Peak Found	Peak Found	Peak Found	Peak Found	High
		FALSE	High	[N].ILFADTHIPGSPFK.[A]		0.00830518	0.00104416	1	1	8	P21333	P21333 [1138-1151]		0	1542.83	FALSE	1.305	0.978633	36.62	82.7	117.3	20.82	25.61		High	Peak Found	Peak Found	Peak Found	Peak Found	Peak Found	Peak Found	Peak Found	Peak Found	Peak Found	Peak Found	Peak Found	Peak Found	Peak Found	High	Peak Found	High	Peak Found	High	High	High	Peak Found	Peak Found	Peak Found	High
		FALSE	High	[R].LLGWIQNK.[LIV]		0.000225384	8.32516e-05	3	3	30	P21333; O75369; Q14315	P21333 [172-179]; O75369 [145-152]; Q14315 [165-172]		0	971.567	FALSE	1.309	0.921552	17.03	86.4	113.6	16.95	14.58	Shared	High	High	High	Peak Found	Peak Found	Peak Found	High	High	High	High	High	High	High	Peak Found	High	High	High	High	High	High	High	High	High	High	High
		FALSE	High	[M].LLVGVHGPR.[T]		0.000663879	0.00012088	1	1	3	P21333	P21333 [2590-2598]		0	947.579	FALSE	0.842	0.995366	87.51	113.4	86.6	64.9	184.68		Peak Found	Peak Found	Peak Found	Peak Found	Peak Found	Peak Found	High	Peak Found	Peak Found	Peak Found	Peak Found	Peak Found	Peak Found	Peak Found	Peak Found	Peak Found	Peak Found	Peak Found	High	Peak Found	High	Peak Found	Peak Found	Peak Found	High
		FALSE	High	[K].IPEISIQDMTAQVTSPSGK.[T]		5.28584e-09	5.67304e-05	1	1	76	P21333	P21333 [2166-2184]		0	2002.02	FALSE	1.63	0.315282	17.83	77.2	122.8	15.62	16.53		High	High	High	High	High	High	High	High	High	High	High	High	High	High	High	High	High	High	High	High	High	High	High	High	High
		FALSE	High	[K].IPEISIQDMTAQVTSPSGK.[T]	1xOxidation [M9]	0.000313036	8.32516e-05	1	1	5	P21333	P21333 [2166-2184]		0	2018.01	FALSE	2.782	0.165758	73.13	57.3	142.7	13.21	63.81		Peak Found	Peak Found	Not Found	Not Found	Not Found	Peak Found	Not Found	Not Found	High	Not Found	Not Found	Not Found	High	High	High	Peak Found	Peak Found	High	Not Found	Not Found	Not Found	Not Found	Not Found	Not Found	High
		FALSE	High	[K].LPQLPITNFSR.[D]		2.02421e-05	5.67304e-05	1	1	40	P21333	P21333 [180-190]		0	1285.73	FALSE	1.378	0.707908	23.94	86.8	113.2	15.66	19.25		High	High	High	High	High	High	High	High	High	High	High	High	High	High	High	High	High	High	High	High	High	High	High	High	High
		FALSE	High	[K].IQQNTFTRWCNEHLK.[C]	1xCarbamidomethyl [C10]	0.00013449	8.32516e-05	3	3	39	P21333; O75369; Q14315	P21333 [44-58]; O75369 [17-31]; Q14315 [37-51]		1	1974.96	FALSE	1.829	0.15476	11.84	70.6	129.4	9.33	10.12	Shared	High	High	High	High	High	High	High	High	High	High	Peak Found	Peak Found	High	High	High	High	High	High	High	High	High	High	High	High	High
		FALSE	High	[K].LQVEPAVDTSGVQCYGPGIEGQGVFR.[E]	1xCarbamidomethyl [C14]	2.61174e-07	5.67304e-05	1	1	41	P21333	P21333 [1247-1272]		0	2763.34	FALSE	1.64	0.520671	29.73	80.2	119.8	23.45	22.54		High	High	High	High	High	High	Peak Found	High	High	High	High	High	High	High	High	High	High	High	High	High	High	High	High	High	High
		FALSE	High	[R].LSPFMADIR.[D]		1.88732e-05	5.67304e-05	1	1	45	P21333	P21333 [656-664]		0	1049.54	FALSE	1.632	0.355328	17.58	76.9	123.1	12.83	11.21		High	High	High	High	High	High	High	High	High	High	High	High	High	High	High	High	High	High	High	High	High	High	High	High	High
		FALSE	High	[R].LTVSSLQESGLK.[V]		7.43798e-05	5.67304e-05	1	1	21	P21333	P21333 [2335-2346]		0	1261.7	FALSE	1.658	0.476024	27.4	75.5	124.5	10.8	21.52		Peak Found	Peak Found	Peak Found	Peak Found	High	High	High	High	High	High	Peak Found	High	High	High	High	High	High	High	Peak Found	High	High	High	High	High	High
		FALSE	High	[K].IVGPSGAAVPCK.[V]	1xCarbamidomethyl [C11]	2.35661e-06	5.67304e-05	1	1	26	P21333	P21333 [1008-1019]		0	1155.62	FALSE	1.164	0.999212	119.62	82.7	117.3	85.09	84.74		High	High	High	High	High	High	High	High	Peak Found	Peak Found	Peak Found	Peak Found	High	High	High	High	Peak Found	High	High	High	High	High	Not Found	High	High
		FALSE	High	[R].LVSNHSLHETSSVFVDSLTK.[A]		7.84836e-09	5.67304e-05	1	1	44	P21333	P21333 [2521-2540]		0	2200.12	FALSE	1.38	0.740189	31.92	84	116	24.58	15.88		High	High	High	High	High	High	High	Peak Found	High	High	High	High	High	High	High	High	High	High	High	High	High	High	High	High	High
		FALSE	High	[R].LYSVSYLLK.[D]		3.83515e-05	5.67304e-05	1	1	39	P21333	P21333 [2613-2621]		0	1085.62	FALSE	1.403	0.820256	19.17	84.7	115.3	21.09	21.39		High	High	High	High	High	High	High	High	High	High	High	High	High	High	Peak Found	High	High	High	High	High	High	High	High	High	High
		FALSE	High	[K].MDCQECPEGYR.[V]	2xCarbamidomethyl [C3; C6]	2.87542e-05	5.67304e-05	1	1	8	P21333	P21333 [2474-2484]		0	1444.53	FALSE	2.541	0.588909	53.59	64.1	135.9	224	33.02		High	Peak Found	Peak Found	Peak Found	Peak Found	Peak Found	Not Found	Peak Found	Peak Found	Peak Found	Peak Found	Peak Found	High	Peak Found	High	High	High	High	Not Found	High	Peak Found	Peak Found	High	Peak Found	High
		FALSE	High	[K].MDCQECPEGYRVTYTPMAPGSYLISIK.[Y]	2xCarbamidomethyl [C3; C6]	3.15641e-06	5.67304e-05	1	1	19	P21333	P21333 [2474-2500]		1	3166.44	FALSE	1.488	0.818312	70.35	80	120	29.41	73.1		High	Peak Found	Peak Found	Peak Found	High	High	Peak Found	High	High	High	High	High	Peak Found	Peak Found	Peak Found	High	Peak Found	High	High	High	High	High	High	High	High
		FALSE	High	[A].MVSWGGVSIPNSPFR.[V]		0.0611436	0.00565893	1	1	2	P21333	P21333 [746-760]		0	1633.82	FALSE								No Quan Values	Not Found	Not Found	Not Found	Not Found	Not Found	Not Found	Not Found	Not Found	Not Found	Not Found	Not Found	Not Found	Not Found	Not Found	High	Not Found	Not Found	Not Found	Not Found	Not Found	Not Found	High	Not Found	Not Found	High
		FALSE	High	[R].NGHVGISFVPK.[E]		0.000724136	0.00012088	1	1	9	P21333	P21333 [2004-2014]		0	1154.63	FALSE	1.376	0.895498	40.74	90.9	109.1	28.02	30.86		Peak Found	Peak Found	Peak Found	Peak Found	High	Peak Found	Peak Found	Peak Found	Peak Found	Peak Found	Peak Found	High	High	High	High	Peak Found	High	High	Peak Found	Peak Found	High	Peak Found	Peak Found	Peak Found	High
		FALSE	High	[K].NGQHVASSPIPVVISQSEIGDASR.[V]		0.0102981	0.00124991	1	1	1	P21333	P21333 [2026-2049]		0	2448.25	FALSE	0.95	0.999999	39.98	102.3	97.7	13.21	32.23		Peak Found	Peak Found	Peak Found	Peak Found	Peak Found	Peak Found	Peak Found	Peak Found	Peak Found	High	Peak Found	Peak Found	Peak Found	Peak Found	Peak Found	Peak Found	Peak Found	Peak Found	Peak Found	Peak Found	Peak Found	Peak Found	Peak Found	Peak Found	High
		FALSE	High	[K].NRTFSVWYVPEVTGTHK.[V]		5.67914e-07	5.67304e-05	1	1	51	P21333	P21333 [339-355]		1	2021.02	FALSE	2.316	0.0594411	21.83	61.6	138.4	17.58	13.68		High	High	High	High	High	High	High	High	High	High	High	High	High	High	High	High	High	High	High	High	High	High	High	High	High
		FALSE	High	[K].PAEFTVDAK.[H]		1.22712e-05	5.67304e-05	1	1	20	P21333	P21333 [692-700]		0	977.494	FALSE	1.694	0.6181	47.2	70.4	129.6	57.88	31.95		High	High	Peak Found	High	High	High	Peak Found	Peak Found	Peak Found	High	High	Peak Found	High	High	High	High	High	Peak Found	Peak Found	High	High	Peak Found	High	High	High
		FALSE	High	[K].PATFTVNTK.[D]		7.66374e-05	5.67304e-05	1	1	7	P21333	P21333 [1883-1891]		0	978.525	FALSE	1.853	0.418603	55.42	68.5	131.5	33.85	104.34		Peak Found	Peak Found	Peak Found	Peak Found	Peak Found	Peak Found	Peak Found	High	High	Peak Found	Peak Found	Peak Found	High	Peak Found	Peak Found	Peak Found	High	Peak Found	High	High	High	Peak Found	Peak Found	Peak Found	High
		FALSE	High	[K].PTHFTVNAK.[A]		0.0914572	0.00837662	1	1	1	P21333	P21333 [892-900]		0	1014.54	FALSE	14.407	6.01e-06	45.04	13.7	186.3	18.88	54.86		Not Found	Not Found	Not Found	Peak Found	Not Found	Peak Found	Not Found	Not Found	Not Found	Not Found	Peak Found	Not Found	Peak Found	Peak Found	Peak Found	High	Peak Found	Peak Found	Peak Found	Peak Found	Peak Found	Peak Found	Peak Found	Peak Found	High
		FALSE	High	[M].QLENVSVALEFLDRESIK.[L]	1xGln->pyro-Glu [N-Term]	3.71163e-06	5.67304e-05	2	2	13	P21333; O75369	P21333 [103-120]; O75369 [76-93]		1	2073.09	FALSE	1.476	0.947207	109.51	77	123	60.22	90	Shared	Peak Found	Peak Found	Peak Found	Peak Found	Peak Found	High	High	Peak Found	High	Peak Found	High	High	High	Peak Found	High	Peak Found	Peak Found	Peak Found	High	High	High	High	High	High	High
		FALSE	High	[M].QLENVSVALEFLDRESIK.[L]		0.00279908	0.000384762	2	2	2	P21333; O75369	P21333 [103-120]; O75369 [76-93]		1	2090.11	FALSE	1.953	0.748742	88.78	83.8	116.2	53.07	64.46	Shared	Peak Found	Not Found	Not Found	Not Found	Not Found	Not Found	Peak Found	Peak Found	Peak Found	Not Found	Not Found	Not Found	Peak Found	Peak Found	Not Found	Not Found	Not Found	Not Found	High	Peak Found	High	Peak Found	Not Found	Not Found	High
		FALSE	High	[R].QMQLENVSVALEFLDR.[E]	1xGln->pyro-Glu [N-Term]	1.56232e-06	5.67304e-05	2	2	6	P21333; O75369	P21333 [101-116]; O75369 [74-89]		0	1874.93	FALSE	1.539	0.96026	120.91	74.1	125.9	56.93	76.78	Shared	Peak Found	Peak Found	Peak Found	Peak Found	Peak Found	High	Peak Found	Peak Found	Peak Found	Peak Found	High	Peak Found	Peak Found	Peak Found	Peak Found	Peak Found	Peak Found	Peak Found	High	Peak Found	Peak Found	High	High	High	High
		FALSE	High	[R].QMQLENVSVALEFLDR.[E]		3.76432e-07	5.67304e-05	2	2	43	P21333; O75369	P21333 [101-116]; O75369 [74-89]		0	1891.96	FALSE	1.519	0.714553	117.51	75.6	124.4	51.92	78.59	Shared	High	High	High	High	High	High	High	High	High	High	High	High	High	High	High	Peak Found	Peak Found	Peak Found	High	High	High	High	High	High	High
		FALSE	High	[R].QMQLENVSVALEFLDRESIK.[L]		0.000713724	0.00012088	2	2	4	P21333; O75369	P21333 [101-120]; O75369 [74-93]		1	2349.21	FALSE	1.869	0.636517	87.34	66.3	133.7	30.6	66.81	Shared	Peak Found	Peak Found	Peak Found	Peak Found	Peak Found	High	Peak Found	Peak Found	Peak Found	Peak Found	Peak Found	Peak Found	Peak Found	Peak Found	Peak Found	Not Found	Not Found	Peak Found	Peak Found	High	High	Peak Found	Peak Found	Peak Found	High
		FALSE	High	[K].QRLLGWIQNK.[LIV]		7.4911e-06	5.67304e-05	3	3	26	P21333; O75369; Q14315	P21333 [170-179]; O75369 [143-152]; Q14315 [163-172]		1	1255.73	FALSE	1.708	0.407567	28.61	81.9	118.1	19.57	23.7	Shared	High	High	Peak Found	High	High	High	High	High	High	High	High	High	Peak Found	High	High	High	Peak Found	Peak Found	High	High	High	High	High	High	High
		FALSE	High	[K].RAEFTVETR.[S]		0.000425113	8.32516e-05	1	1	6	P21333	P21333 [301-309]		1	1108.57	FALSE	1.487	0.797932	56.09	73.7	126.3	39.93	33.67		High	Peak Found	Peak Found	Peak Found	Peak Found	Peak Found	Not Found	Not Found	Not Found	High	High	Peak Found	High	Peak Found	Peak Found	Peak Found	Peak Found	Peak Found	Peak Found	Not Found	Not Found	Peak Found	High	High	High
		FALSE	High	[K].RAEFTVETRSAGQGEVLVYVEDPAGHQEEAK.[V]		0.00065119	0.00012088	1	1	5	P21333	P21333 [301-331]		2	3402.66	FALSE	100	5.25222e-16			200		58.85		Not Found	Not Found	Not Found	Not Found	Not Found	Not Found	Not Found	Not Found	Not Found	Not Found	Not Found	Not Found	High	Peak Found	High	Peak Found	Not Found	Peak Found	High	High	Peak Found	High	Not Found	Peak Found	High
		FALSE	High	[R].RAPSVANVGSHCDLSLK.[I]	1xCarbamidomethyl [C12]	6.27069e-10	5.67304e-05	1	1	42	P21333	P21333 [2149-2165]		1	1810.92	FALSE	1.491	0.587289	17.73	80.1	119.9	16.61	10.04		High	High	High	High	High	High	High	High	High	High	High	High	High	High	High	High	High	High	High	High	High	High	High	High	High
		FALSE	High	[K].RIANLQTDLSDGLR.[L]		9.27024e-05	5.67304e-05	1	1	14	P21333	P21333 [63-76]		1	1571.85	FALSE	1.382	0.867334	18.5	80	120	9.15	19.9		Peak Found	Peak Found	Peak Found	Peak Found	Peak Found	Peak Found	High	Peak Found	High	Peak Found	Peak Found	High	Peak Found	High	High	High	High	High	Peak Found	Peak Found	High	High	High	High	High
		FALSE	High	[K].RLRNGHVGISFVPK.[E]		0.0536778	0.004724	1	1	4	P21333	P21333 [2001-2014]		2	1579.92	FALSE	1.971	0.342246	32.68	65.2	134.8	31.05	28.14		Peak Found	Peak Found	Peak Found	Peak Found	Peak Found	Peak Found	Not Found	Not Found	Not Found	High	Peak Found	Peak Found	Peak Found	Not Found	Peak Found	Peak Found	Peak Found	Peak Found	Peak Found	Not Found	Not Found	High	Peak Found	High	High
		FALSE	High	[R].RLTVSSLQESGLK.[V]		3.22928e-06	5.67304e-05	1	1	33	P21333	P21333 [2334-2346]		1	1417.8	FALSE	2.045	0.0559528	27.06	68.6	131.4	20.57	20.15		High	High	High	High	High	High	High	High	Peak Found	Peak Found	Peak Found	Peak Found	High	High	High	High	High	High	High	High	High	Peak Found	High	Peak Found	High
		FALSE	High	[K].SADFVVEAIGDDVGTLGFSVEGPSQAK.[I]		3.83197e-08	5.67304e-05	1	1	78	P21333	P21333 [594-620]		0	2695.31	FALSE	1.57	0.715298	123.79	66.9	133.1	59.61	75.4		High	High	High	High	High	High	High	High	High	High	High	High	High	High	High	Peak Found	Peak Found	Peak Found	High	High	High	High	High	High	High
		FALSE	High	[R].SAGQGEVLVYVEDPAGHQEEAK.[V]		2.67821e-07	5.67304e-05	1	1	66	P21333	P21333 [310-331]		0	2313.1	FALSE	1.724	0.277426	17.97	72	128	27.12	38.69		High	High	High	High	High	High	High	High	High	High	High	High	High	High	High	High	High	High	High	High	High	High	High	High	High
		FALSE	High	[A].SLPVEFTIDAK.[D]		1.16997e-05	5.67304e-05	1	1	14	P21333	P21333 [1563-1573]		0	1219.66	FALSE	1.41	0.834189	18.52	83.6	116.4	14.66	7.03		Peak Found	High	Peak Found	Peak Found	High	Peak Found	High	High	Peak Found	Peak Found	Peak Found	Peak Found	High	High	High	High	Peak Found	Peak Found	Peak Found	Peak Found	Peak Found	High	High	High	High
		FALSE	High	[T].SLRPFDLVIPFTIK.[K]		0.00209749	0.000355141	1	1	6	P21333	P21333 [1787-1800]		0	1645.97	FALSE	1.157	0.999999	48.19	88.8	111.2	31.71	35.91		Peak Found	High	Peak Found	High	Peak Found	High	Peak Found	Not Found	Not Found	Not Found	High	Not Found	High	High	Peak Found	Not Found	Not Found	Peak Found	Peak Found	Peak Found	Peak Found	Peak Found	Peak Found	Peak Found	High
		FALSE	High	[K].SPFEVYVDK.[S]		0.00120903	0.000194273	1	1	19	P21333	P21333 [368-376]		0	1083.54	FALSE	1.673	0.328948	57.56	69.4	130.6	35.76	35.92		High	High	High	Peak Found	High	High	Peak Found	Peak Found	High	Peak Found	Peak Found	Peak Found	High	High	High	High	High	High	High	High	High	Peak Found	High	High	High
		FALSE	High	[N].SPFQVTALAGDQPSVQPPLR.[S]		7.50186e-05	5.67304e-05	1	1	12	P21333	P21333 [1734-1753]		0	2108.11	FALSE								Not Reliable	Not Found	Not Found	Not Found	Not Found	Not Found	Not Found	High	High	Not Found	Not Found	Not Found	Not Found	High	High	High	High	High	Not Found	Not Found	Not Found	High	High	High	High	High
		FALSE	High	[K].SPFSVAVSPSLDLSK.[I]		1.0742e-06	5.67304e-05	1	1	67	P21333	P21333 [959-973]		0	1533.82	FALSE	1.548	0.551897	14.35	76.2	123.8	14.67	11.98		High	High	High	High	High	High	High	High	High	High	High	High	High	High	High	High	High	High	High	High	High	High	High	High	High
		FALSE	High	[R].SPYTVTVGQACNPSACR.[A]	2xCarbamidomethyl [C11; C16]	5.62504e-08	5.67304e-05	1	1	16	P21333	P21333 [468-484]		0	1867.84	FALSE	1.644	0.479636	55.15	70.9	129.1	40.23	20.15		High	High	Peak Found	High	High	High	High	High	High	Peak Found	Peak Found	Peak Found	High	High	High	High	High	High	High	High	Peak Found	Peak Found	Peak Found	Peak Found	High
		FALSE	High	[C].SVSYLPVLPGDYSILVK.[Y]		0.000547546	8.32516e-05	1	1	24	P21333	P21333 [1921-1937]		0	1850.03	FALSE	1.255	0.964702	36.76	90.3	109.7	11.38	37.47		High	High	High	High	High	High	High	Peak Found	High	High	High	High	High	High	High	High	High	High	Peak Found	High	High	High	High	High	High
		FALSE	High	[F].TAGAGTGEVEVVIQDPMGQK.[G]		0.000743619	0.00012088	1	1	3	P21333	P21333 [408-427]		0	1986.98	FALSE	4.278	0.0325257	21.53	37.9	162.1		48.21		Peak Found	Not Found	Not Found	Not Found	Not Found	Not Found	Not Found	Not Found	Not Found	Not Found	Not Found	Not Found	Not Found	Peak Found	Not Found	Not Found	Not Found	Not Found	High	High	High	Not Found	Not Found	Not Found	High
		FALSE	High	[R].TFSVWYVPEVTGTHK.[V]		2.43872e-06	5.67304e-05	1	1	23	P21333	P21333 [341-355]		0	1750.88	FALSE	1.63	0.525809	41	73.4	126.6	41.73	22.94		High	High	High	High	High	High	Peak Found	High	High	High	High	High	High	High	High	High	High	High	Peak Found	High	High	High	Peak Found	High	High
		FALSE	High	[K].TGVAVNKPAEFTVDAK.[H]		1.72747e-06	5.67304e-05	1	1	21	P21333	P21333 [685-700]		0	1646.87	FALSE	3.43	0.000981166	99.61	37.8	162.2	99.85	55.03		Peak Found	Peak Found	Peak Found	Peak Found	Peak Found	Peak Found	High	High	High	High	High	High	High	Peak Found	High	High	High	High	High	High	Peak Found	High	High	High	High
		FALSE	High	[R].TGVELGKPTHFTVNAK.[A]		2.96042e-05	5.67304e-05	1	1	9	P21333	P21333 [885-900]		0	1698.92	FALSE	3.183	0.00439234	95.71	41.2	158.8	69.85	47.64		Peak Found	Peak Found	Peak Found	Peak Found	Peak Found	Peak Found	Peak Found	Peak Found	Peak Found	Peak Found	High	Peak Found	Peak Found	Peak Found	Peak Found	High	Peak Found	High	Peak Found	Peak Found	Peak Found	High	High	High	High
		FALSE	High	[K].THEAEIVEGENHTYCIR.[F]	1xCarbamidomethyl [C15]	6.09334e-08	5.67304e-05	1	1	29	P21333	P21333 [2185-2201]		0	2057.93	FALSE	1.728	0.250106	61.89	77.5	122.5	33.57	53.12		High	High	High	High	High	High	High	High	High	Peak Found	Peak Found	High	High	High	High	High	High	High	High	High	Peak Found	High	High	High	High
		FALSE	High	[K].THEAEIVEGENHTYCIRFVPAEMGTHTVSVK.[Y]	1xCarbamidomethyl [C15]	0.0190597	0.00194435	1	1	9	P21333	P21333 [2185-2215]		1	3541.68	FALSE	1.694	0.545693	57.72	81.8	118.2	32.62	41.66		Peak Found	Peak Found	Peak Found	Peak Found	Peak Found	Peak Found	Not Found	Not Found	Not Found	Peak Found	Peak Found	Peak Found	Peak Found	Peak Found	Peak Found	Peak Found	High	High	Peak Found	High	High	Not Found	High	High	High
		FALSE	High	[K].THIQDNHDGTYTVAYVPDVTGR.[Y]		1.73421e-08	5.67304e-05	1	1	75	P21333	P21333 [1594-1615]		0	2459.16	FALSE	1.572	0.62942	12.56	77	123	8.4	11.31		High	High	High	High	High	High	High	High	High	High	High	High	High	High	High	High	High	High	High	High	High	High	High	High	High
		FALSE	High	[K].THIQDNHDGTYTVAYVPDVTGRYTILIK.[Y]		0.000698388	0.00012088	1	1	12	P21333	P21333 [1594-1621]		1	3190.62	FALSE	1.697	0.505212	45.65	74.9	125.1	24.95	68.81		Peak Found	Peak Found	Peak Found	Peak Found	Peak Found	Peak Found	Peak Found	Peak Found	High	Peak Found	Peak Found	High	Peak Found	Peak Found	High	Peak Found	High	Peak Found	High	High	High	High	High	High	High
		FALSE	High	[R].TPCEEILVK.[H]	1xCarbamidomethyl [C3]	4.38068e-05	5.67304e-05	1	1	16	P21333	P21333 [2599-2607]		0	1088.57	FALSE	1.013	0.999999	100.14	106.6	93.4	29.35	75.22		High	High	High	High	High	High	Peak Found	High	Peak Found	Peak Found	Peak Found	High	Peak Found	Peak Found	High	High	High	High	Peak Found	Peak Found	High	High	High	High	High
		FALSE	High	[M].TYLSQFPK.[A]		0.00253425	0.000355141	3	3	19	P21333; O75369; Q14315	P21333 [259-266]; O75369 [232-239]; Q14315 [252-259]		0	983.52	FALSE	1.447	0.875754	21.27	83.4	116.6	18.24	21.15	Shared	High	High	High	High	High	High	High	High	Peak Found	High	High	High	High	High	High	Peak Found	Peak Found	Peak Found	High	High	High	Peak Found	Peak Found	Peak Found	High
		FALSE	High	[R].VANPSGNLTETYVQDR.[G]		1.07912e-06	5.67304e-05	1	1	33	P21333	P21333 [1297-1312]		0	1763.86	FALSE	1.625	0.354661	18.82	75.1	124.9	9.85	23.48		High	High	High	High	High	High	High	High	High	High	Peak Found	High	High	High	High	High	High	High	High	High	Peak Found	High	High	High	High
		FALSE	High	[K].VDINTEDLEDGTCR.[V]	1xCarbamidomethyl [C13]	9.62225e-06	5.67304e-05	1	1	16	P21333	P21333 [2090-2103]		0	1636.71	FALSE	0.682	0.757494	107.56	113.2	86.8	51.45	92.04		High	High	High	High	High	High	Not Found	Not Found	Peak Found	High	High	Peak Found	Peak Found	High	High	Peak Found	High	Peak Found	Peak Found	Peak Found	Not Found	High	High	High	High
		FALSE	High	[K].VEPGLGADNSVVR.[F]		3.81467e-06	5.67304e-05	1	1	49	P21333	P21333 [1020-1032]		0	1312.69	FALSE	1.607	0.347817	54.59	77.1	122.9	24.45	46.37		High	High	High	High	High	High	High	High	High	High	High	High	High	High	High	High	High	High	High	High	High	Peak Found	High	Peak Found	High
		FALSE	High	[K].VEYTPYEEGLHSVDVTYDGSPVPSSPFQVPVTEGCDPSR.[V]	1xCarbamidomethyl [C35]	0.0472684	0.0043348	1	1	3	P21333	P21333 [1319-1357]		0	4296.96	FALSE								No Quan Values	Not Found	Not Found	Not Found	High	Not Found	Not Found	Not Found	Not Found	Not Found	Not Found	Not Found	Not Found	Not Found	Not Found	Not Found	Not Found	Not Found	Not Found	Not Found	Not Found	High	High	Not Found	Not Found	High
		FALSE	High	[K].VGSAADIPINISETDLSLLTATVVPPSGR.[E]		2.63444e-08	5.67304e-05	1	1	60	P21333	P21333 [1965-1993]		0	2893.55	FALSE	1.653	0.463609	89.4	76.9	123.1	43.05	70.8		High	High	High	High	High	High	High	High	High	High	High	High	High	High	High	High	High	High	High	High	High	High	High	High	High
		FALSE	High	[K].VGSAADIPINISETDLSLLTATVVPPSGREEPCLLK.[R]	1xCarbamidomethyl [C33]	0.00526172	0.000678237	1	1	10	P21333	P21333 [1965-2000]		1	3762.98	FALSE	2.086	0.381772	84.15	65.8	134.2	43.41	84.51		Peak Found	High	Peak Found	Peak Found	Peak Found	Peak Found	Not Found	Peak Found	Peak Found	Peak Found	High	High	Peak Found	High	High	Peak Found	Peak Found	Peak Found	High	High	High	Peak Found	Peak Found	High	High
		FALSE	High	[K].VHSPSGALEECYVTEIDQDK.[Y]	1xCarbamidomethyl [C11]	8.0186e-07	5.67304e-05	1	1	62	P21333	P21333 [2368-2387]		0	2277.03	FALSE	1.736	0.251705	35.21	69.4	130.6	15.93	28.97		High	High	High	High	High	High	High	High	High	High	High	High	High	High	High	High	High	High	High	High	High	High	High	High	High
		FALSE	High	[M].VLFADQATPTSPIR.[V]		0.0523686	0.00465625	1	1	8	P21333	P21333 [850-863]		0	1515.82	FALSE								No Quan Values	Not Found	High	High	Not Found	Not Found	Not Found	Not Found	Not Found	Not Found	Not Found	Not Found	Not Found	High	High	High	High	Not Found	High	Not Found	Not Found	Not Found	High	Not Found	Not Found	High
		FALSE	High	[K].VNQPASFAVSLNGAK.[G]		4.90272e-06	5.67304e-05	1	1	10	P21333	P21333 [2347-2361]		0	1502.8	FALSE	1.657	0.566664	40.41	78.2	121.8	21.76	29.98		High	High	High	High	High	High	Peak Found	Peak Found	Peak Found	Peak Found	Peak Found	Peak Found	Peak Found	High	High	Peak Found	High	High	Peak Found	Peak Found	Peak Found	Peak Found	Peak Found	Peak Found	High
		FALSE	High	[R].VQVQDNEGCPVEALVK.[D]	1xCarbamidomethyl [C9]	7.36868e-07	5.67304e-05	1	1	23	P21333	P21333 [709-724]		0	1784.88	FALSE	1.89	0.257886	27.14	65.4	134.6	15.41	36.15		Peak Found	High	Peak Found	Peak Found	Peak Found	Peak Found	High	High	High	High	High	High	Peak Found	High	Peak Found	Peak Found	Peak Found	Peak Found	High	High	High	High	High	High	High
		FALSE	High	[K].VRAWGPGLEGGVVGK.[S]		2.47804e-07	5.67304e-05	1	1	70	P21333	P21333 [579-593]		1	1481.82	FALSE	1.736	0.202002	33.31	72.9	127.1	21.21	22.39		High	High	High	High	High	High	High	High	High	High	High	High	High	High	High	High	High	High	High	High	High	High	High	High	High
		FALSE	High	[R].VSGQGLHEGHTFEPAEFIIDTR.[D]		1.7047e-05	5.67304e-05	1	1	14	P21333	P21333 [2052-2073]		0	2440.19	FALSE	1.001	0.999999	135.81	110.1	89.9	66.1	111.03		Peak Found	High	Peak Found	Not Found	Peak Found	High	Peak Found	Peak Found	Peak Found	Peak Found	High	High	Peak Found	High	Peak Found	Peak Found	Not Found	High	Peak Found	Peak Found	Peak Found	High	High	High	High
		FALSE	High	[N].VSVALEFLDR.[E]		0.000126831	8.32516e-05	2	2	13	P21333; O75369	P21333 [107-116]; O75369 [80-89]		0	1148.63	FALSE	1.214	0.999212	43.47	86.1	113.9	21.51	38.39	Shared	Peak Found	High	Peak Found	High	High	Peak Found	Peak Found	High	High	Peak Found	High	Peak Found	High	High	High	Peak Found	Peak Found	Peak Found	High	High	Peak Found	Peak Found	Peak Found	High	High
		FALSE	High	[K].VTAQGPGLEPSGNIANK.[T]		4.1983e-06	5.67304e-05	1	1	48	P21333	P21333 [384-400]		0	1652.86	FALSE	1.813	0.149536	35.31	69.5	130.5	18.81	27.21		High	High	High	High	High	High	High	High	High	High	High	High	High	High	High	High	High	High	High	High	High	High	High	High	High
		FALSE	High	[K].VTGPRLVSNHSLHETSSVFVDSLTK.[A]		2.4926e-09	5.67304e-05	1	1	34	P21333	P21333 [2516-2540]		1	2710.42	FALSE	1.664	0.520128	19.11	74.8	125.2	6.98	16.24		High	High	High	Peak Found	High	High	Not Found	High	Not Found	High	High	High	High	High	High	High	High	High	High	High	High	Peak Found	High	Peak Found	High
		FALSE	High	[K].VTVLFAGQHIAK.[S]		1.97902e-05	5.67304e-05	1	1	62	P21333	P21333 [356-367]		0	1283.75	FALSE	1.663	0.322668	24.82	72.1	127.9	18.02	13.31		High	High	High	High	High	High	High	High	High	High	High	High	High	High	High	High	High	High	High	High	High	High	High	High	High
		FALSE	High	[R].VTYCPTEPGNYIINIK.[F]	1xCarbamidomethyl [C4]	0.000108221	8.32516e-05	1	1	20	P21333	P21333 [2104-2119]		0	1881.94	FALSE	0.9	0.999999	83.74	96.1	103.9	36.33	62.03		High	High	Peak Found	High	Peak Found	High	High	Peak Found	High	Peak Found	High	High	High	Peak Found	High	High	High	High	Peak Found	Peak Found	Peak Found	High	High	High	High
		FALSE	High	[R].VTYTPMAPGSYLISIK.[Y]		3.26635e-06	5.67304e-05	1	1	57	P21333	P21333 [2485-2500]		0	1740.92	FALSE	1.382	0.846179	23.39	84.2	115.8	28.54	22.02		High	High	High	High	High	High	High	High	High	High	High	High	High	High	High	High	High	High	High	High	High	High	High	High	High
		FALSE	High	[R].VTYTPMAPGSYLISIK.[Y]	1xOxidation [M6]	0.00373763	0.00050531	1	1	2	P21333	P21333 [2485-2500]		0	1756.92	FALSE	100	5.25222e-16			200		65.4		Not Found	Not Found	Not Found	Not Found	Not Found	Not Found	Not Found	Not Found	Not Found	Not Found	Not Found	Not Found	High	Peak Found	High	Peak Found	Peak Found	Peak Found	Not Found	Not Found	Peak Found	Peak Found	Not Found	Not Found	High
		FALSE	High	[K].WGDEHIPGSPYR.[V]		7.87893e-05	5.67304e-05	1	1	23	P21333	P21333 [2632-2643]		0	1413.65	FALSE	1.611	0.55923	25.46	74.4	125.6	18.66	22.27		High	Peak Found	High	High	High	Peak Found	Peak Found	Peak Found	High	Peak Found	High	High	High	High	High	High	High	High	High	High	Peak Found	High	High	Peak Found	High
		FALSE	High	[K].WGDEHIPGSPYRVVVP.[-]		2.25566e-05	5.67304e-05	1	1	15	P21333	P21333 [2632-2647]		1	1807.91	FALSE	1.605	0.538484	24.3	77	123	10.12	22.56		Peak Found	Peak Found	Peak Found	Peak Found	Peak Found	Peak Found	High	High	High	High	High	High	Peak Found	Peak Found	Peak Found	Peak Found	Peak Found	Peak Found	High	High	High	High	High	High	High
		FALSE	High	[R].YAPSEAGLHEMDIR.[Y]		1.54655e-05	5.67304e-05	1	1	89	P21333	P21333 [1832-1845]		0	1588.74	FALSE	1.785	0.221146	26.25	71.2	128.8	14.88	29.79		High	High	High	High	High	High	High	High	High	High	High	High	High	High	High	High	High	High	High	High	High	High	High	High	High
		FALSE	High	[R].YAPSEAGLHEMDIR.[Y]	1xOxidation [M11]	0.000309464	8.32516e-05	1	1	11	P21333	P21333 [1832-1845]		0	1604.74	FALSE	2.047	0.365714	119.03	52.1	147.9	38.09	98.55		Peak Found	Peak Found	Peak Found	High	High	High	Peak Found	Peak Found	Peak Found	Peak Found	High	Peak Found	High	High	High	High	High	High	Peak Found	Not Found	Peak Found	Peak Found	Peak Found	Peak Found	High
		FALSE	High	[K].YAVRFIPRENGVYLIDVK.[F]		0.000377831	8.32516e-05	1	1	10	P21333	P21333 [2388-2405]		2	2152.19	FALSE	1.664	0.532688	34.12	76.8	123.2	33.81	16.42		Peak Found	Peak Found	Peak Found	Peak Found	Peak Found	Peak Found	Peak Found	Peak Found	Peak Found	Peak Found	Peak Found	Peak Found	Peak Found	Peak Found	Peak Found	High	High	Peak Found	High	High	High	High	High	Peak Found	High
		FALSE	High	[K].YGGDEIPFSPYR.[V]		3.65281e-06	5.67304e-05	1	1	39	P21333	P21333 [1622-1633]		0	1400.65	FALSE	1.476	0.532727	17.45	82	118	7.18	13.58		High	High	High	High	High	High	High	Peak Found	Peak Found	High	High	High	High	High	High	High	High	High	High	High	High	Peak Found	High	High	High
		FALSE	High	[K].YGGDEIPFSPYRVR.[A]		0.000105764	8.32516e-05	1	1	15	P21333	P21333 [1622-1635]		1	1655.82	FALSE	0.983	0.999999	73.09	109	91	55.11	47.5		High	Peak Found	Peak Found	High	Peak Found	Peak Found	Peak Found	Not Found	Peak Found	Not Found	High	Peak Found	High	Not Found	Peak Found	High	High	High	High	High	High	High	Peak Found	High	High
		FALSE	High	[K].YGGDEIPFSPYRVRAVPTGDASK.[C]		6.46749e-05	5.67304e-05	1	1	29	P21333	P21333 [1622-1644]		2	2482.24	FALSE	2.377	0.0316292	32.3	62.1	137.9	21.33	27.04		Peak Found	Peak Found	Peak Found	High	Peak Found	Peak Found	Peak Found	Peak Found	Peak Found	High	High	Peak Found	High	High	High	High	High	High	High	High	High	High	High	High	High
		FALSE	High	[K].YGGPYHIGGSPFK.[A]		4.41513e-08	5.67304e-05	1	1	85	P21333	P21333 [2501-2513]		0	1379.67	FALSE	1.625	0.330183	19.93	73.9	126.1	10.22	15.45		High	High	High	High	High	High	High	High	High	High	High	High	High	High	High	High	High	High	High	High	High	High	High	High	High
		FALSE	High	[K].YGGQPVPNFPSK.[L]		1.04277e-06	5.67304e-05	1	1	32	P21333	P21333 [1235-1246]		0	1290.65	FALSE	1.606	0.392027	22.68	76.5	123.5	15.3	16.57		Peak Found	High	High	High	Peak Found	High	Peak Found	High	High	High	Peak Found	High	High	High	High	High	High	High	High	High	High	Peak Found	High	High	High
		FALSE	High	[S].YLPVLPGDYSILVK.[Y]		0.000356368	8.32516e-05	1	1	21	P21333	P21333 [1924-1937]		0	1576.9	FALSE	1.648	0.583973	38.7	72.1	127.9	28.94	31.61		High	High	High	High	Peak Found	High	High	High	High	High	High	Peak Found	Peak Found	Peak Found	High	Not Found	High	Peak Found	High	High	High	High	High	High	High
		FALSE	High	[K].YNEQHVPGSPFTAR.[V]		4.4447e-06	5.67304e-05	1	1	51	P21333	P21333 [1938-1951]		0	1602.77	FALSE	1.438	0.676253	28.55	80.1	119.9	12.09	21.3		High	High	High	High	High	High	High	High	High	High	High	High	High	High	High	High	High	High	High	High	High	High	High	High	High
		FALSE	High	[K].YNEQHVPGSPFTARVTGDDSMRMSHLK.[V]		1.10036e-05	5.67304e-05	1	1	22	P21333	P21333 [1938-1964]		2	3060.44	FALSE	1.469	0.794088	22.47	78.2	121.8	16.74	20.01		High	High	High	Peak Found	Peak Found	High	Not Found	Not Found	Not Found	High	High	High	High	High	High	High	High	Peak Found	Peak Found	High	High	Peak Found	High	High	High
		FALSE	High	[R].YTILIK.[Y]		0.000198531	8.32516e-05	1	1	22	P21333	P21333 [1616-1621]		0	750.476	FALSE	0.765	0.917396	110.39	124	76	68.4	82.72		High	High	High	High	High	High	High	High	Peak Found	High	High	High	High	Peak Found	High	High	High	High	High	High	High	Peak Found	High	High	High
		FALSE	High	[K].YTPVQQGPVGVNVTYGGDPIPK.[S]		1.19225e-08	5.67304e-05	1	1	44	P21333	P21333 [937-958]		0	2286.18	FALSE	1.671	0.305715	20.86	73.2	126.8	12.81	18.1		High	High	High	High	High	High	High	High	High	High	High	High	High	High	High	High	High	High	High	High	Peak Found	High	High	High	High
		FALSE	High	[KE].YVICVR.[FI]	1xCarbamidomethyl [C4]	0.000188486	8.32516e-05	2	2	8	P21333; Q5TAX3	P21333 [1720-1725]; Q5TAX3 [649-654]		0	809.434	FALSE	1.924	0.563941	66.76	71	129	102.09	156.96	Shared	High	Peak Found	Peak Found	Peak Found	Peak Found	Peak Found	High	Peak Found	High	Peak Found	Peak Found	Peak Found	Peak Found	Peak Found	High	Peak Found	Peak Found	Peak Found	High	High	High	Peak Found	Peak Found	Peak Found	High
		FALSE	High	[A].YVPDVTGR.[Y]		0.00251104	0.000355141	1	1	1	P21333	P21333 [1608-1615]		0	906.468	FALSE	1.115	0.999999	102.42	112.8	87.2	62.34	145.71		Peak Found	Peak Found	Peak Found	Not Found	Not Found	Peak Found	Peak Found	Peak Found	Peak Found	Not Found	Not Found	Not Found	Peak Found	Peak Found	Not Found	Peak Found	Peak Found	Peak Found	Peak Found	Peak Found	High	Not Found	Not Found	Not Found	High
		FALSE	High	[R].YWPQEAGEYAVHVLCNSEDIR.[L]	1xCarbamidomethyl [C15]	5.97994e-09	5.67304e-05	1	1	92	P21333	P21333 [635-655]		0	2536.16	FALSE	1.546	0.623515	64.12	74.6	125.4	35.92	45.25		High	High	High	High	High	High	High	High	High	High	High	High	High	High	High	High	High	High	High	High	High	High	High	High	High
FALSE	High	Master Protein	Q14204	Cytoplasmic dynein 1 heavy chain 1 OS=Homo sapiens OX=9606 GN=DYNC1H1 PE=1 SV=5	0	FALSE	1579.96	50	200	4632	199	4646	532.1	6.4	2051724	45.54	184	36	cell cycle OR cell proliferation;cell organization and biogenesis;transport;other biological processes	non-structural extracellular;cytosol;cytoskeleton;other cytoplasmic organelle;other cell component	cytoskeletal activity;other molecular function	Pf03028, Pf08385, Pf08393, Pf12774, Pf12775, Pf12777, Pf12780, Pf12781, Pf17852, Pf18198, Pf18199	1778	ENSG00000197102	DYNC1H1	B0I1R0; hsa:1778; Q14204; Q6DKQ7; Q8WU28; Q92814; Q9Y4G5	COPI-mediated anterograde transport; Separation of Sister Chromatids; MHC class II antigen presentation; Resolution of Sister Chromatid Cohesion; HSP90 chaperone cycle for steroid hormone receptors (SHR) in the presence of ligand; Recruitment of NuMA to mitotic centrosomes; RHO GTPases Activate Formins; COPI-independent Golgi-to-ER retrograde traffic; HCMV Early Events; Aggrephagy; EML4 and NUDC …	Ciliary landscape; Intraflagellar transport proteins binding to dynein; PAFAH1B1 copy number variation	23	1.129	0.950777	39.81	94.7	105.3	2.7	2.84	High	High	High	High	High	High	High	High	High	High	High	High	High
	Checked	Protein Group ID	# Proteins	# Unique Peptides	# Peptides	# PSMs	Group Description	Found in Sample: [S1] F1: Sample, CTRL, Exp_1	Found in Sample: [S2] F2: Sample, CTRL, Exp_1	Found in Sample: [S3] F3: Sample, CTRL, Exp_1	Found in Sample: [S7] F7: Sample, CTRL, Exp_3	Found in Sample: [S8] F8: Sample, CTRL, Exp_3	Found in Sample: [S9] F9: Sample, CTRL, Exp_3	Found in Sample: [S13] F13: Sample, CTRL, n/a	Found in Sample: [S14] F14: Sample, CTRL, n/a	Found in Sample: [S15] F15: Sample, CTRL, n/a	Found in Sample: [S19] F19: Sample, CTRL, n/a	Found in Sample: [S20] F20: Sample, CTRL, n/a	Found in Sample: [S21] F21: Sample, CTRL, n/a	Found in Sample: [S4] F4: Sample, KO, Exp_2	Found in Sample: [S5] F5: Sample, KO, Exp_2	Found in Sample: [S6] F6: Sample, KO, Exp_2	Found in Sample: [S10] F10: Sample, KO, Exp_4	Found in Sample: [S11] F11: Sample, KO, Exp_4	Found in Sample: [S12] F12: Sample, KO, Exp_4	Found in Sample: [S16] F16: Sample, KO, n/a	Found in Sample: [S17] F17: Sample, KO, n/a	Found in Sample: [S18] F18: Sample, KO, n/a	Found in Sample: [S22] F22: Sample, KO, n/a	Found in Sample: [S23] F23: Sample, KO, n/a	Found in Sample: [S24] F24: Sample, KO, n/a
	FALSE	1972	2	199	200	4632	[Master Protein] Cytoplasmic dynein 1 heavy chain 1 OS=Homo sapiens OX=9606 GN=DYNC1H1 PE=1 SV=5	High	High	High	High	High	High	High	High	High	High	High	High	High	High	High	High	High	High	High	High	High	High	High	High
		Checked	Confidence	Annotated Sequence	Modifications	Qvality PEP	Qvality q-value	# Protein Groups	# Proteins	# PSMs	Master Protein Accessions	Positions in Master Proteins	Modifications in Master Proteins	# Missed Cleavages	Theo. MH+ [Da]	Contaminant	Abundance Ratio: (KO) / (CTRL)	Abundance Ratio Adj. P-Value: (KO) / (CTRL)	Abundance Ratio Variability [%]: (KO) / (CTRL)	Abundances (Grouped): CTRL	Abundances (Grouped): KO	Abundances (Grouped) CV [%]: CTRL	Abundances (Grouped) CV [%]: KO	Quan Info	Found in Sample: [S1] F1: Sample, CTRL, Exp_1	Found in Sample: [S2] F2: Sample, CTRL, Exp_1	Found in Sample: [S3] F3: Sample, CTRL, Exp_1	Found in Sample: [S7] F7: Sample, CTRL, Exp_3	Found in Sample: [S8] F8: Sample, CTRL, Exp_3	Found in Sample: [S9] F9: Sample, CTRL, Exp_3	Found in Sample: [S13] F13: Sample, CTRL, n/a	Found in Sample: [S14] F14: Sample, CTRL, n/a	Found in Sample: [S15] F15: Sample, CTRL, n/a	Found in Sample: [S19] F19: Sample, CTRL, n/a	Found in Sample: [S20] F20: Sample, CTRL, n/a	Found in Sample: [S21] F21: Sample, CTRL, n/a	Found in Sample: [S4] F4: Sample, KO, Exp_2	Found in Sample: [S5] F5: Sample, KO, Exp_2	Found in Sample: [S6] F6: Sample, KO, Exp_2	Found in Sample: [S10] F10: Sample, KO, Exp_4	Found in Sample: [S11] F11: Sample, KO, Exp_4	Found in Sample: [S12] F12: Sample, KO, Exp_4	Found in Sample: [S16] F16: Sample, KO, n/a	Found in Sample: [S17] F17: Sample, KO, n/a	Found in Sample: [S18] F18: Sample, KO, n/a	Found in Sample: [S22] F22: Sample, KO, n/a	Found in Sample: [S23] F23: Sample, KO, n/a	Found in Sample: [S24] F24: Sample, KO, n/a	Confidence (by Search Engine): MSPepSearch
		FALSE	High	[R].AATSPALFNR.[C]		0.0622267	0.00574998	1	1	1	Q14204	Q14204 [3079-3088]		0	1047.56	FALSE	0.646	0.832392	100.49	127.7	72.3	72.31	80.79		Peak Found	Peak Found	Not Found	Peak Found	Peak Found	Peak Found	Peak Found	High	Peak Found	Peak Found	Not Found	Peak Found	Peak Found	Not Found	Peak Found	Peak Found	Peak Found	Peak Found	Peak Found	Peak Found	Peak Found	Peak Found	Peak Found	Peak Found	High
		FALSE	High	[K].AEVDMDTDAPQVSHKPGGEPK.[I]		8.46784e-05	5.67304e-05	1	1	15	Q14204	Q14204 [934-954]		0	2208.02	FALSE	1.475	0.792074	119.65	44	156	82.69	52.04		High	High	High	Not Found	Peak Found	Not Found	Peak Found	Peak Found	Peak Found	High	High	High	High	High	Not Found	High	High	Peak Found	Peak Found	Peak Found	Peak Found	High	High	High	High
		FALSE	High	[K].AHQANQLYPFAISLIESVR.[T]		3.7425e-05	5.67304e-05	1	1	18	Q14204	Q14204 [768-786]		0	2157.15	FALSE	1.182	0.999658	54.42	92.2	107.8	32.32	42.75		High	Peak Found	Peak Found	High	High	High	Peak Found	Peak Found	Peak Found	Peak Found	High	Peak Found	High	High	High	Not Found	Peak Found	Peak Found	Peak Found	High	Peak Found	High	High	High	High
		FALSE	High	[K].ALEHAFQLEHIMDLTR.[L]		2.991e-10	5.67304e-05	1	1	74	Q14204	Q14204 [2436-2451]		0	1923.97	FALSE	1.138	0.995406	17.49	92.3	107.7	11.17	26.16		High	High	High	High	High	Peak Found	High	High	High	High	High	High	High	High	High	High	High	High	High	High	High	High	High	High	High
		FALSE	High	[K].ALERLEGVEGVAHIIDPK.[A]		1.42809e-08	5.67304e-05	1	1	31	Q14204	Q14204 [2240-2257]		1	1946.07	FALSE	1.254	0.984689	24.55	91.4	108.6	11.39	24.97		High	High	High	High	High	High	High	High	High	High	High	High	High	High	High	High	High	High	High	High	High	High	High	High	High
		FALSE	High	[K].ALGEYLER.[E]		0.00466032	0.000622566	1	1	12	Q14204	Q14204 [1614-1621]		0	950.494	FALSE	0.656	0.708863	17.24	124.5	75.5	47.38	11.89		Not Found	Not Found	Not Found	Not Found	Peak Found	Peak Found	High	High	High	High	Peak Found	High	Not Found	Not Found	Not Found	Not Found	Not Found	Not Found	High	High	Peak Found	Not Found	High	High	High
		FALSE	High	[R].ALPDMEVVGLNFSSATTPELLLK.[T]		6.26081e-05	5.67304e-05	1	1	23	Q14204	Q14204 [2611-2633]		0	2445.29	FALSE	1.263	0.96706	92.04	84.7	115.3	35.88	66.85		High	High	High	High	High	Peak Found	Peak Found	High	High	High	High	High	High	High	High	Peak Found	Peak Found	Peak Found	High	High	High	High	High	High	High
		FALSE	High	[K].AMSRPILYSNWLSK.[D]		0.000154216	8.32516e-05	1	1	8	Q14204	Q14204 [2866-2879]		0	1665.88	FALSE	1.111	0.999999	28.95	94.2	105.8	18.78	18.39		Peak Found	High	High	Peak Found	Peak Found	Peak Found	Peak Found	Peak Found	Peak Found	Peak Found	Peak Found	Peak Found	Peak Found	Peak Found	Peak Found	High	High	High	Peak Found	Peak Found	Peak Found	Peak Found	High	High	High
		FALSE	High	[K].ANEVEQMIR.[D]		0.000634143	0.00012088	1	1	11	Q14204	Q14204 [3430-3438]		0	1089.54	FALSE	0.959	0.999658	66.9	107.1	92.9	13.89	61.53		Peak Found	High	High	Peak Found	High	High	High	High	High	Peak Found	High	Peak Found	Peak Found	Peak Found	High	Peak Found	Peak Found	Peak Found	Peak Found	Peak Found	Peak Found	Peak Found	High	Peak Found	High
		FALSE	High	[K].ANEVEQMIRDLEASIARYK.[E]		0.0477726	0.0043348	1	1	7	Q14204	Q14204 [3430-3448]		2	2236.14	FALSE	1.768	0.473109	85.55	62.5	137.5	42.71	61.98		Peak Found	Peak Found	Peak Found	Peak Found	Peak Found	Peak Found	Peak Found	Peak Found	Peak Found	High	High	High	Peak Found	Peak Found	High	Not Found	Peak Found	Peak Found	High	Peak Found	High	High	Peak Found	Peak Found	n/a
		FALSE	High	[K].ANMLRTFSSIPVSRICK.[S]	1xCarbamidomethyl [C16]	0.020833	0.00212237	1	1	1	Q14204	Q14204 [4155-4171]		2	1980.05	FALSE	1.029	0.999999	86.8	94.7	105.3	55.73	65.57		Peak Found	Peak Found	Not Found	Peak Found	Peak Found	Peak Found	Not Found	Not Found	Not Found	Peak Found	High	Peak Found	Peak Found	Peak Found	Peak Found	Peak Found	Peak Found	Peak Found	Peak Found	Peak Found	Peak Found	Peak Found	Peak Found	Peak Found	n/a
		FALSE	High	[K].ASVVTLPVYLNFTR.[A]		0.00591794	0.000766364	1	1	18	Q14204	Q14204 [4602-4615]		0	1579.88	FALSE	0.986	0.999999	25.36	99.9	100.1	14.65	20.52		High	Peak Found	High	Peak Found	Peak Found	High	Peak Found	Peak Found	Peak Found	High	High	Peak Found	High	Peak Found	High	High	High	High	Peak Found	Peak Found	Peak Found	High	High	High	High
		FALSE	High	[K].ATSIDPNTYITWIDK.[Y]		8.31823e-06	5.67304e-05	1	1	8	Q14204	Q14204 [1730-1744]		0	1737.87	FALSE	0.792	0.950761	58.23	111.1	88.9	47.33	35.96		Peak Found	Peak Found	Peak Found	High	Peak Found	High	High	High	High	High	High	Peak Found	Peak Found	Peak Found	Peak Found	Not Found	Peak Found	Peak Found	Peak Found	Peak Found	Peak Found	High	Peak Found	Peak Found	High
		FALSE	High	[K].AVDDLNLHSYSNLPIWVNK.[L]		0.013207	0.001433	1	1	2	Q14204	Q14204 [884-902]		0	2198.12	FALSE	0.301	0.00244779	258.06	153.7	46.3	1.86	101.62		Not Found	Not Found	Not Found	Not Found	Not Found	Not Found	Peak Found	Peak Found	High	Not Found	Not Found	Not Found	Peak Found	Peak Found	Not Found	Not Found	Not Found	Not Found	Not Found	Not Found	High	Not Found	Not Found	Peak Found	High
		FALSE	High	[R].AWTQVLLGQAEDK.[A]		5.59596e-06	5.67304e-05	1	1	12	Q14204	Q14204 [921-933]		0	1458.76	FALSE	1.119	0.999999	20.87	94.2	105.8	8.32	20.06		High	High	High	High	Peak Found	Peak Found	High	High	Peak Found	Peak Found	Peak Found	Peak Found	High	High	High	High	High	High	Peak Found	Peak Found	Peak Found	Peak Found	Peak Found	Peak Found	High
		FALSE	High	[K].CRLIRGWDDLFNK.[V]	1xCarbamidomethyl [C1]	0.0474359	0.0043348	1	1	7	Q14204	Q14204 [1484-1496]		2	1692.86	FALSE	1.071	0.999999	27.81	98	102	49.19	14.51		Peak Found	Peak Found	Peak Found	High	Peak Found	High	Not Found	Peak Found	Peak Found	Peak Found	Peak Found	Peak Found	Peak Found	High	Peak Found	High	High	Peak Found	Peak Found	Peak Found	Peak Found	Peak Found	Peak Found	Peak Found	n/a
		FALSE	High	[R].CYLTMTQALEAR.[L]	1xCarbamidomethyl [N-Term]	0.000146287	8.32516e-05	1	1	2	Q14204	Q14204 [1888-1899]		0	1456.69	FALSE	1.294	0.947158	37.4	87.2	112.8	32.64	18.03		Peak Found	Peak Found	Peak Found	Peak Found	Not Found	Peak Found	Peak Found	Peak Found	Peak Found	Peak Found	Peak Found	Peak Found	Peak Found	Peak Found	Peak Found	Peak Found	Peak Found	Peak Found	High	Peak Found	Peak Found	Peak Found	Peak Found	High	High
		FALSE	High	[K].DFPLNDLLSATELDK.[I]		1.21208e-07	5.67304e-05	1	1	86	Q14204	Q14204 [338-352]		0	1690.85	FALSE	1.088	0.999999	28.58	94.2	105.8	7.12	22.35		High	High	High	High	High	High	High	High	High	High	High	High	High	High	High	High	High	High	High	High	High	High	High	High	High
		FALSE	High	[K].DHLYGTLDPNTR.[E]		6.22022e-05	5.67304e-05	1	1	47	Q14204	Q14204 [2262-2273]		0	1401.68	FALSE	1.183	0.98837	46.16	90.9	109.1	24.03	41.98		High	High	High	High	High	High	High	High	Peak Found	High	High	High	High	High	High	High	High	High	High	High	High	High	Peak Found	High	High
		FALSE	High	[K].DHLYGTLDPNTREWTDGLFTHVLRK.[I]		0.000451113	8.32516e-05	1	1	11	Q14204	Q14204 [2262-2286]		2	2984.5	FALSE	1.268	0.986949	50.48	78	122	34.53	37.5		Peak Found	Peak Found	High	Peak Found	Peak Found	High	Not Found	Not Found	Not Found	Peak Found	High	Peak Found	High	High	High	Peak Found	High	Peak Found	Not Found	High	High	Peak Found	High	High	High
		FALSE	High	[K].DLFQVAFNR.[V]		1.39658e-05	5.67304e-05	1	1	21	Q14204	Q14204 [3862-3870]		0	1109.57	FALSE	0.979	0.999999	27.78	97.9	102.1	26.66	14.74		Peak Found	Peak Found	High	High	Peak Found	High	High	High	High	Peak Found	High	High	High	High	High	High	High	Peak Found	Peak Found	High	High	High	High	High	High
		FALSE	High	[R].DLPPVSGSIIWAK.[Q]		1.3468e-05	5.67304e-05	1	1	46	Q14204	Q14204 [640-652]		0	1382.77	FALSE	1.038	0.999999	41.94	90.7	109.3	28.05	25.35		High	High	High	High	High	High	High	High	High	High	High	High	High	High	High	High	High	High	High	High	High	High	High	High	High
		FALSE	High	[K].DIQMPDGIR.[R]		0.000147215	8.32516e-05	1	1	26	Q14204	Q14204 [4293-4301]		0	1044.51	FALSE	1.132	0.999658	40.42	89.8	110.2	18.73	36.57		Peak Found	High	High	Peak Found	Peak Found	Peak Found	High	High	High	High	High	High	High	High	High	High	High	High	High	High	High	High	High	Peak Found	High
		FALSE	High	[R].DLSSQLLK.[V]		0.0169778	0.00182615	1	1	7	Q14204	Q14204 [387-394]		0	903.515	FALSE	1.284	0.939912	56.04	86.1	113.9	8.9	41.1		Peak Found	Peak Found	Peak Found	Peak Found	High	Peak Found	High	Peak Found	Peak Found	High	Peak Found	Peak Found	Peak Found	Peak Found	Peak Found	High	Peak Found	Peak Found	Not Found	Peak Found	Peak Found	High	High	High	High
		FALSE	High	[K].DPLFRFFEREVK.[M]		5.59102e-05	5.67304e-05	1	1	80	Q14204	Q14204 [4407-4418]		2	1582.84	FALSE	1.089	0.999999	28.79	96.4	103.6	12.63	27.96		High	High	High	High	High	High	High	High	High	High	High	High	High	High	High	High	High	High	High	High	High	High	High	High	High
		FALSE	High	[K].DSAIQQQVANLQMK.[I]		4.23918e-07	5.67304e-05	1	1	38	Q14204	Q14204 [1229-1242]		0	1573.8	FALSE	1.177	0.991032	19.75	90.1	109.9	10.91	15.6		High	High	High	Peak Found	High	High	High	High	High	High	High	High	High	High	High	High	High	High	High	High	High	High	High	High	High
		FALSE	High	[K].DVLLVAQGEMALEEFLK.[Q]		1.94505e-07	5.67304e-05	1	1	24	Q14204	Q14204 [1448-1464]		0	1905	FALSE	1.239	0.973493	139.55	90.1	109.9	74.84	108.83		High	Peak Found	High	Peak Found	High	High	Peak Found	High	High	High	High	High	High	High	High	Peak Found	Peak Found	Peak Found	High	High	Peak Found	Peak Found	High	High	High
		FALSE	High	[K].DVLLVAQGEMALEEFLK.[Q]	1xOxidation [M10]	0.0441936	0.00407138	1	1	2	Q14204	Q14204 [1448-1464]		0	1921	FALSE	1.573	0.883485	133.5	53.9	146.1	89.84	70.14		Peak Found	Not Found	Not Found	Not Found	Not Found	Not Found	Peak Found	Not Found	Peak Found	Not Found	Peak Found	Not Found	Not Found	High	High	Not Found	Peak Found	Peak Found	Peak Found	Not Found	Peak Found	Peak Found	Peak Found	Not Found	High
		FALSE	High	[K].DYIPVDQEELR.[D]		8.39655e-05	5.67304e-05	1	1	32	Q14204	Q14204 [2880-2890]		0	1376.67	FALSE	1.243	0.974364	23.5	92.8	107.2	31.57	10.69		High	High	High	High	High	High	Peak Found	Peak Found	High	High	High	High	High	High	High	High	High	High	Not Found	Not Found	Not Found	High	High	High	High
		FALSE	High	[K].DYIPVDQEELRDYVK.[A]		1.53607e-05	5.67304e-05	1	1	55	Q14204	Q14204 [2880-2894]		1	1881.92	FALSE	1.371	0.942768	20.23	83.7	116.3	7.72	16.67		High	High	High	High	High	High	High	High	Peak Found	High	High	High	High	High	High	High	High	High	High	High	High	High	High	High	High
		FALSE	High	[K].EALELTDTGLLSGSEER.[V]		2.38909e-07	5.67304e-05	1	1	34	Q14204	Q14204 [1302-1318]		0	1819.89	FALSE	1.15	0.999658	16.94	92.9	107.1	20.27	35.88		High	High	High	High	High	High	High	High	High	High	High	High	High	High	High	High	High	High	High	High	High	High	High	High	High
		FALSE	High	[K].EALELTDTGLLSGSEERVQVALEELQDLK.[G]		0.00276037	0.000384762	1	1	2	Q14204	Q14204 [1302-1330]		1	3185.64	FALSE	2.009	0.789739	98.55	65.7	134.3	34.84	91.69		Peak Found	Peak Found	Peak Found	Peak Found	Peak Found	Peak Found	Peak Found	Peak Found	Peak Found	Peak Found	Peak Found	Peak Found	Peak Found	Peak Found	Peak Found	Peak Found	Peak Found	Peak Found	Peak Found	Peak Found	High	Peak Found	High	Peak Found	High
		FALSE	High	[R].EAIVNSCVFVHQTLHQANAR.[L]	1xCarbamidomethyl [C7]	3.71163e-06	5.67304e-05	1	1	7	Q14204	Q14204 [3141-3160]		0	2294.15	FALSE	1.435	0.853317	26.41	80.6	119.4	24.15	14.57		Peak Found	Peak Found	Peak Found	Peak Found	Peak Found	Peak Found	Peak Found	Peak Found	High	Peak Found	Peak Found	Peak Found	Peak Found	High	High	Peak Found	Peak Found	Peak Found	High	High	High	Peak Found	Peak Found	Peak Found	High
		FALSE	High	[K].EDEGEEAASPMLQIQR.[D]		1.08792e-05	5.67304e-05	1	1	25	Q14204	Q14204 [2402-2417]		0	1802.82	FALSE	1.107	0.999999	22.34	92	108	46.05	52.05		High	High	High	High	High	High	High	High	High	High	High	High	High	Peak Found	High	High	High	Peak Found	Peak Found	Peak Found	Peak Found	High	High	High	High
		FALSE	High	[R].EEFVQWVELLPDTQTPSWLGLPNNAER.[V]		0.103103	0.00978822	1	1	2	Q14204	Q14204 [4303-4329]		0	3168.56	FALSE	1.677	0.979416	101.17	79.1	120.9	32.66	87.45		Not Found	Peak Found	High	Peak Found	Not Found	Peak Found	Not Found	Not Found	Not Found	Not Found	Not Found	Not Found	Peak Found	Peak Found	Peak Found	Not Found	Not Found	Not Found	Not Found	Peak Found	High	Peak Found	Not Found	Not Found	n/a
		FALSE	High	[K].EERGEAVDEGEIAENLPEQEILIQSVCETMVPK.[L]	1xCarbamidomethyl [C27]	0.00205998	0.000355141	1	1	5	Q14204	Q14204 [2116-2148]		1	3741.78	FALSE	1.286	0.980617	73.38	84.1	115.9	47.34	55.93		Peak Found	Peak Found	Peak Found	High	Peak Found	Peak Found	Not Found	Peak Found	Peak Found	Peak Found	Peak Found	Peak Found	High	High	Peak Found	High	Peak Found	Peak Found	Peak Found	Peak Found	High	Peak Found	Peak Found	Peak Found	High
		FALSE	High	[K].EEYAVLISEAQAIK.[A]		1.65903e-05	5.67304e-05	1	1	34	Q14204	Q14204 [3449-3462]		0	1563.83	FALSE	1.072	0.999999	22.29	96.9	103.1	12.91	17.13		High	High	High	High	High	High	High	High	High	Peak Found	High	High	High	Peak Found	High	High	High	High	High	Peak Found	High	High	High	High	High
		FALSE	High	[K].EFGPVVIDYGK.[V]		7.3746e-05	5.67304e-05	1	1	28	Q14204	Q14204 [1101-1111]		0	1223.63	FALSE	1.037	0.999999	16.43	101.6	98.4	11.58	10.37		High	High	High	High	High	High	Peak Found	High	High	High	High	High	High	High	High	High	High	High	High	High	High	High	High	High	High
		FALSE	High	[K].EGLMLDSHEELYK.[W]		4.05402e-05	5.67304e-05	1	1	35	Q14204	Q14204 [3040-3052]		0	1563.74	FALSE	0.975	0.999999	27.99	99.6	100.4	10.46	28.71		High	High	High	High	High	High	High	High	High	High	High	High	High	High	High	High	High	High	High	Peak Found	Peak Found	High	High	High	High
		FALSE	High	[K].EGLMLDSHEELYK.[W]	1xOxidation [M4]	0.000941695	0.000156406	1	1	1	Q14204	Q14204 [3040-3052]		0	1579.73	FALSE	0.898	0.999999	89.04	119.5	80.5	53.13	85.54		Not Found	Not Found	Not Found	Not Found	Not Found	Not Found	Peak Found	Peak Found	Not Found	Not Found	Peak Found	Not Found	Peak Found	High	Peak Found	Not Found	Not Found	Peak Found	Not Found	Peak Found	Peak Found	Peak Found	Peak Found	Peak Found	High
		FALSE	High	[R].ENFIPTIVNFSAEEISDAIR.[E]		6.06814e-07	5.67304e-05	1	1	34	Q14204	Q14204 [3345-3364]		0	2265.14	FALSE	1.284	0.952293	130	76.3	123.7	45.91	69.03		High	High	High	High	High	High	High	High	High	Peak Found	High	High	High	High	High	Peak Found	Peak Found	Peak Found	High	High	High	High	High	High	High
		FALSE	High	[K].EQPWVSVQPR.[K]		0.000106207	8.32516e-05	1	1	4	Q14204	Q14204 [1348-1357]		0	1225.63	FALSE	1.12	0.999999	29.44	91.4	108.6	17.33	22.23		Peak Found	Peak Found	Peak Found	Peak Found	Peak Found	Peak Found	High	Peak Found	Peak Found	Peak Found	Peak Found	Peak Found	Peak Found	Peak Found	Peak Found	Peak Found	Peak Found	Peak Found	Peak Found	High	Peak Found	High	High	Peak Found	High
		FALSE	High	[K].EQPWVSVQPRK.[L]		2.44611e-05	5.67304e-05	1	1	13	Q14204	Q14204 [1348-1358]		1	1353.73	FALSE	0.955	0.999658	59.88	98.4	101.6	28.83	63.4		High	Peak Found	Not Found	Peak Found	High	Peak Found	High	High	High	Peak Found	Peak Found	Peak Found	High	Peak Found	High	High	Peak Found	High	Peak Found	High	High	Peak Found	Peak Found	Peak Found	High
		FALSE	High	[K].ETVDQVEELR.[R]		0.00234426	0.000355141	1	1	2	Q14204	Q14204 [3210-3219]		0	1217.6	FALSE	1.298	0.944196	45.04	86.3	113.7	40.22	33.41		Peak Found	Peak Found	Peak Found	Peak Found	Peak Found	Peak Found	Not Found	Not Found	Not Found	Peak Found	Peak Found	High	Peak Found	Peak Found	Peak Found	Peak Found	Peak Found	Peak Found	Not Found	Not Found	Peak Found	Peak Found	Peak Found	High	High
		FALSE	High	[K].ETVDQVEELRR.[D]		8.63028e-05	5.67304e-05	1	1	36	Q14204	Q14204 [3210-3220]		1	1373.7	FALSE	1.193	0.988427	81.43	95.5	104.5	43.33	62.03		High	High	High	High	High	High	Peak Found	Peak Found	Peak Found	High	High	High	High	High	High	High	High	High	Peak Found	High	Peak Found	High	High	High	High
		FALSE	High	[FEVK].EVQDLK.[YHNLA]		0.00724477	0.000905826	4	5	7	Q14204; Q14789; O60333; Q86UP2	Q14204 [2344-2349]; Q14789 [1755-1760]; O60333 [828-833]; Q86UP2 [778-783]		0	731.393	FALSE	2.216	0.388392	66.68	62.2	137.8	86.69	23.39	Shared	Peak Found	Peak Found	Peak Found	Peak Found	High	Peak Found	Peak Found	Peak Found	Not Found	Not Found	Not Found	Peak Found	High	Peak Found	Peak Found	High	High	High	Not Found	Not Found	Not Found	Not Found	Not Found	Not Found	High
		FALSE	High	[R].EVWNTYELDLVNYQNK.[C]		3.73861e-07	5.67304e-05	1	1	33	Q14204	Q14204 [1468-1483]		0	2027.97	FALSE	1.065	0.999658	32.86	88.9	111.1	18.29	20.87		High	High	High	High	High	High	High	High	High	High	High	High	High	High	High	High	High	High	High	High	High	High	High	High	High
		FALSE	High	[R].EWTDGLFTHVLR.[K]		5.043e-07	5.67304e-05	1	1	60	Q14204	Q14204 [2274-2285]		0	1473.75	FALSE	1.132	0.999658	29.71	90.4	109.6	22.13	21.1		High	High	High	High	High	High	High	High	High	High	High	High	High	High	High	High	High	High	High	High	High	High	High	High	High
		FALSE	High	[R].EYQTQLIQR.[V]		0.000676817	0.00012088	1	1	11	Q14204	Q14204 [603-611]		0	1178.62	FALSE	0.795	0.939912	94.01	115.9	84.1	56.4	85.88		Peak Found	High	High	Peak Found	High	High	Peak Found	Peak Found	Peak Found	High	Peak Found	High	Peak Found	Peak Found	High	High	High	High	Peak Found	Peak Found	High	Peak Found	Peak Found	Peak Found	High
		FALSE	High	[R].FGNPLLVQDVESYDPVLNPVLNR.[E]		8.83848e-09	5.67304e-05	1	1	82	Q14204	Q14204 [3629-3651]		0	2598.36	FALSE	1.114	0.999999	63.79	90.9	109.1	23.85	61.66		High	High	High	High	High	High	High	High	High	High	High	High	High	High	High	High	High	High	High	High	High	High	High	High	High
		FALSE	High	[K].FGQMLGSNMTEFHSQISK.[S]		1.71536e-07	5.67304e-05	1	1	39	Q14204	Q14204 [1131-1148]		0	2041.95	FALSE	1.192	0.991705	13.22	91.8	108.2	7.4	13.12		Peak Found	Peak Found	High	High	Peak Found	High	High	High	High	High	High	High	High	High	High	High	High	High	High	High	High	Peak Found	Peak Found	Peak Found	High
		FALSE	High	[K].FLSDPQVHTVLVER.[S]		7.15665e-05	5.67304e-05	1	1	35	Q14204	Q14204 [68-81]		0	1639.88	FALSE	1.167	0.993783	12.31	91.3	108.7	8.42	9.11		High	High	High	High	High	High	High	High	High	High	High	High	High	High	High	High	High	Peak Found	High	High	High	High	High	High	High
		FALSE	High	[K].FLSDPQVHTVLVERSTLK.[E]		0.000141442	8.32516e-05	1	1	24	Q14204	Q14204 [68-85]		1	2069.14	FALSE	1.304	0.948868	43.74	80.2	119.8	23.96	27.68		Peak Found	Peak Found	High	High	High	High	High	High	High	High	High	High	High	Peak Found	High	High	High	High	High	High	High	High	High	Peak Found	High
		FALSE	High	[R].FNALFVRPH.[I]		0.00312352	0.000447983	1	1	6	Q14204	Q14204 [588-596]		0	1100.6	FALSE	0.854	0.997873	81.37	103.1	96.9	61.69	14.02		Peak Found	Peak Found	Peak Found	Peak Found	Peak Found	Peak Found	Peak Found	Peak Found	Peak Found	Peak Found	Peak Found	Peak Found	Peak Found	Peak Found	High	High	Peak Found	Peak Found	Peak Found	Peak Found	High	High	Peak Found	High	High
		FALSE	High	[R].FNALFVRPHIR.[G]		0.00122907	0.000194273	1	1	5	Q14204	Q14204 [588-598]		0	1369.79	FALSE	0.675	0.775087	19.71	120	80	16.75	16.25		Peak Found	Not Found	Not Found	Peak Found	Not Found	High	High	Not Found	Not Found	Not Found	Not Found	Not Found	Peak Found	Peak Found	High	High	High	Peak Found	Peak Found	Not Found	Peak Found	Not Found	Not Found	Not Found	High
		FALSE	High	[R].FNRYPLIIDPSGQATEFIMNEYK.[D]		0.0934009	0.00862587	1	1	6	Q14204	Q14204 [3583-3605]		1	2746.35	FALSE	0.925	0.999999	62.46	101.4	98.6	35.89	51.4		Peak Found	Peak Found	Peak Found	High	High	Peak Found	Peak Found	Peak Found	Peak Found	Peak Found	Peak Found	High	High	Peak Found	Peak Found	Peak Found	Peak Found	Peak Found	Peak Found	Peak Found	Peak Found	High	Peak Found	Peak Found	High
		FALSE	High	[K].FNYGFEYLGVQDK.[L]		3.33413e-06	5.67304e-05	1	1	55	Q14204	Q14204 [1866-1878]		0	1579.74	FALSE	1.028	0.999999	24.17	102.9	97.1	9.81	20.72		High	High	High	High	High	High	High	High	High	High	High	High	High	High	High	High	High	High	High	High	High	High	High	High	High
		FALSE	High	[R].FQSISTEFLALMK.[K]		0.00035471	8.32516e-05	1	1	16	Q14204	Q14204 [1568-1580]		0	1514.79	FALSE	0.96	0.999999	58.07	98.3	101.7	32.57	46.98		High	High	Peak Found	High	Peak Found	High	Peak Found	High	High	High	High	High	High	High	Peak Found	Peak Found	Peak Found	Peak Found	High	Peak Found	High	Peak Found	High	High	High
		FALSE	High	[R].FTQDTQPHYIYSPR.[E]		1.84576e-06	5.67304e-05	1	1	48	Q14204	Q14204 [2784-2797]		0	1752.83	FALSE	1.269	0.952046	27.71	88.7	111.3	7.69	21.69		High	High	High	High	High	High	High	High	High	High	High	High	High	High	High	High	High	High	High	High	High	High	High	High	High
		FALSE	High	[R].FYFDPK.[Q]		0.00690487	0.000876437	1	1	9	Q14204	Q14204 [1844-1849]		0	816.393	FALSE	0.69	0.732612	97.13	114.7	85.3	66.83	67.49		High	Peak Found	Peak Found	High	High	Peak Found	Peak Found	Peak Found	Peak Found	Peak Found	Peak Found	Peak Found	High	Peak Found	High	High	Peak Found	Peak Found	Peak Found	Peak Found	Peak Found	Peak Found	Peak Found	Peak Found	High
		FALSE	High	[R].FYFVGDEDLLEIIGNSK.[N]		1.47189e-07	5.67304e-05	1	1	50	Q14204	Q14204 [1629-1645]		0	1958.97	FALSE	1.298	0.950713	84.6	85.7	114.3	33.94	68.79		High	High	High	High	High	High	High	High	High	High	High	High	High	High	High	Peak Found	High	High	High	High	High	High	High	High	High
		FALSE	High	[R].GEAVDEGEIAENLPEQEILIQSVCETMVPK.[L]	1xCarbamidomethyl [C24]	0.00263552	0.000384762	1	1	13	Q14204	Q14204 [2119-2148]		0	3327.6	FALSE	1.214	0.991793	81.7	89.7	110.3	38.58	64.21		High	High	Peak Found	High	Peak Found	Peak Found	Peak Found	High	High	Peak Found	Peak Found	High	High	High	High	Peak Found	Peak Found	Peak Found	Peak Found	Peak Found	High	High	Peak Found	High	High
		FALSE	High	[K].GKEDEGEEAASPMLQIQR.[D]		4.77432e-05	5.67304e-05	1	1	7	Q14204	Q14204 [2400-2417]		1	1987.94	FALSE	2.293	0.136722	49.2	60.7	139.3	43.01	4.94		Peak Found	Not Found	Not Found	Peak Found	Peak Found	High	Not Found	Not Found	Not Found	High	High	High	Not Found	Not Found	Not Found	Peak Found	High	Peak Found	Not Found	Not Found	Not Found	High	High	Peak Found	High
		FALSE	High	[R].GIFEALRPLETLPVEGLIR.[I]		7.90634e-08	5.67304e-05	1	1	62	Q14204	Q14204 [2805-2823]		0	2123.22	FALSE	1.168	0.999212	130.31	81.2	118.8	43.73	77.06		High	High	High	High	High	High	High	High	High	High	High	High	High	High	High	High	Peak Found	High	High	High	High	High	High	High	High
		FALSE	High	[R].GNEIVLSAGSTPR.[I]		4.55763e-06	5.67304e-05	1	1	24	Q14204	Q14204 [3911-3923]		0	1300.69	FALSE	1.026	0.999999	60.15	101	99	43.12	22.72		Peak Found	High	High	High	High	High	High	High	High	Peak Found	Peak Found	Peak Found	High	High	High	High	High	High	High	High	High	Peak Found	Peak Found	Peak Found	High
		FALSE	High	[K].GRILDDDTIITTLENLK.[R]		3.50581e-06	5.67304e-05	1	1	19	Q14204	Q14204 [3758-3774]		1	1930.05	FALSE	1.506	0.713747	65.53	82.2	117.8	43.17	55.91		Peak Found	Peak Found	High	Peak Found	Peak Found	Peak Found	Peak Found	Peak Found	Peak Found	Peak Found	Peak Found	Peak Found	High	High	High	High	High	High	High	High	High	High	High	High	High
		FALSE	High	[K].GTVGEPTYDAEFQHFLR.[G]		2.46109e-06	5.67304e-05	1	1	77	Q14204	Q14204 [3894-3910]		0	1966.93	FALSE	1.076	0.999999	13.8	96.2	103.8	8.4	11.92		High	High	High	High	High	High	High	High	High	High	High	High	High	High	High	High	High	High	High	High	High	High	High	High	High
		FALSE	High	[K].GVTDHTQRLSIITK.[D]		0.000274292	8.32516e-05	1	1	20	Q14204	Q14204 [3848-3861]		1	1568.88	FALSE	1.202	0.979416	15.26	90.9	109.1	10.71	10.98		Peak Found	High	High	High	Peak Found	High	High	Peak Found	Peak Found	High	High	High	High	High	High	High	High	High	High	High	High	Peak Found	Peak Found	Peak Found	High
		FALSE	High	[K].GVWSELSK.[V]		0.00087403	0.00012088	1	1	5	Q14204	Q14204 [1331-1338]		0	905.473	FALSE	1.024	0.999999	35.78	99.8	100.2	10.65	27.53		Peak Found	Peak Found	Peak Found	Peak Found	Peak Found	Peak Found	High	High	High	Peak Found	Peak Found	Peak Found	Peak Found	Peak Found	Peak Found	Peak Found	Peak Found	Peak Found	High	Peak Found	Peak Found	Peak Found	High	Peak Found	High
		FALSE	High	[R].GWDDLFNK.[V]		0.0467693	0.00423816	1	1	5	Q14204	Q14204 [1489-1496]		0	994.463	FALSE	1.023	0.999999	19.19	98.3	101.7	6.99	15.82		Peak Found	High	Peak Found	Peak Found	Peak Found	Peak Found	Peak Found	Peak Found	Peak Found	Peak Found	Peak Found	Peak Found	High	High	Peak Found	High	Peak Found	High	Peak Found	Peak Found	Peak Found	Peak Found	Peak Found	Peak Found	High
		FALSE	High	[K].HFPNIDR.[E]		0.00764401	0.000932543	1	1	1	Q14204	Q14204 [2857-2863]		0	898.453	FALSE	2.498	0.621737	131.91	57.2	142.8	26.62	103.61		Not Found	Not Found	Not Found	Not Found	Not Found	Not Found	Not Found	Peak Found	Peak Found	Not Found	Not Found	Not Found	Not Found	Not Found	Not Found	Not Found	Not Found	Not Found	Not Found	High	Not Found	Not Found	Not Found	Peak Found	High
		FALSE	High	[K].HLLPVETQR.[F]		8.13402e-05	5.67304e-05	1	1	13	Q14204	Q14204 [1559-1567]		0	1092.62	FALSE	0.776	0.989031	120.3	140	60	94.73	113.79		High	Peak Found	Peak Found	Peak Found	Peak Found	Peak Found	High	High	High	High	Peak Found	High	Peak Found	Peak Found	Peak Found	Peak Found	Peak Found	Peak Found	High	High	High	Peak Found	Peak Found	Peak Found	High
		FALSE	High	[R].HVPVVYVDYPGPASLTQIYGTFNR.[A]		0.00802843	0.0010201	1	1	11	Q14204	Q14204 [2730-2753]		0	2693.37	FALSE	0.839	0.999658	34.38	109.3	90.7	8.39	41.89		Not Found	Peak Found	Peak Found	High	High	Peak Found	Not Found	High	Not Found	Not Found	Not Found	Peak Found	Peak Found	High	Peak Found	High	High	High	High	Peak Found	High	Not Found	Peak Found	Peak Found	High
		FALSE	High	[R].KLEHLITELVHQR.[D]		3.75918e-05	5.67304e-05	1	1	15	Q14204	Q14204 [1807-1819]		1	1615.93	FALSE	1.947	0.35944	74.25	63.9	136.1	31.18	48.2		Peak Found	Peak Found	Peak Found	High	Peak Found	Peak Found	High	Peak Found	Peak Found	High	Peak Found	Peak Found	Peak Found	High	High	High	Peak Found	Peak Found	Peak Found	High	Peak Found	High	High	High	High
		FALSE	High	[K].KYEFGESDLR.[S]		0.000147837	8.32516e-05	1	1	17	Q14204	Q14204 [4204-4213]		1	1243.6	FALSE	0.755	0.839541	71.3	125.6	74.4	30.14	58.33		High	Peak Found	Peak Found	High	High	High	High	High	Peak Found	High	High	High	High	Peak Found	High	Peak Found	Peak Found	High	Peak Found	Peak Found	Peak Found	Peak Found	Peak Found	Peak Found	High
		FALSE	High	[K].KYEFGESDLRSACDTVDTWLDDTAK.[G]	1xCarbamidomethyl [C13]	0.0347186	0.00312547	1	1	4	Q14204	Q14204 [4204-4228]		2	2922.31	FALSE	2.364	0.227153	65.67	64.8	135.2	30.04	66.33		Peak Found	Peak Found	Peak Found	Peak Found	Peak Found	Peak Found	Peak Found	Peak Found	Peak Found	Peak Found	Peak Found	Peak Found	Peak Found	Peak Found	Peak Found	Peak Found	Peak Found	Peak Found	High	High	High	Peak Found	High	Peak Found	n/a
		FALSE	High	[R].LAETVFNFQEK.[V]		1.68552e-05	5.67304e-05	1	1	15	Q14204	Q14204 [836-846]		0	1325.67	FALSE	1.136	0.999212	9.68	93.9	106.1	10.79	6.66		Peak Found	Peak Found	High	Peak Found	Peak Found	Peak Found	High	Peak Found	High	High	Peak Found	Peak Found	High	High	High	High	High	High	High	High	High	Peak Found	Peak Found	High	High
		FALSE	High	[K].IAFIMDESNVLDSGFLER.[M]		1.04719e-07	5.67304e-05	1	1	42	Q14204	Q14204 [2990-3007]		0	2056.01	FALSE	1.253	0.979416	85.37	85.4	114.6	30.9	67.67		High	High	High	High	High	Peak Found	Peak Found	High	High	High	High	High	High	High	High	Peak Found	High	Peak Found	High	High	High	High	High	High	High
		FALSE	High	[K].LALESICLLLGESTTDWK.[Q]	1xCarbamidomethyl [C7]	6.01294e-07	5.67304e-05	1	1	55	Q14204	Q14204 [3319-3336]		0	2049.06	FALSE	1.443	0.845276	138.37	86.5	113.5	69.11	98.05		High	High	High	Peak Found	High	High	High	High	High	High	High	High	High	High	High	Peak Found	Peak Found	Peak Found	High	High	High	High	High	High	High
		FALSE	High	[K].LCDEQLSSQSHYDFGLR.[A]	1xCarbamidomethyl [C2]	4.73783e-06	5.67304e-05	1	1	41	Q14204	Q14204 [2075-2091]		0	2054.92	FALSE	1.144	0.998158	32.73	94.3	105.7	18.52	23.76		High	High	High	High	High	High	High	High	High	High	High	High	High	High	High	High	High	High	High	High	High	High	High	High	High
		FALSE	High	[K].LCDEQLSSQSHYDFGLRALK.[S]	1xCarbamidomethyl [C2]	0.00551154	0.000678237	1	1	3	Q14204	Q14204 [2075-2094]		1	2367.14	FALSE	1.639	0.553849	23.77	76.3	123.7	13.31	21.27		Peak Found	Peak Found	Peak Found	Peak Found	Peak Found	Peak Found	Peak Found	Peak Found	Peak Found	Peak Found	Peak Found	Peak Found	High	Not Found	Peak Found	Peak Found	Peak Found	High	Peak Found	High	Peak Found	Peak Found	Peak Found	Peak Found	n/a
		FALSE	High	[K].IDLEVRSLETCMYDHK.[T]	1xCarbamidomethyl [C11]	0.00297376	0.000447983	1	1	8	Q14204	Q14204 [857-872]		1	2008.95	FALSE	1.108	0.999658	28.72	93.4	106.6	11.17	61.04		Peak Found	Peak Found	Peak Found	Peak Found	Peak Found	Peak Found	Peak Found	High	High	Peak Found	Peak Found	Peak Found	Peak Found	High	Peak Found	High	Peak Found	High	High	High	High	Not Found	Peak Found	Not Found	n/a
		FALSE	High	[K].LDPYVQRLAETVFNFQEK.[V]		0.000191356	8.32516e-05	1	1	25	Q14204	Q14204 [829-846]		1	2197.13	FALSE	1.307	0.950761	75.96	85.3	114.7	23.79	67.67		High	High	High	High	High	High	High	High	High	High	Peak Found	High	High	High	High	Peak Found	Peak Found	Peak Found	High	High	High	High	High	High	High
		FALSE	High	[K].LDRDPASGTALQEISFWLNLER.[A]		3.10292e-05	5.67304e-05	1	1	16	Q14204	Q14204 [262-283]		1	2531.29	FALSE	1.414	0.934419	84.41	78.3	121.7	35.48	64.55		Peak Found	High	Peak Found	High	Peak Found	High	High	High	Peak Found	Peak Found	Peak Found	High	High	High	High	Peak Found	Not Found	Peak Found	High	High	High	High	Peak Found	High	High
		FALSE	High	[R].LEGVEGVAHIIDPK.[A]		1.52567e-05	5.67304e-05	1	1	62	Q14204	Q14204 [2244-2257]		0	1476.81	FALSE	1.059	0.999999	11.04	97.9	102.1	5.44	12.67		High	High	High	High	High	High	High	High	High	High	High	High	High	High	High	High	High	High	High	High	High	High	High	High	High
		FALSE	High	[K].LEHLITELVHQR.[D]		2.70877e-06	5.67304e-05	1	1	77	Q14204	Q14204 [1808-1819]		0	1487.83	FALSE	0.777	0.922374	13.12	113.7	86.3	11.03	8.81		High	High	High	High	High	High	High	High	High	High	High	High	High	High	High	High	High	High	High	High	High	High	High	High	High
		FALSE	High	[R].IFTIESTR.[V]		0.000235573	8.32516e-05	1	1	22	Q14204	Q14204 [717-724]		0	966.525	FALSE	0.805	0.970943	97.66	104.3	95.7	52.23	65.32		Peak Found	Peak Found	Peak Found	High	High	High	High	High	High	High	High	High	Peak Found	Peak Found	High	High	High	High	High	High	High	High	High	High	High
		FALSE	High	[R].IFVFEPPPGVK.[A]		5.6895e-05	5.67304e-05	1	1	43	Q14204	Q14204 [4144-4154]		0	1229.69	FALSE	1.063	0.999999	11.11	97.5	102.5	7.31	8.89		High	High	High	High	High	High	High	High	High	High	High	High	High	High	High	High	High	High	High	High	High	High	High	High	High
		FALSE	High	[R].LGGSPFGPAGTGK.[T]		1.4125e-05	5.67304e-05	1	1	13	Q14204	Q14204 [1900-1912]		0	1145.59	FALSE	1.126	0.999658	81.57	94.4	105.6	52.29	58.38		High	Peak Found	High	High	Peak Found	Peak Found	High	Peak Found	Peak Found	High	High	High	Peak Found	High	Peak Found	High	High	Peak Found	High	Peak Found	Peak Found	Peak Found	High	Peak Found	High
		FALSE	High	[K].LHSLQPHACFR.[L]	1xCarbamidomethyl [C9]	0.0138937	0.00148199	1	1	1	Q14204	Q14204 [4113-4123]		0	1365.68	FALSE	1.07	0.999999	106.74	110.4	89.6	68.51	79		Peak Found	Not Found	Peak Found	Peak Found	Peak Found	Not Found	High	Peak Found	Peak Found	Peak Found	Peak Found	Peak Found	Not Found	Not Found	Not Found	Not Found	Not Found	Not Found	Peak Found	Peak Found	Peak Found	Peak Found	Peak Found	Peak Found	High
		FALSE	High	[K].LLAESVTEVEIFGK.[A]		9.68813e-06	5.67304e-05	1	1	36	Q14204	Q14204 [1716-1729]		0	1534.84	FALSE	1.18	0.997856	49.77	87.4	112.6	29.32	33.86		High	High	High	High	High	High	High	High	High	High	High	High	High	Peak Found	Peak Found	High	High	High	High	High	Peak Found	High	High	High	High
		FALSE	High	[R].ILDDDTIITTLENLK.[R]		4.85089e-07	5.67304e-05	1	1	57	Q14204	Q14204 [3760-3774]		0	1716.93	FALSE	1.098	0.999993	48.68	95.2	104.8	21.02	36.79		High	High	High	High	High	High	High	High	High	High	High	High	High	High	High	High	High	High	High	High	High	High	High	High	High
		FALSE	High	[K].IIDSVRGELQK.[R]		2.30868e-06	5.67304e-05	1	1	4	Q14204	Q14204 [2287-2297]		1	1257.72	FALSE	3.5	0.000178336	61.12	42.8	157.2	48.94	40.88		Peak Found	Peak Found	Peak Found	Peak Found	Peak Found	Peak Found	Not Found	Not Found	Peak Found	Peak Found	Peak Found	Peak Found	Peak Found	High	Peak Found	Peak Found	Peak Found	Peak Found	Peak Found	Peak Found	Peak Found	Peak Found	High	High	High
		FALSE	High	[R].LLLIQAFRPDR.[L]		0.000114016	8.32516e-05	1	1	23	Q14204	Q14204 [3990-4000]		0	1341.8	FALSE	1.032	0.999999	38.72	97.8	102.2	30.67	21.12		Peak Found	High	High	High	Peak Found	High	Peak Found	High	High	High	High	High	High	High	High	High	High	Peak Found	High	High	High	High	High	High	High
		FALSE	High	[R].LLNTFLER.[L]		0.000136766	8.32516e-05	1	1	20	Q14204	Q14204 [4264-4271]		0	1005.57	FALSE	1.234	0.979416	16.28	89.5	110.5	6.56	25.68		Peak Found	Peak Found	High	High	Peak Found	High	High	High	High	High	High	High	High	High	High	High	High	High	High	High	Peak Found	High	High	High	High
		FALSE	High	[K].LLQDVRQDLADVVQVCEGK.[K]	1xCarbamidomethyl [C16]	2.47236e-06	5.67304e-05	1	1	35	Q14204	Q14204 [4423-4441]		1	2185.13	FALSE	2.461	0.0897114	100.14	91.5	108.5	71.81	53.25		High	High	High	High	High	High	High	High	High	High	High	High	High	High	High	High	High	High	High	High	High	High	High	High	High
		FALSE	High	[K].LLTLPNGER.[L]		0.00393883	0.000537069	1	1	6	Q14204	Q14204 [2324-2332]		0	1012.58	FALSE	1.34	0.910601	36.53	88.8	111.2	19.03	29		Peak Found	Peak Found	High	Peak Found	Peak Found	Peak Found	Peak Found	Peak Found	Peak Found	High	Peak Found	Peak Found	Peak Found	High	Peak Found	Peak Found	High	High	Peak Found	Peak Found	Peak Found	Not Found	Peak Found	Not Found	High
		FALSE	High	[R].IMFEVQDLK.[Y]		0.00792502	0.000990979	1	1	2	Q14204	Q14204 [2341-2349]		0	1122.59	FALSE	1.105	0.999999	18.35	95.9	104.1	7.77	16.25		Peak Found	Peak Found	Peak Found	Peak Found	Peak Found	Peak Found	High	High	Peak Found	Peak Found	Peak Found	Peak Found	Peak Found	Peak Found	Peak Found	Peak Found	Peak Found	Peak Found	Peak Found	Peak Found	Peak Found	Peak Found	Peak Found	Peak Found	High
		FALSE	High	[K].LMHVAYEEFEK.[V]		0.000280568	8.32516e-05	1	1	47	Q14204	Q14204 [401-411]		0	1395.66	FALSE	1.048	0.999999	14.13	96.7	103.3	6.76	11.32		High	High	High	High	High	High	High	High	High	High	High	High	High	High	High	High	High	High	High	High	High	High	High	High	High
		FALSE	High	[K].INEWLTLVEK.[E]		1.48811e-05	5.67304e-05	1	1	17	Q14204	Q14204 [1698-1707]		0	1244.69	FALSE	0.864	0.999212	47.77	107.2	92.8	38.93	30.21		High	High	High	High	Peak Found	High	Peak Found	High	High	Peak Found	Peak Found	Peak Found	High	Peak Found	Peak Found	High	High	High	High	High	High	High	High	High	High
		FALSE	High	[K].INMLVIELK.[S]		1.74372e-05	5.67304e-05	1	1	26	Q14204	Q14204 [1396-1404]		0	1072.64	FALSE	1.061	0.999999	60.6	98.4	101.6	42.8	52.25		Peak Found	High	Peak Found	High	High	Peak Found	High	High	High	Peak Found	High	High	High	High	High	High	High	High	High	High	High	Peak Found	Peak Found	Peak Found	High
		FALSE	High	[K].LNTQEIFDDWAR.[K]		3.49782e-06	5.67304e-05	1	1	30	Q14204	Q14204 [693-704]		0	1507.72	FALSE	0.994	0.999999	29.54	94.7	105.3	23.61	19.78		High	High	High	High	High	High	High	High	High	Peak Found	High	High	High	High	High	High	Peak Found	High	High	High	High	High	High	Peak Found	High
		FALSE	High	[K].LNTQEIFDDWARK.[V]		0.00645354	0.000855487	1	1	14	Q14204	Q14204 [693-705]		1	1635.81	FALSE	1.088	0.999999	27.48	96	104	18.52	21.38		Peak Found	High	Peak Found	Peak Found	Peak Found	Peak Found	High	High	High	Peak Found	Peak Found	Peak Found	High	High	High	Peak Found	High	Peak Found	Peak Found	High	High	High	High	Peak Found	Medium
		FALSE	High	[K].IPWSALK.[T]		6.98955e-05	5.67304e-05	1	1	25	Q14204	Q14204 [4238-4244]		0	814.482	FALSE	0.977	0.999999	26.81	100.8	99.2	20.98	17.46		High	High	High	High	High	High	High	High	High	High	High	High	High	High	High	High	High	High	High	High	High	High	High	High	High
		FALSE	High	[R].IQFVGACNPPTDPGR.[K]	1xCarbamidomethyl [C7]	8.45183e-06	5.67304e-05	1	1	22	Q14204	Q14204 [2706-2720]		0	1628.78	FALSE	1.248	0.979416	16.01	88.8	111.2	15.55	5.65		High	High	High	High	High	High	Peak Found	Peak Found	Peak Found	Peak Found	High	Peak Found	High	High	High	High	High	High	Peak Found	High	High	High	High	High	High
		FALSE	High	[K].LQGEFQLR.[L]		0.00135857	0.000269531	1	1	5	Q14204	Q14204 [3734-3741]		0	990.537	FALSE	0.868	0.999212	52.67	104.9	95.1	30.29	37.36		Peak Found	Peak Found	Peak Found	High	Peak Found	High	Peak Found	Peak Found	High	Peak Found	Peak Found	High	Peak Found	Not Found	Peak Found	Peak Found	Peak Found	Peak Found	Peak Found	Peak Found	Peak Found	Peak Found	High	Peak Found	High
		FALSE	High	[R].IQGLTVEQAEAVVR.[L]		7.01228e-06	5.67304e-05	1	1	48	Q14204	Q14204 [3924-3937]		0	1512.84	FALSE	1.218	0.934635	7.19	90.8	109.2	4.73	12.36		High	High	High	High	High	High	High	High	High	High	High	High	High	High	High	High	High	High	High	High	High	High	High	High	High
		FALSE	High	[K].LQVLLRDIVK.[R]		5.82757e-05	5.67304e-05	1	1	44	Q14204	Q14204 [430-439]		1	1196.77	FALSE	1.058	0.999999	22.99	95.9	104.1	6.78	21.73		High	High	High	High	High	High	High	High	High	High	High	High	High	High	High	Peak Found	High	High	High	High	High	High	High	High	High
		FALSE	High	[K].LRQNLDALLNQLK.[S]		6.62306e-05	5.67304e-05	1	1	29	Q14204	Q14204 [1359-1371]		1	1538.9	FALSE	1.377	0.819484	40.84	85.6	114.4	30.1	28.3		High	High	High	High	High	High	High	High	High	High	High	High	High	High	High	High	High	High	High	High	High	High	High	High	High
		FALSE	High	[R].LSCLPAFK.[D]	1xCarbamidomethyl [C3]	0.000271213	8.32516e-05	1	1	21	Q14204	Q14204 [3938-3945]		0	935.502	FALSE	1.162	0.999212	30.39	92.9	107.1	15.85	22.45		High	High	Peak Found	High	High	Peak Found	High	High	High	High	High	High	High	High	High	High	High	Peak Found	High	High	High	High	High	Peak Found	High
		FALSE	High	[R].LSLPPNVR.[I]		0.00256358	0.000355141	1	1	10	Q14204	Q14204 [2333-2340]		0	895.536	FALSE	1.043	0.999999	46.09	99.6	100.4	13.47	36.7		Not Found	High	High	Peak Found	Peak Found	High	Not Found	Not Found	Not Found	Not Found	High	Not Found	Peak Found	Peak Found	High	High	High	High	Peak Found	Peak Found	Not Found	Peak Found	High	High	High
		FALSE	High	[K].LSLSNAISTALPLTQLR.[W]		0.000688347	0.00012088	1	1	15	Q14204	Q14204 [4575-4591]		0	1798.04	FALSE	1.248	0.988366	49.99	86.1	113.9	39.23	32.94		Peak Found	Peak Found	Peak Found	High	High	Peak Found	Peak Found	Peak Found	Peak Found	Peak Found	High	Peak Found	High	High	High	High	High	Peak Found	High	Peak Found	Peak Found	Peak Found	High	Peak Found	High
		FALSE	High	[R].ITNQVIYLNPPIEECR.[Y]	1xCarbamidomethyl [C15]	1.39658e-05	5.67304e-05	1	1	9	Q14204	Q14204 [964-979]		0	1959	FALSE	1.173	0.991705	15.1	92.6	107.4	8.57	11.38		High	High	Peak Found	Peak Found	Peak Found	High	Peak Found	High	High	Peak Found	Peak Found	High	Peak Found	Peak Found	High	Peak Found	Peak Found	Peak Found	High	Peak Found	Peak Found	High	Peak Found	Peak Found	High
		FALSE	High	[K].ITRTSFLDDAFRK.[N]		3.05714e-06	5.67304e-05	1	1	24	Q14204	Q14204 [3609-3621]		2	1569.84	FALSE	1.322	0.913015	20.86	87.8	112.2	14.66	12.98		High	High	High	High	High	Peak Found	High	High	High	High	High	High	High	High	High	High	High	High	High	Peak Found	Peak Found	High	High	High	High
		FALSE	High	[K].IVPFFK.[L]		0.000133647	8.32516e-05	1	1	52	Q14204	Q14204 [2069-2074]		0	750.455	FALSE	1.192	0.993323	20.29	92.1	107.9	11.13	14.32		High	High	High	High	High	High	High	High	High	High	High	High	High	High	High	High	High	High	High	High	High	High	High	High	High
		FALSE	High	[K].LVPLLLEDGGEAPAALEAALEEK.[S]		2.70259e-06	5.67304e-05	1	1	54	Q14204	Q14204 [37-59]		0	2348.26	FALSE	1.3	0.95739	112.75	85.5	114.5	44.69	88.85		High	High	High	High	High	High	High	High	High	High	High	High	High	High	High	High	High	High	High	High	High	High	High	High	High
		FALSE	High	[K].IVQEDRAVESRTTDLLTDWEK.[T]		0.0110423	0.00124991	1	1	6	Q14204	Q14204 [1243-1263]		2	2504.26	FALSE	1.643	0.661348	47.92	72.1	127.9	17.82	35.67		High	Not Found	Not Found	Peak Found	High	Peak Found	Peak Found	Peak Found	High	Peak Found	Peak Found	Peak Found	Peak Found	Peak Found	Peak Found	High	High	Peak Found	High	Peak Found	Peak Found	Peak Found	Peak Found	Peak Found	n/a
		FALSE	High	[K].LVQTPLTDR.[C]		5.31675e-05	5.67304e-05	1	1	19	Q14204	Q14204 [1879-1887]		0	1042.59	FALSE	0.838	0.993783	72.83	87.3	112.7	42.28	54.2		Peak Found	Peak Found	Peak Found	Peak Found	High	Peak Found	High	High	High	High	High	High	High	Peak Found	High	High	High	High	High	High	High	Peak Found	Peak Found	High	High
		FALSE	High	[R].IWAHEALR.[L]		0.0563924	0.00501323	1	1	1	Q14204	Q14204 [2824-2831]		0	995.542	FALSE	6.653	5.93683e-07	115.97	12.7	187.3	58.86	74.39		Not Found	Not Found	Not Found	Not Found	Not Found	Not Found	Peak Found	Peak Found	High	Peak Found	Peak Found	Peak Found	Not Found	Not Found	Not Found	Not Found	Not Found	Not Found	Peak Found	Peak Found	Peak Found	Not Found	Not Found	Not Found	High
		FALSE	High	[K].LYQEMFAWK.[M]		0.000791771	0.00012088	1	1	10	Q14204	Q14204 [982-990]		0	1215.59	FALSE	1.059	0.999999	28.08	100.7	99.3	19.14	23.63		High	Peak Found	High	Peak Found	Peak Found	Peak Found	Peak Found	Peak Found	Peak Found	High	High	Peak Found	High	High	High	High	High	Peak Found	Peak Found	Peak Found	Peak Found	Peak Found	High	Peak Found	High
		FALSE	High	[R].MLSAVSQQVQCIQEALR.[E]	1xCarbamidomethyl [C11]	1.00042e-07	5.67304e-05	1	1	21	Q14204	Q14204 [1967-1983]		0	1960.99	FALSE	1.087	0.999999	34.47	96.3	103.7	13.73	30.05		High	High	Peak Found	Peak Found	High	Peak Found	High	High	Peak Found	High	High	Peak Found	High	High	High	High	High	Peak Found	High	High	High	Peak Found	Peak Found	Peak Found	High
		FALSE	High	[K].MQMLEDEDDLAYAETEK.[K]		1.47225e-06	5.67304e-05	1	1	24	Q14204	Q14204 [4346-4362]		0	2030.86	FALSE	1.148	0.999658	40.82	95.2	104.8	49.72	55.29		High	High	High	High	High	High	Peak Found	Peak Found	Peak Found	High	High	High	High	High	High	High	High	High	Peak Found	Peak Found	High	Peak Found	High	Peak Found	High
		FALSE	High	[K].MVVLSLPR.[I]		2.27096e-05	5.67304e-05	1	1	27	Q14204	Q14204 [991-998]		0	914.549	FALSE	0.984	0.999999	23.09	103.6	96.4	14.97	16.6		High	High	High	High	High	Peak Found	High	High	High	Peak Found	High	High	High	High	High	High	High	High	High	High	High	High	High	High	High
		FALSE	High	[R].NTISLLVAGLK.[K]		5.50736e-06	5.67304e-05	1	1	31	Q14204	Q14204 [799-809]		0	1128.7	FALSE	0.908	0.999658	23.86	105.2	94.8	14.57	19.2		High	High	High	High	High	High	High	High	High	Peak Found	High	High	High	High	High	High	High	Peak Found	High	High	High	High	High	High	High
		FALSE	High	[R].NVAQYNANHPDFPMQIEQLER.[Y]		2.87542e-05	5.67304e-05	1	1	36	Q14204	Q14204 [2468-2488]		0	2514.18	FALSE	1.155	0.999658	27.24	98.4	101.6	11.55	21.74		High	High	High	High	High	High	High	High	Peak Found	High	High	High	High	High	High	Peak Found	Peak Found	High	High	High	High	High	High	High	High
		FALSE	High	[K].NVHLAPGWLMQLEK.[K]		0.000426122	8.32516e-05	1	1	5	Q14204	Q14204 [4098-4111]		0	1635.87	FALSE	1.641	0.814824	92.63	77.7	122.3	80.63	49.62		Not Found	Peak Found	Peak Found	Peak Found	High	Peak Found	Peak Found	Peak Found	Peak Found	High	High	High	Peak Found	High	Peak Found	Peak Found	Peak Found	Peak Found	Peak Found	Peak Found	Peak Found	Peak Found	Peak Found	Peak Found	High
		FALSE	High	[K].NYMSNPSYNYEIVNR.[A]		6.15189e-07	5.67304e-05	1	1	21	Q14204	Q14204 [3370-3384]		0	1863.83	FALSE	1.071	0.999999	22.68	95.7	104.3	13.46	18.26		High	Peak Found	High	High	High	High	High	High	High	Peak Found	High	Peak Found	Peak Found	Peak Found	Peak Found	High	High	High	High	High	High	High	High	High	High
		FALSE	High	[K].NYMSNPSYNYEIVNRASLACGPMVK.[W]	1xCarbamidomethyl [C20]	0.00623297	0.000797385	1	1	3	Q14204	Q14204 [3370-3394]		1	2878.33	FALSE	1.257	0.956039	41.64	96.7	103.3	22	45.44		Peak Found	High	Peak Found	Peak Found	Peak Found	Peak Found	Peak Found	Peak Found	Peak Found	Peak Found	Peak Found	Peak Found	Peak Found	Peak Found	High	Peak Found	High	Peak Found	Peak Found	Peak Found	Peak Found	Peak Found	Peak Found	Peak Found	n/a
		FALSE	High	[I].PLDEGEDEAQRR.[R]		0.0247708	0.00242512	1	1	2	Q14204	Q14204 [2386-2397]		1	1414.66	FALSE								No Quan Values	Not Found	Not Found	Not Found	Not Found	Not Found	Not Found	Not Found	Not Found	Not Found	Not Found	Not Found	Not Found	Not Found	Not Found	Not Found	Not Found	Not Found	Not Found	Not Found	Not Found	Not Found	High	High	Not Found	High
		FALSE	High	[K].PLVLCGPPGSGK.[T]	1xCarbamidomethyl [C5]	5.88377e-06	5.67304e-05	1	1	23	Q14204	Q14204 [2590-2601]		0	1181.63	FALSE	1.143	0.999658	37.49	93.4	106.6	19.92	31.65		High	Peak Found	High	High	Peak Found	High	High	High	High	High	High	High	High	High	High	High	High	High	High	High	High	High	High	High	High
		FALSE	High	[K].PNYIVPDYMPVVYDK.[L]		1.88382e-07	5.67304e-05	1	1	60	Q14204	Q14204 [3118-3132]		0	1812.89	FALSE	0.989	0.999999	20.93	101	99	11.78	21.06		High	High	High	High	High	High	High	High	High	High	High	High	High	High	High	High	High	High	High	High	High	High	High	High	High
		FALSE	High	[K].PNYIVPDYMPVVYDK.[L]	1xOxidation [M9]	8.31823e-06	5.67304e-05	1	1	2	Q14204	Q14204 [3118-3132]		0	1828.88	FALSE	1.356	0.979416	68.77	78.5	121.5	27.57	72.93		Peak Found	Not Found	Peak Found	Peak Found	Peak Found	Peak Found	Peak Found	Peak Found	Peak Found	Peak Found	Peak Found	Peak Found	Peak Found	High	High	Peak Found	Peak Found	Peak Found	Peak Found	Peak Found	Peak Found	Not Found	Not Found	Peak Found	High
		FALSE	High	[K].QALETVNDYNPLMK.[D]		1.00305e-06	5.67304e-05	1	1	18	Q14204	Q14204 [324-337]		0	1635.8	FALSE	1.191	0.991705	27.11	88.8	111.2	20.24	15.77		High	High	High	High	Peak Found	High	Peak Found	Peak Found	Peak Found	High	High	Peak Found	High	High	High	High	High	Peak Found	High	High	High	High	High	High	High
		FALSE	High	[R].QALVAIFTHLR.[K]		0.00393883	0.000537069	1	1	16	Q14204	Q14204 [355-365]		0	1268.75	FALSE	1.059	0.999999	44.59	96.7	103.3	34.52	27.12		High	High	Peak Found	High	High	High	High	Peak Found	Peak Found	High	High	Peak Found	High	High	High	High	High	High	Peak Found	Peak Found	Peak Found	High	Peak Found	High	High
		FALSE	High	[R].QDLADVVQVCEGK.[K]	1xCarbamidomethyl [C10]	3.60314e-06	5.67304e-05	1	1	37	Q14204	Q14204 [4429-4441]		0	1460.7	FALSE	1.306	0.919938	37.31	84	116	25.64	45.26		High	High	High	High	High	High	High	High	High	Peak Found	High	High	High	High	High	High	High	High	High	Peak Found	Peak Found	High	High	High	High
		FALSE	High	[K].QLQNISLAAASGGAK.[E]		5.21293e-05	5.67304e-05	1	1	37	Q14204	Q14204 [4488-4502]		0	1428.78	FALSE	1.228	0.982407	23.53	87.6	112.4	13.56	18.13		High	High	High	High	High	High	High	High	High	High	High	High	High	High	High	High	High	High	High	High	High	High	High	High	High
		FALSE	High	[K].QIREVWNTYELDLVNYQNK.[C]		0.0045163	0.00059522	1	1	8	Q14204	Q14204 [1465-1483]		1	2425.21	FALSE	1.198	0.986799	49.62	89.4	110.6	26.18	48.3		High	Peak Found	Peak Found	High	Not Found	High	Peak Found	Peak Found	Peak Found	Peak Found	Peak Found	Peak Found	High	Peak Found	Peak Found	Peak Found	Peak Found	Peak Found	High	High	High	Peak Found	High	Peak Found	n/a
		FALSE	High	[R].QNLDALLNQLK.[S]		0.000122147	8.32516e-05	1	1	7	Q14204	Q14204 [1361-1371]		0	1269.72	FALSE	1.21	0.987836	50.85	87	113	36.82	24.94		Peak Found	Peak Found	Peak Found	Peak Found	Peak Found	Peak Found	Peak Found	High	High	Peak Found	Peak Found	Peak Found	Peak Found	Peak Found	Peak Found	High	Peak Found	Peak Found	High	Peak Found	High	Peak Found	Peak Found	Peak Found	High
		FALSE	High	[R].QPQGHLLLIGVSGAGK.[T]	1xGln->pyro-Glu [N-Term]	9.50651e-05	8.32516e-05	1	1	11	Q14204	Q14204 [2928-2943]		0	1557.87	FALSE	0.862	0.999658	18.9	105.5	94.5	15.22	12.84		Not Found	High	Peak Found	Not Found	Not Found	High	High	Peak Found	Peak Found	Peak Found	Peak Found	Peak Found	Peak Found	High	Peak Found	High	High	High	Peak Found	High	Peak Found	Peak Found	Peak Found	Peak Found	High
		FALSE	High	[R].QPQGHLLLIGVSGAGK.[T]		0.000167884	8.32516e-05	1	1	25	Q14204	Q14204 [2928-2943]		0	1574.9	FALSE	1.112	0.999999	31.5	97.8	102.2	16.44	27.26		Peak Found	High	High	High	Peak Found	Peak Found	High	High	Peak Found	Peak Found	Peak Found	Peak Found	High	High	High	Peak Found	Peak Found	High	High	High	High	Peak Found	High	High	High
		FALSE	High	[K].QTDVLQQLSIQMANAK.[F]		2.49504e-06	5.67304e-05	1	1	12	Q14204	Q14204 [1850-1865]		0	1787.93	FALSE	1.095	0.999999	46.3	86.5	113.5	37.39	27.91		Peak Found	Peak Found	High	Peak Found	Peak Found	Peak Found	Peak Found	High	Peak Found	Peak Found	High	Peak Found	High	High	High	Peak Found	High	High	High	High	Peak Found	High	Peak Found	Peak Found	High
		FALSE	High	[K].QTNYLRTLINELVK.[G]		0.0311035	0.00286076	1	1	19	Q14204	Q14204 [4444-4457]		1	1704.96	FALSE	1.331	0.978727	66.93	83	117	24.67	61.88		Peak Found	High	High	Peak Found	High	Peak Found	Peak Found	Peak Found	Peak Found	Peak Found	High	High	Peak Found	High	High	Peak Found	Peak Found	Peak Found	High	High	High	High	High	High	High
		FALSE	High	[R].QYASYEFVQR.[L]		0.000114972	8.32516e-05	1	1	12	Q14204	Q14204 [1379-1388]		0	1290.61	FALSE	0.96	0.999999	25.93	102.3	97.7	8	42.16		High	Not Found	High	Not Found	Peak Found	High	High	High	Peak Found	Not Found	Not Found	Not Found	Peak Found	High	Peak Found	High	High	High	Peak Found	Peak Found	Peak Found	High	Not Found	Not Found	High
		FALSE	High	[K].RESPEVLLTLDILK.[H]		3.81628e-07	5.67304e-05	1	1	15	Q14204	Q14204 [292-305]		1	1625.95	FALSE	1.283	0.964007	79.69	87.3	112.7	36.78	70.14		Peak Found	Peak Found	Peak Found	Peak Found	Peak Found	Peak Found	High	Peak Found	High	High	High	High	Peak Found	Peak Found	Peak Found	Peak Found	Peak Found	Peak Found	Peak Found	High	High	High	High	High	High
		FALSE	High	[K].RFHATVSFDTDTGLK.[Q]		0.0428065	0.00403431	1	1	1	Q14204	Q14204 [309-323]		1	1694.85	FALSE	1.219	0.988835	50.56	92.6	107.4	34.09	38.08		High	Not Found	Not Found	Not Found	Not Found	Not Found	Peak Found	Peak Found	Peak Found	Peak Found	Not Found	Not Found	Peak Found	Peak Found	Peak Found	Not Found	Peak Found	Not Found	Peak Found	Peak Found	Peak Found	Peak Found	Peak Found	Peak Found	High
		FALSE	High	[K].RFNRYPLIIDPSGQATEFIMNEYK.[D]		0.0257325	0.00255324	1	1	8	Q14204	Q14204 [3582-3605]		2	2902.46	FALSE	1.431	0.910601	42.05	85.2	114.8	31.43	38.43		High	Peak Found	Peak Found	Peak Found	Peak Found	Peak Found	Not Found	Not Found	Peak Found	Peak Found	Peak Found	Peak Found	Peak Found	Peak Found	Peak Found	Peak Found	Peak Found	High	Peak Found	High	High	High	High	High	n/a
		FALSE	High	[K].RQWIVFDGDVDPEWVENLNSVLDDNK.[L]		0.0588248	0.00537279	1	1	2	Q14204	Q14204 [2298-2323]		1	3102.48	FALSE	2.112	0.816395	63.27	58	142	27.77	63.74		Peak Found	Peak Found	Peak Found	Peak Found	Peak Found	Peak Found	Not Found	Peak Found	Peak Found	Peak Found	Peak Found	Peak Found	Peak Found	Peak Found	Peak Found	Not Found	Not Found	Not Found	Peak Found	Peak Found	High	Peak Found	Peak Found	Peak Found	n/a
		FALSE	High	[K].RSELEEQQMHLNVGLRK.[I]		0.00205998	0.000355141	1	1	2	Q14204	Q14204 [3191-3207]		2	2067.08	FALSE	1.519	0.713747	50.64	82.7	117.3	37.15	44.41		Peak Found	Peak Found	Peak Found	Peak Found	Peak Found	Peak Found	Peak Found	Peak Found	Peak Found	High	Peak Found	Peak Found	Peak Found	Peak Found	Peak Found	High	Peak Found	Peak Found	Peak Found	Peak Found	Peak Found	Peak Found	Peak Found	Peak Found	n/a
		FALSE	High	[K].RTPVIDADKPVSSQLR.[V]		6.23372e-05	5.67304e-05	1	1	31	Q14204	Q14204 [121-136]		1	1781.99	FALSE	1.625	0.674202	61.26	73.4	126.6	38.96	40.41		High	High	High	High	High	High	Peak Found	Peak Found	High	High	High	High	High	High	High	High	High	High	High	Peak Found	Peak Found	High	High	High	High
		FALSE	High	[K].RVEPLRNELQK.[L]		0.0605025	0.0056137	1	1	2	Q14204	Q14204 [3408-3418]		2	1381.79	FALSE	1.15	0.999999	67.58	95.2	104.8	60.06	157.74		Peak Found	Peak Found	Peak Found	Peak Found	Peak Found	Peak Found	Peak Found	Peak Found	Peak Found	Peak Found	Peak Found	Peak Found	Peak Found	Peak Found	Peak Found	Peak Found	Peak Found	Peak Found	Peak Found	High	High	Peak Found	Peak Found	Peak Found	n/a
		FALSE	High	[R].SACDTVDTWLDDTAK.[G]	1xCarbamidomethyl [C3]	4.26588e-06	5.67304e-05	1	1	49	Q14204	Q14204 [4214-4228]		0	1697.73	FALSE	1.22	0.987579	22.06	88.2	111.8	14.94	36.28		High	High	High	High	High	High	High	High	High	High	High	High	High	High	High	High	High	High	High	High	High	High	High	High	High
		FALSE	High	[R].SLETCMYDHK.[T]	1xCarbamidomethyl [C5]	0.00369346	0.00050531	1	1	8	Q14204	Q14204 [863-872]		0	1283.54	FALSE	0.212	0.00197488	110.52	175.1	24.9	55.12	96.9		Peak Found	Not Found	Not Found	Not Found	Peak Found	Not Found	High	High	High	Not Found	Not Found	Not Found	Peak Found	Peak Found	Peak Found	Peak Found	Peak Found	Peak Found	High	Peak Found	High	Peak Found	Not Found	Peak Found	High
		FALSE	High	[K].SLLQALNEVK.[G]		9.02052e-05	5.67304e-05	1	1	35	Q14204	Q14204 [3748-3757]		0	1114.65	FALSE	1.02	0.999999	13	99	101	9.87	8.22		High	High	High	High	High	High	High	High	High	High	High	High	High	High	High	High	High	High	High	High	High	High	High	High	High
		FALSE	High	[R].SIPLDEGEDEAQR.[R]		2.88756e-06	5.67304e-05	1	1	19	Q14204	Q14204 [2384-2396]		0	1458.67	FALSE	1.213	0.994136	40.14	91.7	108.3	28.94	39.48		Peak Found	High	High	High	High	High	Not Found	Not Found	Not Found	Peak Found	Peak Found	Peak Found	High	High	High	High	High	High	Peak Found	Not Found	Not Found	High	High	High	High
		FALSE	High	[R].SIPLDEGEDEAQRR.[R]		3.56362e-05	5.67304e-05	1	1	37	Q14204	Q14204 [2384-2397]		1	1614.77	FALSE	1.046	0.999999	36.22	98.4	101.6	24.28	23.01		High	High	High	High	High	High	Peak Found	Peak Found	Peak Found	High	High	High	High	High	High	High	High	High	Peak Found	Peak Found	Peak Found	High	High	High	High
		FALSE	High	[K].SNSLAFIK.[R]		0.0843872	0.00776148	1	1	1	Q14204	Q14204 [113-120]		0	879.493	FALSE	1.414	0.804599	103.26	85.7	114.3	83.82	114.97		Peak Found	Not Found	Not Found	Not Found	Peak Found	Not Found	Peak Found	Peak Found	Peak Found	Peak Found	Peak Found	Peak Found	Peak Found	Not Found	Peak Found	Not Found	Not Found	Not Found	Peak Found	Not Found	High	Not Found	Peak Found	Peak Found	High
		FALSE	High	[K].SPLVMDVLNIQGVQR.[S]		2.51799e-07	5.67304e-05	1	1	70	Q14204	Q14204 [1585-1599]		0	1668.91	FALSE	1.019	0.999999	15.39	98.5	101.5	10.51	11.9		High	High	High	High	High	High	High	High	High	High	High	High	High	High	Peak Found	High	High	High	High	High	High	High	High	High	High
		FALSE	High	[K].SRQELEQHSVDTASTSDAVTFITYVQSLK.[R]		6.51922e-06	5.67304e-05	1	1	7	Q14204	Q14204 [1149-1177]		1	3240.6	FALSE	1.472	0.786358	58.95	80.6	119.4	39.58	58.99		Peak Found	Peak Found	Peak Found	Peak Found	High	Peak Found	Peak Found	Peak Found	Peak Found	Peak Found	Peak Found	Peak Found	Peak Found	Peak Found	Peak Found	Peak Found	High	Peak Found	High	High	High	Peak Found	Peak Found	High	High
		FALSE	High	[R].SSLQSQCLNEVLK.[A]	1xCarbamidomethyl [C7]	0.000110965	8.32516e-05	1	1	2	Q14204	Q14204 [3706-3718]		0	1505.76	FALSE								No Quan Values	Not Found	Not Found	Not Found	Not Found	Not Found	Not Found	Not Found	Not Found	Not Found	Not Found	Not Found	Not Found	Not Found	Not Found	Not Found	Not Found	Not Found	Not Found	Not Found	Not Found	Not Found	High	High	Not Found	High
		FALSE	High	[K].SVLVSAGNVK.[R]		0.000109356	8.32516e-05	1	1	2	Q14204	Q14204 [2095-2104]		0	973.568	FALSE	1.404	0.979416	40.43	84.9	115.1	21.1	159.8		Not Found	Peak Found	Peak Found	Peak Found	Not Found	Peak Found	Peak Found	Peak Found	Peak Found	Peak Found	Peak Found	Peak Found	Peak Found	Peak Found	Peak Found	Peak Found	Peak Found	Peak Found	Peak Found	High	High	Peak Found	Peak Found	Peak Found	High
		FALSE	High	[K].TFDHYCEYR.[R]	1xCarbamidomethyl [C6]	0.00199156	0.000355141	1	1	2	Q14204	Q14204 [2634-2642]		0	1290.52	FALSE	1.293	0.999999	88.54	85.9	114.1	104.93	140.5		High	Peak Found	Peak Found	Peak Found	Peak Found	Peak Found	Peak Found	Peak Found	Peak Found	Peak Found	Peak Found	Peak Found	Peak Found	Peak Found	Peak Found	Not Found	Peak Found	Peak Found	Peak Found	Peak Found	High	Peak Found	Peak Found	Peak Found	High
		FALSE	High	[K].TFSEILNR.[V]		0.00551154	0.000678237	1	1	3	Q14204	Q14204 [873-880]		0	979.521	FALSE	1.049	0.999999	22.61	96	104	20.65	13.82		Peak Found	Peak Found	Peak Found	High	Peak Found	Peak Found	Peak Found	Peak Found	Peak Found	Peak Found	Peak Found	Peak Found	Peak Found	High	Peak Found	Peak Found	High	Peak Found	Peak Found	Peak Found	Peak Found	Peak Found	Peak Found	Peak Found	High
		FALSE	High	[K].TFSEILNRVQK.[A]		0.00174437	0.00033259	1	1	4	Q14204	Q14204 [873-883]		1	1334.74	FALSE	1.177	0.995863	15.52	95.8	104.2	11.01	12.41		Peak Found	Not Found	Peak Found	Peak Found	Peak Found	Peak Found	High	High	High	Peak Found	Peak Found	Peak Found	Peak Found	Peak Found	Peak Found	Peak Found	Peak Found	Peak Found	Peak Found	Peak Found	Peak Found	Peak Found	Peak Found	Peak Found	High
		FALSE	High	[R].TFSSIPVSR.[I]		2.01965e-05	5.67304e-05	1	1	16	Q14204	Q14204 [4160-4168]		0	993.536	FALSE	0.856	0.982407	74.97	90.2	109.8	40.73	57.59		High	High	High	Peak Found	High	High	High	High	High	Peak Found	Peak Found	Peak Found	High	High	Peak Found	Peak Found	High	High	Peak Found	High	Peak Found	Peak Found	Peak Found	Peak Found	High
		FALSE	High	[K].TKPVTGNLRPEEALQALTIYEGK.[F]		3.38546e-05	5.67304e-05	1	1	37	Q14204	Q14204 [1264-1286]		0	2528.37	FALSE	1.686	0.507689	65.13	59.4	140.6	56.73	38.5		Peak Found	High	High	Peak Found	High	High	Peak Found	Peak Found	High	High	High	High	High	High	High	High	High	High	High	High	High	High	High	High	High
		FALSE	High	[R].TLINELVK.[G]		1.46801e-05	5.67304e-05	1	1	36	Q14204	Q14204 [4450-4457]		0	929.567	FALSE	1.234	0.979416	45.97	88.4	111.6	23.61	31.67		High	High	High	High	High	High	Peak Found	High	High	High	High	High	High	High	High	High	High	High	High	High	High	Peak Found	High	High	High
		FALSE	High	[K].TLMAQSIYGGR.[V]		0.00385515	0.00050531	1	1	2	Q14204	Q14204 [4245-4255]		0	1196.61	FALSE	1.457	0.804467	72.51	84.3	115.7	73.56	7.43		Peak Found	Not Found	Not Found	High	Not Found	Peak Found	Peak Found	Not Found	Peak Found	Peak Found	Peak Found	High	Peak Found	Peak Found	Peak Found	Peak Found	Peak Found	Peak Found	Peak Found	Not Found	Not Found	Peak Found	Peak Found	Peak Found	High
		FALSE	High	[K].TMTLFSALR.[A]		0.0124175	0.00132271	1	1	8	Q14204	Q14204 [2602-2610]		0	1039.56	FALSE	1.186	0.996673	36.84	87.6	112.4	27.99	21.97		Peak Found	High	High	Peak Found	Peak Found	Peak Found	High	High	High	High	High	Peak Found	Peak Found	Peak Found	Peak Found	Peak Found	Peak Found	Peak Found	Peak Found	High	Peak Found	Peak Found	Peak Found	Peak Found	High
		FALSE	High	[R].TPNGVVLAPVQLGK.[W]		0.0861764	0.00796306	1	1	1	Q14204	Q14204 [2644-2657]		0	1392.82	FALSE	1.172	0.999212	57.04	89.7	110.3	31.72	37.81		Peak Found	Peak Found	Peak Found	Peak Found	Peak Found	Peak Found	Peak Found	Peak Found	Peak Found	Not Found	Peak Found	Peak Found	Peak Found	High	Peak Found	Peak Found	Peak Found	Peak Found	Peak Found	Not Found	Peak Found	Peak Found	Not Found	Not Found	High
		FALSE	High	[K].TPVSITEHPK.[I]		0.000202012	8.32516e-05	1	1	1	Q14204	Q14204 [1688-1697]		0	1108.6	FALSE	1.518	0.993783	68.24	87.2	112.8	35.76	162.4		Peak Found	Peak Found	Peak Found	Peak Found	Peak Found	Peak Found	Peak Found	Peak Found	Peak Found	Peak Found	Peak Found	Peak Found	Peak Found	Peak Found	Peak Found	Peak Found	Peak Found	Peak Found	Peak Found	Peak Found	High	Peak Found	Peak Found	Peak Found	High
		FALSE	High	[K].TSAPITCELLNK.[Q]	1xCarbamidomethyl [C7]	0.000347354	8.32516e-05	1	1	13	Q14204	Q14204 [1993-2004]		0	1346.7	FALSE	1.166	0.999658	22.08	90.5	109.5	11.11	19.58		Peak Found	High	High	Peak Found	Peak Found	High	Peak Found	Peak Found	High	Peak Found	Peak Found	Peak Found	High	Peak Found	High	High	High	Peak Found	High	High	High	Peak Found	Peak Found	Peak Found	High
		FALSE	High	[R].TSFLDDAFR.[K]		8.63028e-05	5.67304e-05	1	1	32	Q14204	Q14204 [3612-3620]		0	1071.51	FALSE	1.051	0.999999	18.29	97.8	102.2	7.77	16.79		High	High	Peak Found	High	High	High	High	High	High	High	High	High	Peak Found	High	High	High	High	High	High	High	High	High	High	High	High
		FALSE	High	[R].TSFLDDAFRK.[N]		0.000175585	8.32516e-05	1	1	39	Q14204	Q14204 [3612-3621]		1	1199.61	FALSE	1.052	0.999999	28.55	92.9	107.1	16.82	22.04		High	High	High	High	High	High	High	Peak Found	High	High	High	High	High	High	High	High	High	High	High	Peak Found	High	High	High	High	High
		FALSE	High	[R].TTDLLTDWEK.[T]		3.37038e-05	5.67304e-05	1	1	47	Q14204	Q14204 [1254-1263]		0	1221.6	FALSE	1.13	0.999658	40.38	91.8	108.2	31.8	48.21		High	High	High	High	High	High	High	High	High	High	High	High	High	High	High	High	High	High	High	High	Peak Found	High	High	High	High
		FALSE	High	[R].TYAEPLTAAMVEFYTMSQER.[F]		5.26186e-06	5.67304e-05	1	1	50	Q14204	Q14204 [2764-2783]		0	2338.07	FALSE	1.143	0.999658	78.14	91.3	108.7	54.28	67.36		High	High	High	High	Peak Found	High	High	High	High	High	High	High	High	Peak Found	High	Peak Found	Peak Found	Peak Found	High	High	High	High	High	High	High
		FALSE	High	[K].VAAPDVVVPTLDTVR.[H]		1.007e-05	5.67304e-05	1	1	47	Q14204	Q14204 [2562-2576]		0	1551.87	FALSE	1.061	0.999999	7.21	97.5	102.5	5.45	6.13		High	High	High	High	High	High	High	High	High	High	High	High	High	High	High	High	High	High	High	Peak Found	High	High	High	High	High
		FALSE	High	[K].VAEVLFDAADANAIEEVNLAYENVK.[E]		7.35585e-06	5.67304e-05	1	1	54	Q14204	Q14204 [507-531]		0	2707.35	FALSE	1.041	0.999999	103.32	92.7	107.3	32.29	69.67		High	High	High	High	High	High	High	High	High	High	High	High	Peak Found	High	High	Peak Found	Peak Found	High	High	High	High	High	High	High	High
		FALSE	High	[K].VDDLLIIEEK.[I]		2.54144e-05	5.67304e-05	1	1	20	Q14204	Q14204 [847-856]		0	1186.66	FALSE	1.203	0.970452	21.13	89.9	110.1	30.9	44.09		High	High	Peak Found	Peak Found	Peak Found	Peak Found	High	Peak Found	Peak Found	High	High	High	High	High	High	High	High	High	Peak Found	Peak Found	Peak Found	High	High	Peak Found	High
		FALSE	High	[K].VEDPTFLNQLQSGVNR.[W]		3.35796e-07	5.67304e-05	1	1	22	Q14204	Q14204 [236-251]		0	1816.92	FALSE	1.174	0.996476	30.51	92.1	107.9	29.63	22.43		High	High	High	High	High	High	Peak Found	High	High	Peak Found	High	High	High	High	High	High	High	High	Peak Found	Peak Found	Peak Found	High	High	High	High
		FALSE	High	[K].VEERNTISLLVAGLK.[K]		2.51219e-06	5.67304e-05	1	1	24	Q14204	Q14204 [795-809]		1	1641.95	FALSE	0.997	0.999999	22.64	101.7	98.3	14.17	34.79		High	Peak Found	Peak Found	Peak Found	High	Peak Found	High	High	High	High	High	Peak Found	High	High	Peak Found	High	High	High	High	High	High	High	High	High	High
		FALSE	High	[K].VEPAVIEAQNAVK.[S]		5.14323e-06	5.67304e-05	1	1	53	Q14204	Q14204 [3285-3297]		0	1367.75	FALSE	1.359	0.899134	63.08	87	113	37.75	48.01		High	High	High	High	Peak Found	High	High	High	High	High	High	High	High	High	High	High	High	High	High	High	High	High	High	High	High
		FALSE	High	[K].VFEEDALSWEDK.[L]		2.82884e-06	5.67304e-05	1	1	26	Q14204	Q14204 [1515-1526]		0	1467.66	FALSE	1.13	0.999658	20.46	92.6	107.4	28.53	41.54		High	High	High	High	High	High	Peak Found	High	Peak Found	High	High	High	High	High	Peak Found	High	High	High	High	Peak Found	Peak Found	High	High	High	High
		FALSE	High	[R].VLLTTQGVDMISK.[M]		4.77036e-06	5.67304e-05	1	1	24	Q14204	Q14204 [4330-4342]		0	1404.78	FALSE	1.158	0.992214	21.8	93.6	106.4	15.42	16.16		High	High	High	High	High	Peak Found	High	High	High	Peak Found	High	High	High	High	High	High	High	High	High	High	High	High	High	High	High
		FALSE	High	[R].VLLTTQGVDMISK.[M]	1xOxidation [M10]	0.00144892	0.000302373	1	1	3	Q14204	Q14204 [4330-4342]		0	1420.77	FALSE								Not Reliable	Not Found	Not Found	Not Found	Not Found	Not Found	Not Found	Not Found	Not Found	Not Found	Not Found	Not Found	Not Found	High	High	High	Not Found	Not Found	Not Found	Not Found	Not Found	Not Found	Not Found	Not Found	Not Found	High
		FALSE	High	[K].VLQLYQITQINHGLMMVGPSGSGK.[S]		0.0733693	0.00671937	1	1	5	Q14204	Q14204 [2207-2230]		0	2571.34	FALSE	1.085	0.999999	46.27	100.1	99.9	33.83	37.2		Peak Found	Peak Found	Peak Found	Peak Found	Peak Found	Peak Found	Not Found	Not Found	Peak Found	Peak Found	Peak Found	Peak Found	High	High	High	High	Peak Found	High	Not Found	Peak Found	Peak Found	Peak Found	Not Found	Not Found	High
		FALSE	High	[R].VLRPQVTAVAQQNQGEVPEPQDMK.[V]		4.81408e-06	5.67304e-05	1	1	33	Q14204	Q14204 [483-506]		0	2662.36	FALSE	1.18	0.999658	30.49	87.8	112.2	23.12	18.56		High	High	High	Peak Found	High	High	High	High	Peak Found	High	High	High	High	High	High	High	High	High	Peak Found	High	High	High	High	High	High
		FALSE	High	[K].VMSQEIQEQLHK.[Q]		6.15819e-06	5.67304e-05	1	1	36	Q14204	Q14204 [3255-3266]		0	1469.74	FALSE	1.194	0.955717	33.88	90.1	109.9	12.86	24.67		High	High	High	High	High	High	High	High	High	High	High	High	High	High	High	High	High	High	High	High	High	Peak Found	Peak Found	High	High
		FALSE	High	[K].VNFLPEIITLSK.[E]		2.06901e-06	5.67304e-05	1	1	53	Q14204	Q14204 [737-748]		0	1373.8	FALSE	1.072	0.999999	37.25	96.9	103.1	19.29	33.55		High	High	High	High	High	High	High	High	High	High	High	High	High	High	High	High	High	High	High	High	High	High	High	High	High
		FALSE	High	[R].VPLAIVNK.[A]		0.0977695	0.00925516	1	1	4	Q14204	Q14204 [760-767]		0	853.551	FALSE	0.609	0.836263	119.27	137.4	62.6	91.79	124.33		Peak Found	Peak Found	Peak Found	Peak Found	Peak Found	Peak Found	Peak Found	High	Peak Found	Peak Found	Peak Found	Peak Found	Peak Found	Peak Found	Peak Found	Peak Found	Peak Found	Not Found	Peak Found	High	High	Peak Found	Peak Found	Peak Found	High
		FALSE	High	[K].VPQIEVETHK.[V]		0.000303843	8.32516e-05	1	1	4	Q14204	Q14204 [2552-2561]		0	1179.64	FALSE	1.299	0.979416	42.5	87.7	112.3	51.07	125.49		High	Peak Found	Peak Found	Peak Found	Peak Found	Peak Found	Peak Found	Peak Found	Peak Found	Peak Found	Peak Found	Peak Found	Peak Found	Peak Found	Peak Found	Peak Found	Peak Found	Peak Found	Peak Found	Peak Found	High	Peak Found	Peak Found	High	High
		FALSE	High	[K].VPVNLLR.[A]		9.78936e-05	8.32516e-05	1	1	11	Q14204	Q14204 [4134-4140]		0	810.52	FALSE	0.858	0.987524	43.6	108.9	91.1	32.28	43.66		Peak Found	Peak Found	High	Peak Found	Peak Found	Peak Found	Peak Found	High	Peak Found	Peak Found	Peak Found	High	High	Peak Found	Peak Found	Peak Found	Peak Found	High	High	High	High	High	High	High	High
		FALSE	High	[R].VQVALEELQDLK.[G]		1.52913e-05	5.67304e-05	1	1	44	Q14204	Q14204 [1319-1330]		0	1384.77	FALSE	1.074	0.999658	12.13	96.7	103.3	7.75	7.28		High	High	High	High	High	High	High	High	High	High	High	High	High	High	High	High	High	High	High	High	High	High	High	Peak Found	High
		FALSE	High	[K].VSPDMAIFITMNPGYAGR.[S]		6.63915e-06	5.67304e-05	1	1	39	Q14204	Q14204 [2008-2025]		0	1939.94	FALSE	0.878	0.999658	66.85	107.5	92.5	31.18	58.96		High	High	High	High	High	High	High	High	Peak Found	High	High	High	High	High	High	High	High	High	High	High	High	High	High	High	High
		FALSE	High	[K].VSPDMAIFITMNPGYAGRSNLPDNLK.[K]		0.00645354	0.000855487	1	1	14	Q14204	Q14204 [2008-2033]		1	2821.4	FALSE	1.056	0.999999	47.86	99.4	100.6	17.25	68.44		High	High	High	High	Peak Found	Peak Found	High	Peak Found	High	High	High	Peak Found	High	Peak Found	High	Not Found	Peak Found	Peak Found	Peak Found	High	High	Peak Found	High	High	n/a
		FALSE	High	[R].VTFVNFTVTR.[S]		6.72385e-05	5.67304e-05	1	1	22	Q14204	Q14204 [3696-3705]		0	1183.65	FALSE	1.141	0.992348	19.34	89.8	110.2	14.32	12.99		Peak Found	Peak Found	High	High	High	High	High	High	High	High	High	High	Peak Found	High	High	Peak Found	Peak Found	Peak Found	Peak Found	High	High	High	Peak Found	High	High
		FALSE	High	[K].VWEQIDQMK.[E]		5.67303e-06	5.67304e-05	1	1	13	Q14204	Q14204 [1339-1347]		0	1176.57	FALSE	1.091	0.999999	21.7	97.3	102.7	15.79	12.46		Peak Found	Peak Found	Peak Found	Peak Found	Peak Found	Peak Found	Peak Found	Peak Found	Peak Found	High	High	High	High	High	High	High	High	High	High	Peak Found	Peak Found	High	High	High	High
		FALSE	High	[K].WAIAQLNYADMLK.[R]		5.2069e-07	5.67304e-05	1	1	8	Q14204	Q14204 [3395-3407]		0	1536.79	FALSE	1.126	0.997909	38.63	90.6	109.4	23.27	36.23		Peak Found	Peak Found	Peak Found	High	High	High	Peak Found	Peak Found	Peak Found	Peak Found	Peak Found	Peak Found	Peak Found	Peak Found	High	High	High	High	Peak Found	High	Peak Found	Peak Found	Peak Found	Peak Found	High
		FALSE	High	[K].WFTSQVIR.[N]		0.0219806	0.00225453	1	1	8	Q14204	Q14204 [3053-3060]		0	1036.56	FALSE	1.215	0.979416	52.03	100.9	99.1	29.14	37.4		Peak Found	Peak Found	Peak Found	High	High	High	Peak Found	Peak Found	Peak Found	High	Peak Found	High	High	Peak Found	Peak Found	Peak Found	Peak Found	Peak Found	High	Peak Found	Peak Found	Peak Found	Peak Found	High	High
		FALSE	High	[K].WQALLVQIRK.[A]		0.0110423	0.00124991	1	1	14	Q14204	Q14204 [1079-1088]		1	1254.77	FALSE	1.155	0.994882	27.78	92.3	107.7	32.67	23.65		High	Peak Found	High	Peak Found	Peak Found	High	High	Peak Found	Peak Found	Peak Found	High	Peak Found	Peak Found	High	Peak Found	High	High	High	High	Peak Found	Peak Found	High	Peak Found	High	High
		FALSE	High	[R].WQASSLPADDLCTENAIMLK.[R]	1xCarbamidomethyl [C12]	0.00715343	0.000876437	1	1	16	Q14204	Q14204 [3562-3581]		0	2263.07	FALSE	1.423	0.899604	47.87	83.3	116.7	34.01	33.01		High	Not Found	High	Peak Found	High	Not Found	Peak Found	Peak Found	High	Peak Found	Peak Found	High	High	Peak Found	High	High	High	High	High	High	High	Peak Found	Peak Found	High	High
		FALSE	High	[R].WTDENIDTVALK.[H]		5.5545e-05	5.67304e-05	1	1	36	Q14204	Q14204 [2845-2856]		0	1404.7	FALSE	0.948	0.999999	19.18	101	99	9.61	28.74		High	High	High	High	High	High	High	High	High	High	High	High	High	High	High	High	High	High	High	High	High	High	High	High	High
		FALSE	High	[R].YAPLGWSK.[K]		0.00182861	0.00033259	1	1	6	Q14204	Q14204 [4196-4203]		0	921.483	FALSE	1.269	0.972713	77.88	92.7	107.3	51.91	51.99		Not Found	Peak Found	Peak Found	Peak Found	Peak Found	Peak Found	High	Peak Found	High	Peak Found	Not Found	Peak Found	Peak Found	Peak Found	Peak Found	High	Peak Found	Peak Found	High	High	High	Peak Found	Peak Found	Peak Found	High
		FALSE	High	[R].YPLIIDPSGQATEFIMNEYK.[D]		6.9279e-07	5.67304e-05	1	1	35	Q14204	Q14204 [3586-3605]		0	2329.14	FALSE	1.037	0.999999	69.59	99.4	100.6	22.47	56.17		High	High	High	Peak Found	High	High	High	High	High	High	High	High	High	High	High	High	High	High	High	High	High	High	High	High	High
		FALSE	High	[R].YQVGVHYELTEEEK.[F]		1.83682e-05	5.67304e-05	1	1	12	Q14204	Q14204 [1004-1017]		0	1723.82	FALSE	0.504	0.407152	145.11	165.2	34.8	84.05	120.99		Not Found	High	Peak Found	High	High	High	High	Peak Found	Peak Found	Peak Found	Peak Found	Peak Found	High	Peak Found	High	High	High	Peak Found	Peak Found	Peak Found	Peak Found	Peak Found	Peak Found	High	High
		FALSE	High	[K].YTGEDFDEDLR.[T]		0.000275534	8.32516e-05	1	1	7	Q14204	Q14204 [2967-2977]		0	1359.57	FALSE	1.362	0.868869	18.08	85.7	114.3	54.81	34.15		High	High	High	Peak Found	Peak Found	Peak Found	Peak Found	Peak Found	Peak Found	Peak Found	Peak Found	Peak Found	High	High	High	Peak Found	Peak Found	Peak Found	Not Found	Not Found	Peak Found	Peak Found	Peak Found	Peak Found	High
FALSE	High	Master Protein	Q13813	Spectrin alpha chain, non-erythrocytic 1 OS=Homo sapiens OX=9606 GN=SPTAN1 PE=1 SV=3	0	FALSE	1477.65	67	144	3812	143	2472	284.4	5.35	1712597	76.5	139	24	cell organization and biogenesis	non-structural extracellular;plasma membrane;other membranes;cytosol;cytoskeleton;other cell component	cytoskeletal activity;other molecular function	Pf00018, Pf00435, Pf08726, Pf13499	6709	ENSG00000197694	SPTAN1	hsa:6709; Q13186; Q13813; Q15324; Q16606; Q59EF1; Q5VXV5; Q5VXV6; Q7Z6M5; Q9P0V0	Neutrophil degranulation; RHOV GTPase cycle; COPI-mediated anterograde transport; Sensory processing of sound by inner hair cells of the cochlea; Sensory processing of sound by outer hair cells of the cochlea; RHOU GTPase cycle; Nephrin family interactions; RAF/MAP kinase cascade; NCAM signaling for neurite out-growth; Interaction between L1 and Ankyrins; Caspase-mediated cleavage of cytoskeletal…	Fas ligand pathway and stress induction of heat shock proteins	12	1.156	0.930374	44.58	95.8	104.2	2.88	5.24	High	High	High	High	High	High	High	High	High	High	High	High	High
	Checked	Protein Group ID	# Proteins	# Unique Peptides	# Peptides	# PSMs	Group Description	Found in Sample: [S1] F1: Sample, CTRL, Exp_1	Found in Sample: [S2] F2: Sample, CTRL, Exp_1	Found in Sample: [S3] F3: Sample, CTRL, Exp_1	Found in Sample: [S7] F7: Sample, CTRL, Exp_3	Found in Sample: [S8] F8: Sample, CTRL, Exp_3	Found in Sample: [S9] F9: Sample, CTRL, Exp_3	Found in Sample: [S13] F13: Sample, CTRL, n/a	Found in Sample: [S14] F14: Sample, CTRL, n/a	Found in Sample: [S15] F15: Sample, CTRL, n/a	Found in Sample: [S19] F19: Sample, CTRL, n/a	Found in Sample: [S20] F20: Sample, CTRL, n/a	Found in Sample: [S21] F21: Sample, CTRL, n/a	Found in Sample: [S4] F4: Sample, KO, Exp_2	Found in Sample: [S5] F5: Sample, KO, Exp_2	Found in Sample: [S6] F6: Sample, KO, Exp_2	Found in Sample: [S10] F10: Sample, KO, Exp_4	Found in Sample: [S11] F11: Sample, KO, Exp_4	Found in Sample: [S12] F12: Sample, KO, Exp_4	Found in Sample: [S16] F16: Sample, KO, n/a	Found in Sample: [S17] F17: Sample, KO, n/a	Found in Sample: [S18] F18: Sample, KO, n/a	Found in Sample: [S22] F22: Sample, KO, n/a	Found in Sample: [S23] F23: Sample, KO, n/a	Found in Sample: [S24] F24: Sample, KO, n/a
	FALSE	2613	1	143	144	3812	[Master Protein] Spectrin alpha chain, non-erythrocytic 1 OS=Homo sapiens OX=9606 GN=SPTAN1 PE=1 SV=3	High	High	High	High	High	High	High	High	High	High	High	High	High	High	High	High	High	High	High	High	High	High	High	High
		Checked	Confidence	Annotated Sequence	Modifications	Qvality PEP	Qvality q-value	# Protein Groups	# Proteins	# PSMs	Master Protein Accessions	Positions in Master Proteins	Modifications in Master Proteins	# Missed Cleavages	Theo. MH+ [Da]	Contaminant	Abundance Ratio: (KO) / (CTRL)	Abundance Ratio Adj. P-Value: (KO) / (CTRL)	Abundance Ratio Variability [%]: (KO) / (CTRL)	Abundances (Grouped): CTRL	Abundances (Grouped): KO	Abundances (Grouped) CV [%]: CTRL	Abundances (Grouped) CV [%]: KO	Quan Info	Found in Sample: [S1] F1: Sample, CTRL, Exp_1	Found in Sample: [S2] F2: Sample, CTRL, Exp_1	Found in Sample: [S3] F3: Sample, CTRL, Exp_1	Found in Sample: [S7] F7: Sample, CTRL, Exp_3	Found in Sample: [S8] F8: Sample, CTRL, Exp_3	Found in Sample: [S9] F9: Sample, CTRL, Exp_3	Found in Sample: [S13] F13: Sample, CTRL, n/a	Found in Sample: [S14] F14: Sample, CTRL, n/a	Found in Sample: [S15] F15: Sample, CTRL, n/a	Found in Sample: [S19] F19: Sample, CTRL, n/a	Found in Sample: [S20] F20: Sample, CTRL, n/a	Found in Sample: [S21] F21: Sample, CTRL, n/a	Found in Sample: [S4] F4: Sample, KO, Exp_2	Found in Sample: [S5] F5: Sample, KO, Exp_2	Found in Sample: [S6] F6: Sample, KO, Exp_2	Found in Sample: [S10] F10: Sample, KO, Exp_4	Found in Sample: [S11] F11: Sample, KO, Exp_4	Found in Sample: [S12] F12: Sample, KO, Exp_4	Found in Sample: [S16] F16: Sample, KO, n/a	Found in Sample: [S17] F17: Sample, KO, n/a	Found in Sample: [S18] F18: Sample, KO, n/a	Found in Sample: [S22] F22: Sample, KO, n/a	Found in Sample: [S23] F23: Sample, KO, n/a	Found in Sample: [S24] F24: Sample, KO, n/a	Confidence (by Search Engine): MSPepSearch
		FALSE	High	[R].AALLELWELR.[R]		2.48935e-06	5.67304e-05	1	1	79	Q13813	Q13813 [450-459]		0	1213.69	FALSE	0.986	0.999999	61.2	94.9	105.1	29.94	48		High	High	High	High	High	High	High	High	High	High	High	High	High	High	High	High	High	High	High	High	High	High	High	High	High
		FALSE	High	[R].AALLELWELRR.[Q]		2.67022e-05	5.67304e-05	1	1	12	Q13813	Q13813 [450-460]		1	1369.8	FALSE	1.08	0.999999	55.18	98	102	45.67	24.45		Peak Found	Peak Found	Peak Found	High	Peak Found	High	Peak Found	Peak Found	Peak Found	Peak Found	Peak Found	Peak Found	High	Peak Found	High	High	High	High	Peak Found	Peak Found	Peak Found	Peak Found	High	High	High
		FALSE	High	[K].ADVVESWIGEK.[E]		1.4351e-05	5.67304e-05	1	1	32	Q13813	Q13813 [1985-1995]		0	1232.62	FALSE	0.952	0.999999	51.28	94.8	105.2	27.95	35.03		High	High	High	High	High	High	High	High	High	High	High	High	High	High	High	High	High	High	High	High	High	High	High	High	High
		FALSE	High	[N].AFHQWIQETR.[T]		0.0152204	0.00152647	1	1	3	Q13813	Q13813 [2216-2225]		0	1315.65	FALSE	1.036	0.999999	51.38	95.3	104.7	24.12	43.48		Peak Found	Peak Found	Peak Found	Peak Found	Peak Found	Peak Found	Peak Found	Peak Found	Peak Found	Peak Found	High	Peak Found	Peak Found	Peak Found	Peak Found	Peak Found	Peak Found	Peak Found	Peak Found	Peak Found	Peak Found	High	Peak Found	High	High
		FALSE	High	[R].AGTFQAFEQFGQQLLAHGHYASPEIK.[Q]		4.6131e-07	5.67304e-05	1	1	46	Q13813	Q13813 [1392-1417]		0	2875.42	FALSE	1.448	0.752267	81	92.5	107.5	35.53	64.05		High	High	High	High	High	High	High	High	High	High	High	High	High	High	High	High	High	High	High	High	High	High	High	High	High
		FALSE	High	[A].ALADQWQFLVQK.[S]		0.0034809	0.000477786	1	1	5	Q13813	Q13813 [1635-1646]		0	1446.77	FALSE	1.018	0.999999	35.4	112.2	87.8	26.06	23.14		Peak Found	Peak Found	Peak Found	High	Peak Found	High	High	Peak Found	Peak Found	Peak Found	Peak Found	Peak Found	Peak Found	Not Found	Peak Found	Peak Found	Peak Found	Peak Found	Peak Found	Peak Found	Peak Found	Peak Found	Peak Found	Peak Found	High
		FALSE	High	[K].ALCAEADRLQQSHPLSATQIQVK.[R]	1xCarbamidomethyl [C3]	6.92506e-08	5.67304e-05	1	1	45	Q13813	Q13813 [313-335]		1	2564.32	FALSE	1.418	0.830057	19.82	79.6	120.4	15.31	15.96		High	High	High	High	High	High	High	High	High	High	High	High	High	High	High	High	High	High	High	Peak Found	High	High	High	High	High
		FALSE	High	[K].ALINADELASDVAGAEALLDR.[H]		3.03382e-09	5.67304e-05	1	1	49	Q13813	Q13813 [382-402]		0	2127.09	FALSE	1.332	0.917838	106.93	78.2	121.8	37.92	68.71		High	High	High	High	High	High	High	High	High	High	High	High	High	High	High	High	High	High	High	High	High	High	High	High	High
		FALSE	High	[K].ALINADELASDVAGAEALLDRHQEHK.[G]		7.18742e-05	5.67304e-05	1	1	24	Q13813	Q13813 [382-407]		1	2786.41	FALSE	1.54	0.718537	88.57	84.4	115.6	41.59	82.52		High	High	Peak Found	High	High	High	Peak Found	Peak Found	High	High	High	High	High	High	Peak Found	Peak Found	Peak Found	Peak Found	High	High	High	Peak Found	High	High	High
		FALSE	High	[R].AQLADSFHLQQFFR.[D]		9.53891e-07	5.67304e-05	1	1	29	Q13813	Q13813 [567-580]		0	1707.86	FALSE	1.049	0.999999	36.69	97.6	102.4	31.86	20.78		High	High	Peak Found	High	High	High	High	High	High	High	High	High	High	High	High	High	High	High	High	High	High	High	High	High	High
		FALSE	High	[K].ARLAALADQWQFLVQK.[S]		2.22036e-05	5.67304e-05	1	1	20	Q13813	Q13813 [1631-1646]		1	1858.03	FALSE	1.313	0.927239	21.47	86.3	113.7	16.08	17.82		High	High	High	High	High	High	High	High	High	High	High	High	High	High	High	High	High	Peak Found	High	High	Peak Found	Peak Found	High	Peak Found	High
		FALSE	High	[K].ASAFNSWFENAEEDLTDPVR.[C]		1.25434e-07	5.67304e-05	1	1	41	Q13813	Q13813 [2100-2119]		0	2298.03	FALSE	1.246	0.985213	43.55	91.2	108.8	14.44	49.84		High	High	High	High	High	High	High	High	High	High	High	High	High	High	High	High	High	High	High	High	High	High	High	High	High
		FALSE	High	[K].ASAFNSWFENAEEDLTDPVRCNSLEEIK.[A]	1xCarbamidomethyl [C21]	0.00709929	0.000876437	1	1	3	Q13813	Q13813 [2100-2127]		1	3271.48	FALSE	1.579	0.918053	87.66	69.6	130.4	47.62	76.44		Peak Found	Peak Found	Peak Found	Peak Found	Peak Found	Peak Found	Peak Found	Peak Found	Peak Found	Peak Found	Peak Found	Peak Found	Peak Found	Peak Found	Peak Found	Peak Found	Peak Found	Peak Found	High	High	Peak Found	Peak Found	Peak Found	High	High
		FALSE	High	[K].CTELNQAWSSLGK.[R]	1xCarbamidomethyl [N-Term]	4.88041e-06	5.67304e-05	1	1	26	Q13813	Q13813 [1314-1326]		0	1493.71	FALSE	1.151	0.999658	13.29	93.5	106.5	8.87	9.74		High	High	High	High	High	High	High	High	High	High	High	High	High	High	High	High	High	High	High	High	High	High	High	High	High
		FALSE	High	[K].DEDSAEALLK.[K]		0.00229141	0.000355141	1	1	5	Q13813	Q13813 [921-930]		0	1090.53	FALSE	1.369	0.915982	45.96	91	109	22.11	52.06		Peak Found	Peak Found	Peak Found	High	High	High	Not Found	Not Found	Not Found	High	Peak Found	Peak Found	Peak Found	Peak Found	Peak Found	Peak Found	Peak Found	High	Not Found	Not Found	Not Found	Not Found	Peak Found	Peak Found	High
		FALSE	High	[K].DEVAARMNEVISLWK.[K]		4.09014e-05	5.67304e-05	1	1	55	Q13813	Q13813 [647-661]		1	1760.9	FALSE	1.074	0.999999	53.46	91.8	108.2	28.53	51.8		High	High	High	High	High	High	High	High	Peak Found	High	High	High	High	High	High	High	High	High	High	High	High	High	High	High	High
		FALSE	High	[K].DFDFWLSEVEALLASEDYGK.[D]		8.3082e-05	5.67304e-05	1	1	2	Q13813	Q13813 [1669-1688]		0	2334.08	FALSE	0.789	0.947472	93.95	118.3	81.7	18.34	80.54		Not Found	Not Found	Not Found	Not Found	Not Found	Not Found	Peak Found	Peak Found	Peak Found	Not Found	Not Found	Not Found	Peak Found	Peak Found	Peak Found	Not Found	Not Found	Not Found	High	High	Peak Found	Not Found	Not Found	Not Found	High
		FALSE	High	[K].DLASVNNLLK.[K]		3.05469e-05	5.67304e-05	1	1	22	Q13813	Q13813 [1689-1698]		0	1086.62	FALSE	1.263	0.954177	29.11	85.2	114.8	23.47	14.55		High	Peak Found	High	High	High	High	High	High	High	High	High	High	High	Peak Found	High	High	High	High	Peak Found	High	High	High	High	High	High
		FALSE	High	[R].DLASVQALLR.[K]		5.36352e-05	5.67304e-05	1	1	29	Q13813	Q13813 [286-295]		0	1085.63	FALSE	1.296	0.935113	29.28	85.5	114.5	30.15	14.6		High	Peak Found	High	Peak Found	Peak Found	Peak Found	High	High	High	High	High	High	High	High	High	Peak Found	Peak Found	High	High	High	High	High	High	High	High
		FALSE	High	[K].DLIGVQNLLK.[K]		6.18633e-06	5.67304e-05	1	1	74	Q13813	Q13813 [815-824]		0	1112.67	FALSE	1.098	0.995406	22.14	94.9	105.1	17.62	13.37		High	High	High	High	High	High	High	High	High	High	High	High	High	High	High	High	High	High	High	High	High	High	High	High	High
		FALSE	High	[K].DLNSQADSLMTSSAFDTSQVK.[D]		1.82451e-07	5.67304e-05	1	1	36	Q13813	Q13813 [1716-1736]		0	2245.03	FALSE	1.263	0.962388	15.99	88.4	111.6	11.99	11.88		High	High	High	High	High	High	High	High	High	High	High	High	High	High	High	High	High	High	High	High	High	High	High	High	High
		FALSE	High	[K].DLNSQADSLMTSSAFDTSQVK.[D]	1xOxidation [M10]	0.000170046	8.32516e-05	1	1	3	Q13813	Q13813 [1716-1736]		0	2261.02	FALSE	1.561	0.902336	52.15	78.3	121.7	30.09	37.64		Peak Found	Peak Found	Peak Found	Peak Found	High	Peak Found	Not Found	Not Found	Peak Found	Peak Found	Not Found	Peak Found	High	High	Peak Found	Peak Found	Peak Found	Peak Found	Peak Found	Peak Found	Peak Found	Not Found	Peak Found	Peak Found	High
		FALSE	High	[R].DLSSVQTLLTK.[Q]		6.78208e-05	5.67304e-05	1	1	47	Q13813	Q13813 [2007-2017]		0	1204.68	FALSE	1.145	0.995406	15.05	92.3	107.7	14.31	7.96		High	High	High	High	High	High	High	High	High	High	High	High	High	High	High	High	High	High	High	High	High	High	High	High	High
		FALSE	High	[R].DLTGVQNLR.[K]		4.6395e-05	5.67304e-05	1	1	12	Q13813	Q13813 [1795-1803]		0	1015.55	FALSE	0.816	0.979416	55.81	111.4	88.6	22.86	50.78		High	High	Peak Found	Peak Found	Peak Found	High	High	High	High	Peak Found	High	Peak Found	High	Peak Found	Peak Found	High	Peak Found	Peak Found	Peak Found	Peak Found	Peak Found	Peak Found	High	Peak Found	High
		FALSE	High	[K].DLTNVQNLQK.[K]		1.12309e-05	5.67304e-05	1	1	15	Q13813	Q13813 [709-718]		0	1172.63	FALSE	0.868	0.989031	71.55	115.4	84.6	28.28	65.75		High	High	Peak Found	High	High	High	High	High	High	Peak Found	Peak Found	Peak Found	High	Peak Found	High	High	High	High	Peak Found	High	High	Peak Found	Peak Found	Peak Found	High
		FALSE	High	[R].DLTSWVTEMK.[A]		6.91479e-05	5.67304e-05	1	1	49	Q13813	Q13813 [372-381]		0	1209.58	FALSE	0.971	0.999999	42.82	98.8	101.2	31.2	22.22		High	High	High	High	High	High	High	High	High	High	High	High	High	High	High	High	High	High	High	High	High	High	High	High	High
		FALSE	High	[R].DMDDEESWIK.[E]		0.000559516	8.32516e-05	1	1	34	Q13813	Q13813 [1772-1781]		0	1267.51	FALSE	1.149	0.999999	34.56	90.4	109.6	21.8	37.9		High	High	High	High	High	Peak Found	Not Found	Not Found	Not Found	High	High	High	High	High	High	High	High	High	Peak Found	Not Found	Not Found	High	High	High	High
		FALSE	High	[R].DTEQVDNWMSK.[Q]		0.00128194	0.000194273	1	1	22	Q13813	Q13813 [475-485]		0	1352.58	FALSE	1.196	0.985906	85.36	83.8	116.2	46	57.68		High	High	High	Peak Found	High	High	Peak Found	Peak Found	Peak Found	High	High	High	High	Peak Found	Peak Found	High	High	High	Peak Found	Peak Found	Peak Found	Peak Found	High	High	High
		FALSE	High	[R].DVDEIEAWISEK.[L]		1.16467e-05	5.67304e-05	1	1	70	Q13813	Q13813 [1559-1570]		0	1433.68	FALSE	0.903	0.999658	48.49	102.3	97.7	10.71	38.37		High	High	High	High	High	High	High	High	High	High	High	High	High	High	High	High	High	High	High	High	High	High	High	High	High
		FALSE	High	[R].DVDETISWIK.[E]		0.0001317	8.32516e-05	1	1	21	Q13813	Q13813 [263-272]		0	1205.6	FALSE	1.028	0.999999	25.74	98.8	101.2	10.41	23.47		High	Peak Found	High	High	Peak Found	Peak Found	Peak Found	High	High	High	High	High	High	High	High	Peak Found	Peak Found	Peak Found	High	High	High	High	Peak Found	High	High
		FALSE	High	[R].DVEDEETWIR.[E]		0.000192601	8.32516e-05	1	1	18	Q13813	Q13813 [792-801]		0	1291.58	FALSE	1.327	0.897765	35.44	86.7	113.3	61.24	48.83		High	High	High	Peak Found	Peak Found	Peak Found	Peak Found	Peak Found	Peak Found	High	High	High	High	High	High	High	High	High	Peak Found	Peak Found	Not Found	High	High	High	High
		FALSE	High	[K].DVTGAEALLER.[H]		3.10292e-05	5.67304e-05	1	1	26	Q13813	Q13813 [1370-1380]		0	1173.61	FALSE	1.199	0.96796	35.53	94.9	105.1	11.48	28.8		High	High	High	Peak Found	Peak Found	High	High	High	High	High	High	Peak Found	High	High	High	High	High	High	High	High	High	High	High	High	High
		FALSE	High	[K].EAALTSEEVGADLEQVEVLQK.[K]		4.13397e-07	5.67304e-05	1	1	47	Q13813	Q13813 [1111-1131]		0	2258.14	FALSE	1.112	0.999658	32.12	92.4	107.6	16.14	25.41		High	High	High	High	High	High	High	High	High	High	High	High	High	High	High	High	High	High	High	High	High	High	High	High	High
		FALSE	High	[K].EAGSVSLRMK.[Q]		0.0390355	0.00353881	1	1	1	Q13813	Q13813 [1058-1067]		1	1077.57	FALSE	1.001	0.999999	32.1	97.2	102.8	27.34	16.45		High	Peak Found	Peak Found	Peak Found	Peak Found	Peak Found	Peak Found	Peak Found	Peak Found	Peak Found	Peak Found	Peak Found	Peak Found	Peak Found	Peak Found	Peak Found	Peak Found	Peak Found	Peak Found	Not Found	Not Found	Peak Found	Peak Found	Peak Found	High
		FALSE	High	[K].EAIVTSEELGQDLEHVEVLQK.[K]		2.54111e-07	5.67304e-05	1	1	36	Q13813	Q13813 [169-189]		0	2366.21	FALSE	1.159	0.974843	24.35	95.6	104.4	14.78	20.32		High	High	High	High	High	High	High	High	High	High	High	High	High	High	High	High	High	High	Peak Found	High	High	High	High	High	High
		FALSE	High	[R].EANELQQWINEK.[E]		8.59394e-05	5.67304e-05	1	1	21	Q13813	Q13813 [1099-1110]		0	1501.73	FALSE	1.125	0.999999	24.54	93.7	106.3	11.44	32.03		High	High	High	Peak Found	High	High	High	High	High	Peak Found	High	High	High	Peak Found	Peak Found	Peak Found	Peak Found	High	High	Peak Found	Not Found	High	High	High	High
		FALSE	High	[R].ECEDVMDWINDK.[E]	1xCarbamidomethyl [C2]	5.4463e-05	5.67304e-05	1	1	35	Q13813	Q13813 [157-168]		0	1553.62	FALSE	1.094	0.999999	59.81	95.7	104.3	23.7	48.7		High	High	High	High	High	High	Peak Found	High	High	High	High	High	High	High	High	High	High	High	High	High	Peak Found	High	High	High	High
		FALSE	High	[K].EEIQQRLAQFVEHWK.[E]		4.77432e-05	5.67304e-05	1	1	59	Q13813	Q13813 [1839-1853]		1	1941	FALSE	1.608	0.694984	46.75	78.8	121.2	20.21	36.69		High	High	High	High	High	High	High	High	High	High	High	High	High	High	High	High	High	High	High	High	High	High	High	High	High
		FALSE	High	[K].EELYQNLTR.[E]		6.53778e-05	5.67304e-05	1	1	7	Q13813	Q13813 [2427-2435]		0	1165.58	FALSE	1.083	0.999999	50.01	91.1	108.9	23.42	45.77		Peak Found	Peak Found	High	Peak Found	Peak Found	Peak Found	Peak Found	Peak Found	Peak Found	High	High	High	High	Peak Found	Peak Found	Peak Found	Peak Found	High	Peak Found	Peak Found	Peak Found	Peak Found	High	Peak Found	High
		FALSE	High	[K].EFSMMFK.[H]		0.00850372	0.00104416	1	1	29	Q13813	Q13813 [2327-2333]		0	919.405	FALSE	1.098	0.999658	31.35	96.4	103.6	15.18	24.67		High	Peak Found	Peak Found	Peak Found	High	Peak Found	High	High	High	High	High	High	High	High	Peak Found	Peak Found	High	High	High	High	High	High	High	Peak Found	High
		FALSE	High	[R].ELPTAFDYVEFTR.[S]		7.42317e-06	5.67304e-05	1	1	3	Q13813	Q13813 [2455-2467]		0	1587.77	FALSE	0.983	0.999999	31.14	101.2	98.8	17.83	24.68		Peak Found	Peak Found	Peak Found	Peak Found	Peak Found	Peak Found	Peak Found	Peak Found	Peak Found	Peak Found	Peak Found	Peak Found	Peak Found	Peak Found	Peak Found	Peak Found	Peak Found	Peak Found	Peak Found	High	Peak Found	High	Peak Found	High	High
		FALSE	High	[K].ELVLALYDYQEK.[S]		1.1104e-05	5.67304e-05	1	1	59	Q13813	Q13813 [970-981]		0	1483.77	FALSE	1.034	0.999999	32.3	94.4	105.6	20.46	21.96		High	Peak Found	High	High	High	High	High	High	High	High	High	High	High	High	High	High	High	High	High	High	High	High	High	High	High
		FALSE	High	[R].ENLLEEQGSIALR.[Q]		7.48746e-07	5.67304e-05	1	1	36	Q13813	Q13813 [1033-1045]		0	1471.78	FALSE	1.215	0.979416	24.73	93.5	106.5	11.07	32.35		High	High	High	High	High	High	High	High	High	High	High	High	High	High	High	Peak Found	High	High	High	High	High	High	High	High	High
		FALSE	High	[K].EPIVGSTDYGK.[D]		0.000101225	8.32516e-05	1	1	11	Q13813	Q13813 [910-920]		0	1165.57	FALSE	0.785	0.979416	70.73	102.7	97.3	178.33	42.37		High	High	High	Peak Found	High	High	Peak Found	Peak Found	Peak Found	Peak Found	Peak Found	Peak Found	High	High	Peak Found	High	Peak Found	High	Peak Found	Peak Found	Peak Found	Peak Found	Peak Found	Peak Found	High
		FALSE	High	[K].EQLMASDDFGR.[D]		2.349e-05	5.67304e-05	1	1	22	Q13813	Q13813 [275-285]		0	1268.56	FALSE	1.37	0.902123	44.03	80.3	119.7	42.96	54.73		Peak Found	High	High	High	High	High	Peak Found	Peak Found	Peak Found	Peak Found	Peak Found	Peak Found	High	High	High	High	High	High	Peak Found	Peak Found	Peak Found	High	High	High	High
		FALSE	High	[K].EQLMASDDFGRDLASVQALLRK.[H]		6.03401e-05	5.67304e-05	1	1	30	Q13813	Q13813 [275-296]		2	2463.27	FALSE	1.119	0.999658	67.59	98.8	101.2	24.81	61.85		High	High	High	Peak Found	High	High	High	Peak Found	High	High	High	High	High	High	High	High	High	High	Peak Found	High	High	High	High	High	High
		FALSE	High	[K].EQLMASDDFGRDLASVQALLRK.[H]	1xOxidation [M4]	0.00099748	0.000156406	1	1	1	Q13813	Q13813 [275-296]		2	2479.26	FALSE	1.206	0.999999	66.83	105.4	94.6	30.45	73.66		Peak Found	Peak Found	Peak Found	Peak Found	Peak Found	Peak Found	Peak Found	Peak Found	Peak Found	Not Found	Peak Found	Peak Found	High	Peak Found	Peak Found	Not Found	Not Found	Not Found	Peak Found	Peak Found	Peak Found	Peak Found	Peak Found	Peak Found	High
		FALSE	High	[R].FLADFR.[D]		0.000567645	8.32516e-05	1	1	27	Q13813	Q13813 [366-371]		0	768.404	FALSE	0.91	0.999658	20.3	104.4	95.6	9.66	16.57		High	High	High	High	High	High	High	High	Peak Found	High	High	High	High	High	High	High	High	High	High	Peak Found	High	High	High	High	High
		FALSE	High	[K].FMLFREANELQQWINEK.[E]		0.0133646	0.00145711	1	1	15	Q13813	Q13813 [1094-1110]		1	2196.09	FALSE	1.321	0.897677	118.14	87.2	112.8	27.85	84.59		Peak Found	High	Peak Found	High	Peak Found	Peak Found	Not Found	Peak Found	Peak Found	Peak Found	High	Peak Found	High	High	Peak Found	Peak Found	Peak Found	Peak Found	High	High	High	Peak Found	High	High	n/a
		FALSE	High	[R].FQFFQR.[D]		0.000941695	0.000156406	1	1	25	Q13813	Q13813 [46-51]		0	872.441	FALSE	0.785	0.9513	26.18	109.8	90.2	9.89	22.75		Peak Found	Peak Found	High	High	Peak Found	High	High	High	High	High	High	High	Peak Found	High	High	High	Peak Found	High	High	High	High	High	High	High	High
		FALSE	High	[LK].GDSLDSVEALIK.[K]		4.39038e-05	5.67304e-05	1	1	16	Q13813	Q13813 [496-507]; [1474-1485]		0	1246.65	FALSE	1.138	0.983613	16.86	93.6	106.4	4.89	22.32		Peak Found	High	High	Peak Found	Peak Found	Peak Found	Peak Found	Peak Found	High	Peak Found	Peak Found	Peak Found	High	High	High	High	Peak Found	High	Peak Found	Peak Found	High	High	High	Peak Found	High
		FALSE	High	[K].GEIDAHEDSFK.[S]		0.0176387	0.00187486	1	1	4	Q13813	Q13813 [408-418]		0	1247.55	FALSE	3.644	0.0683681	112.24	36	164	97.88	37.1		High	High	Peak Found	Peak Found	Peak Found	Peak Found	Not Found	Not Found	Peak Found	Peak Found	Peak Found	Peak Found	Peak Found	Peak Found	Peak Found	Peak Found	Peak Found	Peak Found	Not Found	Peak Found	Peak Found	High	Peak Found	High	High
		FALSE	High	[R].GLVSSDELAK.[D]		0.00231767	0.000355141	1	1	1	Q13813	Q13813 [1360-1369]		0	1018.54	FALSE	0.439	0.124489	10.08	139	61		53.91		High	Not Found	Not Found	Not Found	Not Found	Not Found	Not Found	Not Found	Not Found	Not Found	Not Found	Not Found	Peak Found	Peak Found	Not Found	Peak Found	Not Found	Peak Found	Peak Found	Not Found	Not Found	Not Found	Not Found	Not Found	High
		FALSE	High	[K].GNAMVEEGHFAAEDVK.[A]		3.53913e-07	5.67304e-05	1	1	36	Q13813	Q13813 [847-862]		0	1703.77	FALSE	1.193	0.955681	45.43	89.1	110.9	39.72	52.1		High	High	High	High	High	High	High	High	Peak Found	High	High	High	High	High	High	High	High	High	High	Peak Found	Peak Found	High	High	High	High
		FALSE	High	[K].GNAMVEEGHFAAEDVK.[A]	1xOxidation [M4]	0.00105132	0.000156406	1	1	11	Q13813	Q13813 [847-862]		0	1719.76	FALSE	1.766	0.640456	91.14	68.3	131.7	21.27	70.31		Peak Found	Peak Found	High	Peak Found	Peak Found	Peak Found	Not Found	Not Found	Not Found	Peak Found	Peak Found	Peak Found	High	High	High	High	High	High	Not Found	Not Found	Not Found	Peak Found	Peak Found	Peak Found	High
		FALSE	High	[K].GRELPTAFDYVEFTR.[S]		6.74055e-07	5.67304e-05	1	1	42	Q13813	Q13813 [2453-2467]		1	1800.89	FALSE	1.126	0.995366	18.56	94.6	105.4	14.71	13.31		High	High	High	High	High	High	High	High	Peak Found	High	High	High	High	High	High	High	High	High	High	High	High	High	High	Peak Found	High
		FALSE	High	[K].GRELPTAFDYVEFTRSLFVN.[-]		0.0142326	0.00150555	1	1	13	Q13813	Q13813 [2453-2472]		2	2361.19	FALSE	1.628	0.713874	54.8	77.8	122.2	19.57	59.24		High	High	High	High	High	High	Peak Found	Peak Found	Peak Found	Peak Found	Peak Found	Peak Found	High	Peak Found	High	Peak Found	Peak Found	Peak Found	High	Peak Found	High	High	High	High	n/a
		FALSE	High	[R].GVIDMGNSLIER.[G]		3.89526e-05	5.67304e-05	1	1	30	Q13813	Q13813 [1608-1619]		0	1303.67	FALSE	1.133	0.999658	13.82	93.8	106.2	7.19	10.85		High	High	High	High	High	High	High	High	Peak Found	High	High	High	High	High	High	High	High	High	High	High	High	High	High	High	High
		FALSE	High	[K].HALLEADVAAHQDR.[I]		1.49904e-07	5.67304e-05	1	1	37	Q13813	Q13813 [720-733]		0	1545.78	FALSE	0.826	0.959927	33.31	110.7	89.3	23.78	23.41		Peak Found	High	High	High	High	High	High	High	High	High	High	High	High	High	High	High	High	High	High	High	High	High	High	High	High
		FALSE	High	[K].HALLEADVAAHQDRIDGITIQAR.[Q]		2.4242e-05	5.67304e-05	1	1	12	Q13813	Q13813 [720-742]		1	2513.32	FALSE	1.178	0.999212	33.47	86	114	25.19	23.41		High	Peak Found	Peak Found	High	Peak Found	High	Peak Found	High	Peak Found	Peak Found	Peak Found	Peak Found	Peak Found	Peak Found	Peak Found	High	High	Peak Found	High	High	High	Peak Found	Peak Found	Peak Found	High
		FALSE	High	[K].HEAFETDFTVHK.[D]		3.40061e-05	5.67304e-05	1	1	18	Q13813	Q13813 [1912-1923]		0	1460.68	FALSE	0.859	0.997814	42.37	101.8	98.2	22.14	33.91		High	High	High	High	High	Peak Found	Peak Found	Peak Found	Peak Found	High	High	High	High	High	High	High	High	High	Peak Found	Peak Found	High	High	High	High	High
		FALSE	High	[K].HEALMSDLSAYGSSIQALR.[E]		4.39038e-05	5.67304e-05	1	1	14	Q13813	Q13813 [932-950]		0	2049.01	FALSE	0.993	0.999999	32.96	103	97	20.04	25.84		Peak Found	High	High	High	High	Peak Found	High	Peak Found	Peak Found	Peak Found	Peak Found	Peak Found	Peak Found	High	High	Peak Found	High	Peak Found	High	High	Peak Found	Peak Found	Peak Found	Peak Found	High
		FALSE	High	[K].HEGFERDLAALGDK.[V]		2.58755e-05	5.67304e-05	1	1	24	Q13813	Q13813 [1275-1288]		1	1557.77	FALSE	1.357	0.897677	31.47	86.1	113.9	17.32	36.31		High	High	High	High	High	High	High	Peak Found	Peak Found	High	High	High	High	High	Peak Found	High	High	High	High	Peak Found	Peak Found	High	High	High	High
		FALSE	High	[K].HEGLERDLAALEDK.[V]		0.00381857	0.00050531	1	1	20	Q13813	Q13813 [297-310]		1	1595.8	FALSE	1.005	0.999999	21.68	101	99	25.22	11.76		High	Peak Found	High	Peak Found	High	High	Peak Found	High	High	High	Peak Found	Peak Found	High	High	Peak Found	Peak Found	High	High	Peak Found	High	Peak Found	Peak Found	High	High	High
		FALSE	High	[K].HQAFEAELHANADR.[I]		1.24293e-07	5.67304e-05	1	1	32	Q13813	Q13813 [1592-1605]		0	1608.75	FALSE	0.996	0.999999	39.49	95.8	104.2	29.12	25.63		High	High	High	High	High	High	Peak Found	High	High	High	High	High	High	High	High	High	High	High	High	Peak Found	Peak Found	High	High	High	High
		FALSE	High	[K].HQAFEAELSANQSR.[I]		4.30499e-06	5.67304e-05	1	1	20	Q13813	Q13813 [614-627]		0	1587.75	FALSE	1.485	0.705051	86.25	68.5	131.5	63.8	52.04		Peak Found	High	High	High	High	High	High	Peak Found	Peak Found	Peak Found	Peak Found	Peak Found	High	High	Peak Found	High	High	High	High	Peak Found	Peak Found	High	High	High	High
		FALSE	High	[K].HQAFEAELSANQSRIDALEK.[A]		5.90152e-08	5.67304e-05	1	1	31	Q13813	Q13813 [614-633]		1	2257.12	FALSE	1.459	0.66099	18.57	82.5	117.5	14.26	12.17		High	High	High	High	High	High	High	High	High	High	High	High	High	High	High	High	High	High	High	High	High	High	High	High	High
		FALSE	High	[K].HQAFEAEVQANSGAIVK.[L]		3.48189e-06	5.67304e-05	1	1	29	Q13813	Q13813 [85-101]		0	1798.91	FALSE	1.222	0.979416	18.76	91.1	108.9	7.81	14.08		Peak Found	Peak Found	High	High	High	Peak Found	High	High	High	High	High	High	High	High	High	High	High	High	High	High	High	High	High	High	High
		FALSE	High	[K].HQALQAEIAGHEPR.[I]		1.73904e-07	5.67304e-05	1	1	47	Q13813	Q13813 [826-839]		0	1556.79	FALSE	1.053	0.999658	64.97	87.7	112.3	30.67	43.91		High	High	High	High	High	High	High	High	High	High	High	High	High	High	High	High	High	High	High	High	High	High	High	High	High
		FALSE	High	[K].HQALQAEIAGHEPRIK.[A]		1.39371e-06	5.67304e-05	1	1	49	Q13813	Q13813 [826-841]		1	1797.97	FALSE	1.293	0.888814	35.52	90.9	109.1	27.7	27.46		High	High	High	High	High	High	High	High	High	High	High	High	High	High	High	High	High	High	High	High	High	High	High	High	High
		FALSE	High	[K].HQLLEADISAHEDR.[L]		1.16361e-06	5.67304e-05	1	1	48	Q13813	Q13813 [1700-1713]		0	1633.79	FALSE	1.277	0.943818	64.02	87.9	112.1	30.42	48.36		High	High	High	High	High	High	High	High	High	High	High	High	High	High	High	High	High	High	High	High	High	High	High	High	High
		FALSE	High	[K].HQLLEADISAHEDRLK.[D]		9.15127e-08	5.67304e-05	1	1	34	Q13813	Q13813 [1700-1715]		1	1874.97	FALSE	1.033	0.999999	26.13	100.6	99.4	16.61	21.2		High	High	High	High	High	High	Peak Found	High	High	High	High	High	High	High	High	High	High	Peak Found	High	High	High	Peak Found	Peak Found	Peak Found	High
		FALSE	High	[K].KFEEFQTDMAAHEER.[V]		3.32741e-07	5.67304e-05	1	1	39	Q13813	Q13813 [190-204]		1	1867.83	FALSE	1.414	0.728128	44.3	77.2	122.8	20.41	32.55		High	High	High	High	High	High	High	High	High	High	High	High	High	High	High	High	High	High	High	High	High	High	High	High	High
		FALSE	High	[K].KGDILTLLNSTNK.[D]		9.93355e-06	5.67304e-05	1	1	54	Q13813	Q13813 [990-1002]		1	1416.81	FALSE	1.247	0.964194	19.17	88	112	18.28	8.54		High	High	High	Peak Found	High	High	High	High	High	High	High	High	High	High	High	High	High	High	High	High	High	High	High	High	High
		FALSE	High	[K].KHEAFETDFTVHK.[D]		1.65153e-05	5.67304e-05	1	1	61	Q13813	Q13813 [1911-1923]		1	1588.78	FALSE	1.044	0.999999	45.86	95.6	104.4	31.84	34.03		High	High	High	High	High	High	High	High	High	High	High	High	High	High	High	High	High	High	High	High	High	High	High	Peak Found	High
		FALSE	High	[K].KHEALMSDLSAYGSSIQALR.[E]		2.76165e-05	5.67304e-05	1	1	24	Q13813	Q13813 [931-950]		1	2177.1	FALSE	1.845	0.275746	103.88	65.6	134.4	179.9	62.23		High	High	Peak Found	Peak Found	High	High	Peak Found	High	High	High	High	High	High	Peak Found	Peak Found	High	High	High	High	Peak Found	High	High	High	High	High
		FALSE	High	[K].KIEDLGAAMEEALILDNK.[Y]		9.95854e-08	5.67304e-05	1	1	79	Q13813	Q13813 [2264-2281]		1	1973.03	FALSE	1.21	0.963205	48.05	90.9	109.1	24.58	31.49		High	High	High	High	High	High	High	High	High	High	High	High	High	High	High	High	High	High	High	High	High	High	High	High	High
		FALSE	High	[K].KLLEATELK.[G]		0.00611078	0.000766364	1	1	2	Q13813	Q13813 [662-670]		1	1044.63	FALSE	1.293	0.956128	39.09	87.6	112.4	30.95	25.33		Peak Found	Peak Found	Peak Found	Peak Found	Peak Found	Peak Found	High	High	Peak Found	Peak Found	Peak Found	Peak Found	Peak Found	Peak Found	Peak Found	Peak Found	Peak Found	Peak Found	Peak Found	Peak Found	Peak Found	Peak Found	Peak Found	Peak Found	High
		FALSE	High	[K].KQEALVARYEALK.[E]		3.23035e-05	5.67304e-05	1	1	22	Q13813	Q13813 [758-770]		2	1518.86	FALSE	1.323	0.934419	34.2	84.1	115.9	26.14	21.44		High	Peak Found	High	Peak Found	Peak Found	Peak Found	High	High	High	High	High	High	High	Peak Found	Peak Found	High	High	Peak Found	High	High	High	High	High	High	High
		FALSE	High	[K].IAALQAFADQLIAAGHYAK.[G]		3.46547e-08	5.67304e-05	1	1	89	Q13813	Q13813 [1501-1519]		0	1972.07	FALSE	1.313	0.915752	75.68	83.4	116.6	18.54	57.7		High	High	High	High	High	High	High	High	High	High	High	High	High	High	High	High	High	High	High	High	High	High	High	High	High
		FALSE	High	[R].LAQFVEHWK.[E]		0.000107097	8.32516e-05	1	1	21	Q13813	Q13813 [1845-1853]		0	1157.61	FALSE	1.037	0.999999	21.2	98.4	101.6	18.22	7.93		High	Peak Found	High	High	High	High	High	High	High	High	High	Peak Found	High	High	Peak Found	High	High	High	High	High	High	Peak Found	High	High	High
		FALSE	High	[K].LDENSAFLQFNWK.[A]		0.031659	0.00293674	1	1	5	Q13813	Q13813 [1972-1984]		0	1611.78	FALSE	1.05	0.999999	43.27	94.2	105.8	36.08	32.67		Peak Found	Peak Found	Peak Found	Peak Found	Peak Found	Peak Found	High	High	High	Peak Found	Peak Found	Peak Found	Peak Found	Peak Found	Peak Found	Peak Found	Peak Found	Not Found	Peak Found	Peak Found	High	High	Peak Found	Peak Found	High
		FALSE	High	[K].LDETGNLMISEGHFASETIR.[T]		9.91314e-08	5.67304e-05	1	1	37	Q13813	Q13813 [102-121]		0	2220.06	FALSE	0.999	0.999999	15.18	102.5	97.5	8.1	17.98		High	High	High	High	High	High	Peak Found	High	High	High	Peak Found	High	High	High	High	High	High	High	High	Peak Found	High	Peak Found	High	High	High
		FALSE	High	[R].IDGITIQAR.[Q]		6.41177e-05	5.67304e-05	1	1	26	Q13813	Q13813 [734-742]		0	986.563	FALSE	1.173	0.991793	47.18	84.5	115.5	20.52	29.32		High	High	High	Peak Found	High	High	Peak Found	Peak Found	Peak Found	High	High	High	High	High	Peak Found	High	High	High	High	High	High	High	Peak Found	High	High
		FALSE	High	[K].LDILDQER.[A]		3.51629e-05	5.67304e-05	1	1	16	Q13813	Q13813 [1420-1427]		0	1001.53	FALSE	1.219	0.987047	36.57	89.1	110.9	31.93	47.8		High	High	High	High	High	Peak Found	Peak Found	Peak Found	Peak Found	Peak Found	Peak Found	High	High	High	High	High	High	High	Peak Found	Peak Found	Peak Found	High	Peak Found	High	High
		FALSE	High	[K].LDILDQERADLEK.[A]		0.000182889	8.32516e-05	1	1	17	Q13813	Q13813 [1420-1432]		1	1557.81	FALSE	1.22	0.972438	59.98	87.2	112.8	23.61	40.14		Peak Found	High	High	Peak Found	Peak Found	Peak Found	High	High	Peak Found	High	High	High	Peak Found	Peak Found	High	High	High	High	High	Peak Found	Peak Found	High	High	High	High
		FALSE	High	[K].IEDLGAAMEEALILDNK.[Y]		2.14111e-06	5.67304e-05	1	1	23	Q13813	Q13813 [2265-2281]		0	1844.93	FALSE	0.943	0.999999	40.49	103.2	96.8	14.93	32.81		High	High	Peak Found	Peak Found	High	High	Peak Found	High	High	High	Peak Found	Peak Found	High	High	High	High	Peak Found	High	High	High	High	High	High	High	High
		FALSE	High	[K].LEDSYRFQFFQRDAEELEK.[W]		0.0375405	0.0033952	1	1	4	Q13813	Q13813 [40-58]		2	2450.16	FALSE	1.213	0.979416	64.19	93	107	14.99	52.62		Not Found	Peak Found	Peak Found	Not Found	Peak Found	Not Found	Peak Found	Peak Found	Peak Found	Not Found	Peak Found	Peak Found	Peak Found	High	High	Peak Found	Peak Found	High	Peak Found	High	Peak Found	Peak Found	Not Found	Peak Found	n/a
		FALSE	High	[R].LEESLEYQQFVANVEEEEAWINEK.[M]		0.000135908	8.32516e-05	1	1	12	Q13813	Q13813 [1866-1889]		0	2926.36	FALSE	1.334	0.972438	48.74	90.2	109.8	17.58	60.18		Peak Found	High	High	High	Peak Found	High	Peak Found	Peak Found	Peak Found	Peak Found	Peak Found	Peak Found	High	Peak Found	High	Peak Found	Peak Found	Peak Found	High	High	Peak Found	High	High	High	High
		FALSE	High	[K].LFGAAEVQR.[F]		1.12309e-05	5.67304e-05	1	1	17	Q13813	Q13813 [251-259]		0	990.537	FALSE	0.873	0.991793	45.87	111	89	19.32	37.91		Peak Found	High	High	High	High	High	Peak Found	Peak Found	Peak Found	High	High	High	High	Peak Found	High	High	High	High	Peak Found	High	Peak Found	Peak Found	High	High	High
		FALSE	High	[K].LFGAAEVQRFNRDVDETISWIK.[E]		0.0765154	0.00692036	1	1	6	Q13813	Q13813 [251-272]		2	2594.34	FALSE	1.823	0.475885	96.49	66.9	133.1	52.36	70.78		Peak Found	Peak Found	Peak Found	Peak Found	Peak Found	Peak Found	Peak Found	Not Found	High	Peak Found	Peak Found	High	Peak Found	Peak Found	Peak Found	Peak Found	Not Found	Not Found	Peak Found	High	High	Peak Found	High	High	n/a
		FALSE	High	[K].LGESQTLQQFSR.[D]		2.93408e-06	5.67304e-05	1	1	18	Q13813	Q13813 [1547-1558]		0	1393.71	FALSE	1.132	0.999658	22	93.3	106.7	11.65	18.31		High	High	High	High	High	High	High	Peak Found	High	Peak Found	Peak Found	Peak Found	High	High	High	High	High	High	Peak Found	High	Peak Found	Peak Found	High	High	High
		FALSE	High	[K].LIDVNHYAK.[D]		3.08216e-05	5.67304e-05	1	1	12	Q13813	Q13813 [638-646]		0	1072.58	FALSE	1.204	0.985356	94.15	94.6	105.4	104.3	156.58		High	Peak Found	Peak Found	Peak Found	Peak Found	Peak Found	Peak Found	High	High	Peak Found	Peak Found	High	Peak Found	Peak Found	Peak Found	Peak Found	Peak Found	Peak Found	High	High	High	High	Peak Found	Peak Found	High
		FALSE	High	[K].LLEAQSHFR.[K]		0.00025928	8.32516e-05	1	1	3	Q13813	Q13813 [2079-2087]		0	1100.58	FALSE	1.234	0.999999	139.07	85.1	114.9	131.8	172.66		Peak Found	Peak Found	Peak Found	Not Found	Peak Found	Peak Found	Peak Found	Peak Found	Peak Found	Peak Found	Not Found	Not Found	Peak Found	Peak Found	Peak Found	Peak Found	Peak Found	Peak Found	Peak Found	High	High	Peak Found	Peak Found	Peak Found	High
		FALSE	High	[K].LLEAQSHFRK.[V]		2.13205e-05	5.67304e-05	1	1	4	Q13813	Q13813 [2079-2088]		1	1228.68	FALSE	2.003	0.650446	42.7	67.4	132.6	38.82	183.28		Peak Found	Peak Found	Peak Found	Peak Found	Peak Found	Peak Found	Peak Found	Peak Found	Peak Found	Peak Found	Peak Found	Peak Found	Peak Found	Peak Found	Peak Found	Peak Found	Peak Found	Peak Found	Peak Found	High	High	Peak Found	Peak Found	Peak Found	High
		FALSE	High	[K].LLEATELK.[G]		0.000308048	8.32516e-05	1	1	2	Q13813	Q13813 [663-670]		0	916.535	FALSE	0.61	0.617365	102.95	125.2	74.8	77.84	70.65		High	Peak Found	Peak Found	Peak Found	Peak Found	Peak Found	Peak Found	Peak Found	Peak Found	Peak Found	Peak Found	Peak Found	Peak Found	Peak Found	Peak Found	Peak Found	Peak Found	High	Peak Found	Peak Found	Peak Found	Peak Found	Peak Found	Peak Found	High
		FALSE	High	[K].LIQEQHPEEELIK.[T]		3.94031e-07	5.67304e-05	1	1	33	Q13813	Q13813 [215-227]		0	1605.85	FALSE	1.285	0.855476	39.95	83.1	116.9	26.5	43.26		High	High	High	High	High	High	High	High	High	High	High	High	High	High	High	High	High	High	High	High	Peak Found	High	High	High	High
		FALSE	High	[K].LIQNNHYAMEDVATR.[R]		1.17161e-06	5.67304e-05	1	1	30	Q13813	Q13813 [533-547]		0	1774.85	FALSE	1.021	0.999999	55.64	97	103	11.35	48.02		High	High	High	High	High	High	Peak Found	Peak Found	High	Peak Found	Peak Found	High	High	High	High	High	High	High	Peak Found	High	High	Peak Found	High	Peak Found	High
		FALSE	High	[K].LIQNNHYAMEDVATR.[R]	1xOxidation [M9]	0.00107667	0.000156406	1	1	4	Q13813	Q13813 [533-547]		0	1790.85	FALSE	1.195	0.999999	99.28	75.6	124.4	40.79	83.33		Not Found	Peak Found	Not Found	Not Found	Peak Found	Not Found	Peak Found	Not Found	Peak Found	Peak Found	Not Found	Not Found	High	High	High	Not Found	Peak Found	Peak Found	Peak Found	Peak Found	Peak Found	Peak Found	Not Found	Peak Found	High
		FALSE	High	[R].LIQSHPESAEDLQEK.[C]		2.11662e-07	5.67304e-05	1	1	21	Q13813	Q13813 [1299-1313]		0	1723.85	FALSE	0.71	0.800942	88.67	125.2	74.8	31.22	69.15		Peak Found	High	High	High	High	High	Peak Found	High	Peak Found	Peak Found	High	Peak Found	High	High	High	Peak Found	High	High	High	Peak Found	Peak Found	Peak Found	Peak Found	Peak Found	High
		FALSE	High	[K].LLVGSEDYGR.[D]		0.000111429	8.32516e-05	1	1	11	Q13813	Q13813 [1785-1794]		0	1108.56	FALSE	1.018	0.999999	39.23	100.4	99.6	13.35	31.96		Peak Found	Peak Found	High	High	Peak Found	High	Not Found	High	High	Peak Found	Peak Found	Peak Found	High	High	Peak Found	Peak Found	High	High	Peak Found	High	Peak Found	High	Peak Found	Peak Found	High
		FALSE	High	[K].LLVGSEDYGRDLTGVQNLRK.[K]		1.45806e-05	5.67304e-05	1	1	53	Q13813	Q13813 [1785-1804]		2	2233.19	FALSE	1.251	0.96165	19.92	87.8	112.2	12.36	14.16		High	High	High	High	High	High	High	High	High	High	High	High	High	High	High	High	High	High	High	High	High	High	High	High	High
		FALSE	High	[R].LMELHR.[Q]		0.0726029	0.00671937	1	1	1	Q13813	Q13813 [124-129]		0	798.429	FALSE	1.615	0.981128	58.09	84.8	115.2	40.59	38.59		Peak Found	Peak Found	Peak Found	Peak Found	Peak Found	Peak Found	Peak Found	Peak Found	Peak Found	Peak Found	Peak Found	Peak Found	Peak Found	Peak Found	Peak Found	Peak Found	Peak Found	Peak Found	Peak Found	Peak Found	High	Peak Found	Peak Found	Peak Found	High
		FALSE	High	[K].LQIASDENYK.[D]		8.96379e-05	5.67304e-05	1	1	1	Q13813	Q13813 [64-73]		0	1180.58	FALSE	0.837	0.999658	71.93	108.5	91.5	113.97	39.17		High	Peak Found	Peak Found	Peak Found	Peak Found	Peak Found	Peak Found	Peak Found	Peak Found	Peak Found	Peak Found	Peak Found	Peak Found	Peak Found	Peak Found	Peak Found	Peak Found	Peak Found	Peak Found	Peak Found	Peak Found	Peak Found	Peak Found	Peak Found	High
		FALSE	High	[RL].LQQLFR.[DT]		0.00289845	0.000384762	2	2	2	Q13813; P42858	Q13813 [786-791]; P42858 [380-385]		0	804.473	FALSE	28.282	5.25222e-16	32.18	6.8	193.2	110.96	2.56	Shared	Peak Found	Peak Found	Peak Found	Peak Found	Peak Found	Peak Found	Peak Found	Peak Found	Peak Found	Peak Found	Peak Found	Peak Found	Not Found	Not Found	Not Found	Not Found	Not Found	Not Found	Not Found	High	High	Not Found	Not Found	Not Found	High
		FALSE	High	[R].LQQSHPLSATQIQVK.[R]		1.70396e-06	5.67304e-05	1	1	38	Q13813	Q13813 [321-335]		0	1677.93	FALSE	1.251	0.96165	24.7	90.3	109.7	19.19	18.59		High	High	High	High	High	High	High	High	High	Peak Found	Peak Found	High	High	High	High	High	High	High	High	High	Peak Found	High	High	High	High
		FALSE	High	[K].LQTASDESYKDPTNIQSK.[H]		0.0020369	0.000355141	1	1	4	Q13813	Q13813 [1571-1588]		1	2024.98	FALSE	1.421	0.957308	110.04	36.1	163.9	78.99	56.07		Not Found	Peak Found	Peak Found	Not Found	Not Found	Not Found	Peak Found	Peak Found	Not Found	Peak Found	Peak Found	Peak Found	Peak Found	Peak Found	Not Found	High	High	High	Peak Found	Peak Found	Not Found	Peak Found	High	Peak Found	High
		FALSE	High	[K].ITALDEFATK.[L]		0.00620216	0.000797385	1	1	1	Q13813	Q13813 [523-532]		0	1108.59	FALSE	1.241	0.900222	22.23	86.4	113.6	10.25	25.52		Peak Found	Peak Found	Peak Found	Peak Found	Peak Found	Peak Found	Peak Found	Peak Found	Peak Found	Peak Found	Peak Found	Peak Found	Peak Found	Peak Found	Peak Found	Peak Found	Peak Found	Peak Found	Peak Found	High	Peak Found	Peak Found	Peak Found	Peak Found	High
		FALSE	High	[K].LVQYLR.[E]		0.00854864	0.00104416	1	1	1	Q13813	Q13813 [151-156]		0	791.477	FALSE	0.317	0.142949	52.18	152.6	47.4	20.46	153.09		Peak Found	Not Found	Not Found	Not Found	Not Found	Not Found	Peak Found	Peak Found	Peak Found	Not Found	Not Found	Not Found	Peak Found	Peak Found	Peak Found	Peak Found	Peak Found	Peak Found	Peak Found	High	Peak Found	Peak Found	Peak Found	Peak Found	High
		FALSE	High	[K].LVQYLRECEDVMDWINDK.[E]	1xCarbamidomethyl [C8]	0.00364986	0.00050531	1	1	19	Q13813	Q13813 [151-168]		1	2326.08	FALSE	1.401	0.867334	71.92	83.3	116.7	23.39	61.98		High	High	High	High	Peak Found	High	Peak Found	Peak Found	High	High	High	High	High	Peak Found	Peak Found	Peak Found	Peak Found	Peak Found	High	High	High	High	High	High	n/a
		FALSE	High	[R].MNEVISLWK.[K]		0.000301076	8.32516e-05	1	1	11	Q13813	Q13813 [653-661]		0	1119.59	FALSE	0.588	0.434278	27.8	127.6	72.4	18.09	17.72		Peak Found	Peak Found	Peak Found	Peak Found	Peak Found	Peak Found	Peak Found	Peak Found	High	High	High	Peak Found	High	High	Peak Found	Peak Found	Peak Found	Peak Found	High	Peak Found	Peak Found	High	High	High	High
		FALSE	High	[R].MQHNLEQQIQAR.[N]		1.90446e-05	5.67304e-05	1	1	23	Q13813	Q13813 [2304-2315]		0	1495.74	FALSE	0.638	0.566692	105.57	138.8	61.2	56.66	65.01		High	Peak Found	Peak Found	Peak Found	Peak Found	High	High	High	High	High	High	High	High	Peak Found	Peak Found	Peak Found	High	High	High	High	High	Peak Found	High	Peak Found	High
		FALSE	High	[K].MTLVASEDYGDTLAAIQGLLK.[K]		6.57054e-08	5.67304e-05	1	1	68	Q13813	Q13813 [1890-1910]		0	2209.14	FALSE	1.305	0.918071	139.9	86.2	113.8	60.87	87.68		High	High	High	High	High	High	High	High	High	High	High	High	High	High	High	Peak Found	Peak Found	Peak Found	High	High	High	High	High	High	High
		FALSE	High	[K].MTLVASEDYGDTLAAIQGLLK.[K]	1xOxidation [M1]	0.0419057	0.00388597	1	1	3	Q13813	Q13813 [1890-1910]		0	2225.14	FALSE	1.583	0.924827	44.39	75.2	124.8	16.86	52.09		High	Peak Found	Peak Found	Peak Found	Peak Found	Peak Found	Peak Found	Peak Found	Peak Found	Peak Found	Peak Found	Peak Found	Peak Found	High	Peak Found	Peak Found	Peak Found	Peak Found	Peak Found	High	Peak Found	Peak Found	Peak Found	Peak Found	High
		FALSE	High	[K].NQALNTDNYGHDLASVQALQR.[K]		6.24526e-09	5.67304e-05	1	1	27	Q13813	Q13813 [1253-1273]		0	2328.13	FALSE	1.196	0.988702	34.54	85.7	114.3	33.29	27.42		High	High	High	High	High	Peak Found	High	Peak Found	High	High	High	High	Peak Found	Peak Found	High	High	High	High	High	High	High	High	High	High	High
		FALSE	High	[K].NQALNTDNYGHDLASVQALQRK.[H]		8.92414e-08	5.67304e-05	1	1	34	Q13813	Q13813 [1253-1274]		1	2456.23	FALSE	1.311	0.922374	16.56	87.8	112.2	11.05	12.39		High	High	Peak Found	High	High	High	High	High	High	High	High	High	High	High	High	High	High	High	High	High	High	High	High	High	High
		FALSE	High	[R].NTTGVTEEALK.[E]		0.0384852	0.00344254	1	1	3	Q13813	Q13813 [2316-2326]		0	1162.6	FALSE	1.764	0.899429	61.7	72.4	127.6	33.79	50.72		Peak Found	Peak Found	Not Found	Peak Found	Peak Found	Peak Found	Not Found	Not Found	Not Found	Peak Found	Peak Found	Peak Found	Peak Found	Not Found	Peak Found	Not Found	Not Found	Peak Found	Not Found	High	Peak Found	Peak Found	High	High	High
		FALSE	High	[R].NVEDIELWLYEVEGHLASDDYGK.[D]		1.31062e-05	5.67304e-05	1	1	20	Q13813	Q13813 [686-708]		0	2694.26	FALSE	1.058	0.999999	138.47	101.7	98.3	35.2	88.29		High	Peak Found	Peak Found	Peak Found	High	High	Peak Found	High	High	High	Peak Found	High	High	High	Peak Found	Peak Found	Peak Found	Peak Found	High	High	High	High	High	High	High
		FALSE	High	[L].QAEIAGHEPRIK.[A]		0.000745416	0.00012088	1	1	1	Q13813	Q13813 [830-841]		1	1348.73	FALSE								No Quan Values	Not Found	Not Found	Not Found	Not Found	Not Found	Not Found	Not Found	Not Found	Not Found	Not Found	Not Found	Not Found	Not Found	Not Found	Not Found	Not Found	Not Found	Not Found	Not Found	Not Found	Not Found	Not Found	High	Not Found	High
		FALSE	High	[K].QDEVNAAWQRLK.[G]	1xGln->pyro-Glu [N-Term]	0.000966887	0.000156406	1	1	3	Q13813	Q13813 [230-241]		1	1440.72	FALSE	1.16	0.994136	20.51	95.1	104.9	18.3	13.12		Peak Found	High	High	Peak Found	Not Found	Not Found	Peak Found	Peak Found	Peak Found	Peak Found	Peak Found	Peak Found	Peak Found	High	Peak Found	Peak Found	Not Found	Peak Found	Not Found	Peak Found	Peak Found	Peak Found	Peak Found	Peak Found	High
		FALSE	High	[K].QDEVNAAWQRLK.[G]		0.00147228	0.000302373	1	1	17	Q13813	Q13813 [230-241]		1	1457.75	FALSE								Not Reliable	Not Found	High	High	High	High	High	High	High	Not Found	Not Found	Not Found	Not Found	Not Found	High	High	High	Not Found	High	Not Found	Not Found	High	Not Found	Not Found	High	High
		FALSE	High	[K].QEAFLLNEDLGDSLDSVEALLK.[K]	1xGln->pyro-Glu [N-Term]	2.17576e-05	5.67304e-05	1	1	8	Q13813	Q13813 [486-507]		0	2402.2	FALSE	1.9	0.812787	58.15	69.9	130.1	44.93	58.29		Not Found	Peak Found	Not Found	Peak Found	Not Found	Peak Found	High	Peak Found	High	Not Found	Not Found	Not Found	Not Found	Not Found	Peak Found	Not Found	Not Found	Not Found	High	High	High	High	High	High	High
		FALSE	High	[K].QEAFLLNEDLGDSLDSVEALLK.[K]		3.86715e-08	5.67304e-05	1	1	20	Q13813	Q13813 [486-507]		0	2419.22	FALSE	2.061	0.168655	111.39	56.3	143.7	69.72	86.44		High	Peak Found	High	Peak Found	Peak Found	Peak Found	High	High	High	High	High	High	Peak Found	High	Peak Found	Peak Found	Not Found	Not Found	High	High	High	High	High	High	High
		FALSE	High	[K].QETFDAGLQAFQQEGIANITALK.[D]	1xGln->pyro-Glu [N-Term]	0.000941695	0.000156406	1	1	19	Q13813	Q13813 [2018-2040]		0	2476.24	FALSE	1.245	0.982681	60.79	86.1	113.9	29.81	52.65		High	Peak Found	High	High	High	High	High	High	Peak Found	High	High	High	High	High	High	Peak Found	Peak Found	Peak Found	High	Peak Found	High	High	High	High	High
		FALSE	High	[K].QETFDAGLQAFQQEGIANITALK.[D]		4.18873e-06	5.67304e-05	1	1	89	Q13813	Q13813 [2018-2040]		0	2493.26	FALSE	1.127	0.999658	59.68	92	108	14.97	50.05		High	High	High	High	High	High	High	High	High	High	High	High	High	High	High	High	High	High	High	High	High	High	High	High	High
		FALSE	High	[R].QFQDAGHFDAENIK.[K]	1xGln->pyro-Glu [N-Term]	5.08492e-06	5.67304e-05	1	1	20	Q13813	Q13813 [743-756]		0	1602.72	FALSE	1.226	0.993783	45.73	89.8	110.2	18.52	35.94		High	High	High	High	High	High	Peak Found	High	High	High	High	High	High	High	High	High	High	High	Peak Found	Peak Found	Peak Found	High	High	High	High
		FALSE	High	[R].QFQDAGHFDAENIK.[K]		1.10537e-05	5.67304e-05	1	1	32	Q13813	Q13813 [743-756]		0	1619.74	FALSE	0.733	0.836846	70.6	108.3	91.7	45.14	46.09		High	High	High	High	High	High	High	High	High	High	High	High	High	High	High	High	High	High	Peak Found	High	High	High	High	High	High
		FALSE	High	[R].QGFVPAAYVK.[K]		0.00142915	0.000269531	1	1	5	Q13813	Q13813 [1013-1022]		0	1079.59	FALSE	1.128	0.994882	28.17	91.6	108.4	21.58	18.13		Peak Found	High	Peak Found	Peak Found	Peak Found	Peak Found	High	Peak Found	Peak Found	Peak Found	Peak Found	Peak Found	Peak Found	Peak Found	Peak Found	High	High	High	Peak Found	Peak Found	Peak Found	Peak Found	Peak Found	Peak Found	High
		FALSE	High	[R].QQYEQCMDLQLFYR.[D]	1xCarbamidomethyl [C6]	1.23551e-05	5.67304e-05	1	1	1	Q13813	Q13813 [461-474]		0	1921.86	FALSE	0.947	0.999999	95.75	84.5	115.5	92.24	46.95		Peak Found	Peak Found	Peak Found	Peak Found	Peak Found	Peak Found	Peak Found	High	Peak Found	Not Found	Peak Found	Peak Found	Peak Found	Peak Found	Peak Found	Not Found	Peak Found	Not Found	Not Found	Peak Found	Not Found	Peak Found	Peak Found	Peak Found	High
		FALSE	High	[K].QVEELYHSLLELGEK.[R]	1xGln->pyro-Glu [N-Term]	0.00403411	0.000537069	1	1	5	Q13813	Q13813 [1068-1082]		0	1769.9	FALSE	1.139	0.999658	70.33	88.3	111.7	35.31	47.18		Peak Found	High	Peak Found	Peak Found	Peak Found	Peak Found	Peak Found	Peak Found	Peak Found	High	Peak Found	Peak Found	Peak Found	High	Peak Found	Peak Found	Peak Found	High	Peak Found	Peak Found	Peak Found	High	Peak Found	Peak Found	High
		FALSE	High	[K].QVEELYHSLLELGEK.[R]		5.02727e-06	5.67304e-05	1	1	41	Q13813	Q13813 [1068-1082]		0	1786.92	FALSE	1.093	0.999999	26.15	96	104	12.64	23.16		High	High	High	High	High	High	High	High	High	High	High	High	High	High	High	High	High	High	High	High	High	High	High	High	High
		FALSE	High	[R].QWELLLEK.[M]		3.67647e-05	5.67304e-05	1	1	33	Q13813	Q13813 [130-137]		0	1058.59	FALSE	0.925	0.999658	28.84	103.9	96.1	9.36	22.66		High	High	High	High	High	High	High	High	High	High	High	High	Peak Found	High	High	Peak Found	High	High	High	High	High	High	High	High	High
		FALSE	High	[R].RAQLADSFHLQQFFR.[D]		5.36352e-05	5.67304e-05	1	1	6	Q13813	Q13813 [566-580]		1	1863.96	FALSE	1.209	0.984526	28.82	96.2	103.8	23.85	24.24		Peak Found	Not Found	Peak Found	Peak Found	Peak Found	Peak Found	Not Found	Not Found	High	Peak Found	Peak Found	Not Found	Peak Found	High	Peak Found	High	Peak Found	Peak Found	High	High	High	Peak Found	Peak Found	Peak Found	High
		FALSE	High	[K].REELITNWEQIR.[T]		2.17086e-05	5.67304e-05	1	1	36	Q13813	Q13813 [336-347]		1	1586.83	FALSE	1.099	0.999999	18.31	95.2	104.8	13.71	11.28		High	High	High	High	High	High	Peak Found	High	High	High	Peak Found	High	High	High	Peak Found	High	Peak Found	High	Peak Found	High	High	High	High	High	High
		FALSE	High	[K].RLEAELAAHEPAIQGVLDTGK.[K]		1.12806e-09	5.67304e-05	1	1	49	Q13813	Q13813 [1808-1828]		1	2218.18	FALSE	1.215	0.987836	40.48	95.6	104.4	22.66	39.2		High	High	High	High	High	High	High	High	High	High	High	High	High	High	High	High	High	High	High	High	High	High	High	High	High
		FALSE	High	[R].RQDLEDSLQAQQYFADANEAESWMR.[E]		5.00379e-09	5.67304e-05	1	1	18	Q13813	Q13813 [883-907]		1	3001.34	FALSE	1.264	0.946182	67.82	93.7	106.3	19.22	49.7		High	Peak Found	High	High	High	High	Peak Found	Peak Found	Peak Found	Peak Found	Peak Found	Peak Found	High	High	High	High	High	High	Peak Found	High	High	High	High	High	High
		FALSE	High	[K].RWSQLLANSAARK.[K]		2.57595e-05	5.67304e-05	1	1	17	Q13813	Q13813 [2064-2076]		2	1500.84	FALSE	1.27	0.952665	32.06	86.4	113.6	12.95	32.86		High	High	High	High	Peak Found	Peak Found	Not Found	Not Found	Not Found	High	High	High	High	High	High	High	High	High	Peak Found	Not Found	Not Found	High	High	High	High
		FALSE	High	[K].SADESGQALLAAGHYASDEVR.[E]		7.19568e-09	5.67304e-05	1	1	22	Q13813	Q13813 [419-439]		0	2147	FALSE	1.214	0.968802	14.4	90.7	109.3	5.74	14.55		Peak Found	High	High	High	High	Peak Found	High	High	High	High	High	High	Peak Found	High	High	Peak Found	Peak Found	High	High	High	High	Peak Found	Peak Found	Peak Found	High
		FALSE	High	[K].SADESGQALLAAGHYASDEVREK.[L]		9.40906e-07	5.67304e-05	1	1	39	Q13813	Q13813 [419-441]		1	2404.14	FALSE	1.395	0.849372	21.58	82.3	117.7	13.09	16.58		High	High	High	High	High	High	High	High	High	Peak Found	High	High	High	High	High	High	High	High	High	High	High	High	High	High	High
		FALSE	High	[R].SLGYDLPMVEEGEPDPEFEAILDTVDPNR.[D]		6.55192e-05	5.67304e-05	1	1	11	Q13813	Q13813 [2354-2382]		0	3247.5	FALSE	2.029	0.441877	58.42	67.7	132.3	28.96	55.51		High	High	Peak Found	Peak Found	Peak Found	High	High	Peak Found	High	Peak Found	Peak Found	Peak Found	Peak Found	High	Peak Found	Not Found	Not Found	Not Found	High	High	Peak Found	High	Peak Found	High	High
		FALSE	High	[R].SLQQLAEER.[S]		3.04786e-05	5.67304e-05	1	1	6	Q13813	Q13813 [1217-1225]		0	1073.56	FALSE	1.071	0.999999	77.02	100.8	99.2	32.89	57.03		Peak Found	Peak Found	High	High	Peak Found	High	Peak Found	Peak Found	Peak Found	High	High	High	Peak Found	Peak Found	Peak Found	Peak Found	Peak Found	Peak Found	Peak Found	Peak Found	Peak Found	Peak Found	Peak Found	Peak Found	High
		FALSE	High	[R].SQLLGSAHEVQR.[F]		0.00092599	0.000156406	1	1	6	Q13813	Q13813 [1226-1237]		0	1324.7	FALSE	1.294	0.987047	102.59	91.4	108.6	76.16	156.16		Peak Found	Peak Found	Peak Found	Peak Found	Peak Found	Peak Found	High	High	High	Peak Found	Peak Found	Peak Found	Peak Found	High	Peak Found	Peak Found	Peak Found	Not Found	Peak Found	Peak Found	Peak Found	High	Peak Found	High	High
		FALSE	High	[K].SSEEIESAFR.[A]		0.000248489	8.32516e-05	1	1	22	Q13813	Q13813 [2405-2414]		0	1154.53	FALSE	0.96	0.999999	80.51	102.2	97.8	35.89	64.5		High	High	High	High	High	High	Peak Found	Peak Found	Peak Found	High	High	High	High	High	High	High	High	High	Peak Found	Peak Found	Peak Found	Peak Found	High	High	High
		FALSE	High	[K].SSEEIESAFRALSSEGK.[P]		3.00868e-06	5.67304e-05	1	1	22	Q13813	Q13813 [2405-2421]		1	1826.88	FALSE	1.379	0.854739	16.61	81.5	118.5	11.06	11.79		High	High	High	High	High	High	Peak Found	Peak Found	High	Peak Found	High	High	High	High	High	High	High	High	Peak Found	Peak Found	High	Peak Found	Peak Found	Peak Found	High
		FALSE	High	[R].SSLSSAQADFNQLAELDR.[Q]		3.71307e-07	5.67304e-05	1	1	16	Q13813	Q13813 [2138-2155]		0	1951.94	FALSE	1.139	0.999658	35.39	96	104	27.76	24.13		Peak Found	Peak Found	Peak Found	Peak Found	Peak Found	High	Peak Found	Peak Found	High	Peak Found	High	High	High	Peak Found	High	Peak Found	High	Peak Found	High	High	Peak Found	High	High	High	High
		FALSE	High	[K].TDDYGRDLSSVQTLLTK.[Q]		7.28499e-07	5.67304e-05	1	1	44	Q13813	Q13813 [2001-2017]		1	1911.97	FALSE	1.396	0.837766	24.25	82.4	117.6	10.71	18.31		High	High	High	High	High	High	High	High	High	High	High	High	High	High	High	High	High	High	High	High	High	High	High	High	High
		FALSE	High	[R].TYLLDGSCMVEESGTLESQLEATK.[R]	1xCarbamidomethyl [C8]	5.87855e-05	5.67304e-05	1	1	31	Q13813	Q13813 [2226-2249]		0	2661.23	FALSE	1.078	0.999999	24.64	98.9	101.1	15.82	19.88		Peak Found	High	Peak Found	High	High	Peak Found	High	Peak Found	High	High	High	Peak Found	High	High	High	High	High	High	High	High	High	High	High	High	High
		FALSE	High	[K].VAEDLESEGLMAEEVQAVQQQEVYGMMPR.[D]		7.42317e-06	5.67304e-05	1	1	15	Q13813	Q13813 [1153-1181]		0	3266.5	FALSE	1.553	0.757494	43.47	76.7	123.3	6.23	57.58		Not Found	Not Found	Peak Found	High	Peak Found	Peak Found	Peak Found	High	Not Found	Peak Found	High	Not Found	Not Found	High	High	Peak Found	High	High	Peak Found	Peak Found	High	High	High	High	High
		FALSE	High	[R].VASNPYTWFTMEALEETWR.[N]		5.70192e-05	5.67304e-05	1	1	2	Q13813	Q13813 [2162-2180]		0	2331.08	FALSE	3.085	0.0499592	19.34	47.5	152.5	28.33	65.87		Peak Found	Not Found	Peak Found	Peak Found	Not Found	Not Found	Not Found	Not Found	Not Found	Peak Found	Peak Found	Peak Found	Not Found	Not Found	Not Found	Peak Found	Not Found	Not Found	Not Found	Not Found	Not Found	Peak Found	High	High	High
		FALSE	High	[K].VEDLFLTFAK.[K]		4.75949e-06	5.67304e-05	1	1	39	Q13813	Q13813 [2089-2098]		0	1182.64	FALSE	1.086	0.995701	27.9	94.6	105.4	24.72	15.25		Peak Found	High	High	High	High	High	High	High	High	High	High	High	High	High	High	High	High	High	High	High	High	High	High	High	High
		FALSE	High	[K].VEVNDRQGFVPAAYVK.[K]		2.80954e-06	5.67304e-05	1	1	43	Q13813	Q13813 [1007-1022]		1	1791.94	FALSE	1.36	0.906972	27.18	83.3	116.7	14.06	21.45		High	High	High	High	High	High	High	High	High	High	High	High	High	High	High	High	High	High	High	High	High	High	High	High	High
		FALSE	High	[K].VLETAEDIQER.[R]		6.73054e-06	5.67304e-05	1	1	36	Q13813	Q13813 [8-18]		0	1302.65	FALSE	0.994	0.999999	82.53	97.5	102.5	36.16	64.27		High	High	High	High	High	High	High	High	High	High	High	High	High	High	High	High	High	High	Peak Found	High	High	High	High	High	High
		FALSE	High	[R].VNEVNQFAAK.[L]		0.0092345	0.00112512	1	1	1	Q13813	Q13813 [205-214]		0	1119.58	FALSE	3.164	0.26658	77.81	48	152		105.09		Not Found	Not Found	Not Found	Not Found	Not Found	Peak Found	Not Found	Not Found	Not Found	Not Found	Not Found	Not Found	Not Found	Peak Found	Not Found	Not Found	Not Found	Not Found	Not Found	High	Peak Found	Peak Found	Peak Found	Peak Found	High
		FALSE	High	[K].YTEHSTVGLAQQWDQLDQLGMR.[M]		2.83564e-07	5.67304e-05	1	1	50	Q13813	Q13813 [2282-2303]		0	2576.22	FALSE	1.069	0.999999	45.18	92.7	107.3	21.9	33.45		High	High	High	High	High	High	High	High	Peak Found	High	High	High	High	High	High	High	High	High	High	High	High	High	High	High	High
FALSE	High	Master Protein	P60709	Actin, cytoplasmic 1 OS=Homo sapiens OX=9606 GN=ACTB PE=1 SV=1	0	TRUE	1346.06	89	98	14130	1	375	41.7	5.48	6139553	157.4	97	14	cell organization and biogenesis;protein metabolism;other metabolic processes;other biological processes	plasma membrane;other membranes;cytosol;cytoskeleton;nucleus;other cell component	cytoskeletal activity;other molecular function	Pf00022	60	ENSG00000075624	ACTB	hsa:60; P02570; P60709; P70514; P99021; Q11211; Q64316; Q75MN2; Q96B34; Q96HG5	RHO GTPases activate IQGAPs; Translocation of SLC2A4 (GLUT4) to the plasma membrane; UCH proteinases; VEGFA-VEGFR2 Pathway; RHO GTPases Activate Formins; Regulation of actin dynamics for phagocytic cup formation; FCGR3A-mediated phagocytosis; Recycling pathway of L1; Sensory processing of sound by inner hair cells of the cochlea; Sensory processing of sound by outer hair cells of the cochlea; RHO…	Arrhythmogenic right ventricular cardiomyopathy; Pathogenic Escherichia coli infection; Common pathways underlying drug addiction; Myometrial relaxation and contraction pathways; Focal adhesion; Fas ligand pathway and stress induction of heat shock proteins; Ebola virus infection in host; Acute viral myocarditis; Thermogenesis; Mechanoregulation and pathology of YAP/TAZ via Hippo and non-Hippo me…	47	1.186	0.929618	59.55	86.5	113.5	25.07	42.03	Peak Found	High	High	High	High	High	Peak Found	Peak Found	Peak Found	High	Peak Found	Peak Found	Peak Found
	Checked	Protein Group ID	# Proteins	# Unique Peptides	# Peptides	# PSMs	Group Description	Found in Sample: [S1] F1: Sample, CTRL, Exp_1	Found in Sample: [S2] F2: Sample, CTRL, Exp_1	Found in Sample: [S3] F3: Sample, CTRL, Exp_1	Found in Sample: [S7] F7: Sample, CTRL, Exp_3	Found in Sample: [S8] F8: Sample, CTRL, Exp_3	Found in Sample: [S9] F9: Sample, CTRL, Exp_3	Found in Sample: [S13] F13: Sample, CTRL, n/a	Found in Sample: [S14] F14: Sample, CTRL, n/a	Found in Sample: [S15] F15: Sample, CTRL, n/a	Found in Sample: [S19] F19: Sample, CTRL, n/a	Found in Sample: [S20] F20: Sample, CTRL, n/a	Found in Sample: [S21] F21: Sample, CTRL, n/a	Found in Sample: [S4] F4: Sample, KO, Exp_2	Found in Sample: [S5] F5: Sample, KO, Exp_2	Found in Sample: [S6] F6: Sample, KO, Exp_2	Found in Sample: [S10] F10: Sample, KO, Exp_4	Found in Sample: [S11] F11: Sample, KO, Exp_4	Found in Sample: [S12] F12: Sample, KO, Exp_4	Found in Sample: [S16] F16: Sample, KO, n/a	Found in Sample: [S17] F17: Sample, KO, n/a	Found in Sample: [S18] F18: Sample, KO, n/a	Found in Sample: [S22] F22: Sample, KO, n/a	Found in Sample: [S23] F23: Sample, KO, n/a	Found in Sample: [S24] F24: Sample, KO, n/a
	FALSE	2576	2	1	98	14130	[Master Protein] Actin, cytoplasmic 1 OS=Homo sapiens OX=9606 GN=ACTB PE=1 SV=1	Peak Found	High	High	High	High	High	Peak Found	Peak Found	Peak Found	High	Peak Found	Peak Found	Peak Found	Peak Found	Peak Found	High	High	High	High	Peak Found	Peak Found	Peak Found	Peak Found	High
		Checked	Confidence	Annotated Sequence	Modifications	Qvality PEP	Qvality q-value	# Protein Groups	# Proteins	# PSMs	Master Protein Accessions	Positions in Master Proteins	Modifications in Master Proteins	# Missed Cleavages	Theo. MH+ [Da]	Contaminant	Abundance Ratio: (KO) / (CTRL)	Abundance Ratio Adj. P-Value: (KO) / (CTRL)	Abundance Ratio Variability [%]: (KO) / (CTRL)	Abundances (Grouped): CTRL	Abundances (Grouped): KO	Abundances (Grouped) CV [%]: CTRL	Abundances (Grouped) CV [%]: KO	Quan Info	Found in Sample: [S1] F1: Sample, CTRL, Exp_1	Found in Sample: [S2] F2: Sample, CTRL, Exp_1	Found in Sample: [S3] F3: Sample, CTRL, Exp_1	Found in Sample: [S7] F7: Sample, CTRL, Exp_3	Found in Sample: [S8] F8: Sample, CTRL, Exp_3	Found in Sample: [S9] F9: Sample, CTRL, Exp_3	Found in Sample: [S13] F13: Sample, CTRL, n/a	Found in Sample: [S14] F14: Sample, CTRL, n/a	Found in Sample: [S15] F15: Sample, CTRL, n/a	Found in Sample: [S19] F19: Sample, CTRL, n/a	Found in Sample: [S20] F20: Sample, CTRL, n/a	Found in Sample: [S21] F21: Sample, CTRL, n/a	Found in Sample: [S4] F4: Sample, KO, Exp_2	Found in Sample: [S5] F5: Sample, KO, Exp_2	Found in Sample: [S6] F6: Sample, KO, Exp_2	Found in Sample: [S10] F10: Sample, KO, Exp_4	Found in Sample: [S11] F11: Sample, KO, Exp_4	Found in Sample: [S12] F12: Sample, KO, Exp_4	Found in Sample: [S16] F16: Sample, KO, n/a	Found in Sample: [S17] F17: Sample, KO, n/a	Found in Sample: [S18] F18: Sample, KO, n/a	Found in Sample: [S22] F22: Sample, KO, n/a	Found in Sample: [S23] F23: Sample, KO, n/a	Found in Sample: [S24] F24: Sample, KO, n/a	Confidence (by Search Engine): MSPepSearch
		FALSE	High	[K].AGFAGDDAPR.[A]		1.9835e-05	5.67304e-05	5	10	76	P60709; P68133; P0CG38; P68032; P63261	P60709 [19-28]; P68133 [21-30]; P0CG38 [719-728]; P68032 [21-30]; P63261 [19-28]		0	976.448	TRUE	1.645	0.428884	82.75	69.3	130.7	62.65	59.91	Shared	High	High	High	High	High	High	Peak Found	Peak Found	Peak Found	High	High	High	High	High	High	High	High	High	Peak Found	High	High	High	High	High	High
		FALSE	High	[K].AGFAGDDAPRAVFPS.[I]		1.14515e-06	5.67304e-05	5	10	44	P60709; P68133; P0CG38; P68032; P63261	P60709 [19-33]; P68133 [21-35]; P0CG38 [719-733]; P68032 [21-35]; P63261 [19-33]		1	1477.71	TRUE	0.918	0.999999	46.26	105.4	94.6	36.37	31.06	Shared	High	High	High	High	High	High	High	High	High	High	High	High	High	High	High	High	High	High	High	High	High	High	High	High	High
		FALSE	High	[K].AGFAGDDAPRAVFPSIVGRPR.[QH]		6.19946e-10	5.67304e-05	5	9	130	P60709; P68133; P0CG38; P68032; P63261	P60709 [19-39]; P68133 [21-41]; P0CG38 [719-739]; P68032 [21-41]; P63261 [19-39]		1	2156.14	TRUE	1.225	0.930702	76.62	85.6	114.4	60.23	61.43	Shared	High	High	High	High	High	High	High	High	High	High	High	High	High	High	High	High	High	High	High	High	High	High	High	High	High
		FALSE	High	[K].AGFAGDDAPRAVFPSIVGRPRHQGVMVGMGQK.[D]		2.08304e-07	5.67304e-05	4	6	201	P60709; P68133; P68032; P63261	P60709 [19-50]; P68133 [21-52]; P68032 [21-52]; P63261 [19-50]		2	3308.69	TRUE	1.191	0.960234	63.32	97.7	102.3	64.53	42.25	Shared	High	High	High	High	High	High	Peak Found	Peak Found	High	High	High	High	High	High	High	High	High	High	High	High	High	High	High	High	High
		FALSE	High	[K].AGFAGDDAPRAVFPSIVGRPRHQGVMVGMGQK.[D]	1xOxidation [M]	0.0575962	0.00515597	4	6	14	P60709; P68133; P68032; P63261	P60709 [19-50]; P68133 [21-52]; P68032 [21-52]; P63261 [19-50]		2	3324.68	TRUE	1.143	0.999658	86.11	91.4	108.6	46.58	68.01	Shared	Peak Found	Peak Found	High	Peak Found	Peak Found	Peak Found	Peak Found	Not Found	Not Found	High	High	High	High	High	Peak Found	Peak Found	High	Peak Found	Peak Found	Peak Found	High	High	Peak Found	High	High
		FALSE	High	[E].ALFQPSFLGMESCGIHETTFNSIMK.[C]	1xCarbamidomethyl [C13]	0.0151737	0.00152647	2	2	1	P60709; P63261	P60709 [260-284]; P63261 [260-284]		0	2845.34	TRUE	5.667	0.00550998	348.77	27.6	172.4	43.04	137.76	Shared	Peak Found	Not Found	Not Found	Peak Found	Peak Found	Not Found	Peak Found	Not Found	Not Found	Not Found	Peak Found	Peak Found	Peak Found	Not Found	Not Found	Not Found	Not Found	Not Found	Not Found	Not Found	High	Not Found	Not Found	Not Found	High
		FALSE	High	[Y].ALPHAILR.[L]		4.19105e-05	5.67304e-05	3	3	5	P60709; Q562R1; P63261	P60709 [170-177]; Q562R1 [171-178]; P63261 [170-177]		0	890.557	TRUE	1.114	0.999658	124.77	109.1	90.9	129.27	160.55	Shared	Peak Found	Peak Found	Peak Found	Peak Found	High	Peak Found	Peak Found	Peak Found	Peak Found	Peak Found	Peak Found	Peak Found	Peak Found	Peak Found	Peak Found	Peak Found	Peak Found	Peak Found	High	High	High	Peak Found	Peak Found	Peak Found	High
		FALSE	High	[AS].ALVVDNGSGMCK.[A]	1xCarbamidomethyl [C11]	5.08864e-05	5.67304e-05	2	2	9	P60709; Q562R1	P60709 [7-18]; Q562R1 [8-19]		0	1250.59	TRUE	1.122	0.999212	56.31	92.3	107.7	92.21	42.44	Shared	Peak Found	Peak Found	Peak Found	Peak Found	Peak Found	Peak Found	Peak Found	High	High	Peak Found	Peak Found	Peak Found	High	High	Peak Found	Peak Found	Peak Found	Peak Found	High	High	High	Peak Found	Peak Found	Peak Found	High
		FALSE	High	[Y].ANTVLSGGTTMYPGIADR.[M]		0.00278611	0.000384762	2	2	1	P60709; P63261	P60709 [295-312]; P63261 [295-312]		0	1823.9	TRUE								No Quan Values	Not Found	Not Found	Not Found	Not Found	Not Found	Not Found	High	Not Found	Not Found	Not Found	Not Found	Not Found	Not Found	Not Found	Not Found	Not Found	Not Found	Not Found	Not Found	Not Found	Not Found	Not Found	Not Found	Not Found	High
		FALSE	High	[V].APEEHPVLLTEAPLNPK.[A]		3.01556e-06	5.67304e-05	2	2	5	P60709; P63261	P60709 [97-113]; P63261 [97-113]		0	1855	TRUE	1.351	0.964438	72.78	101.7	98.3	43.82	64.16	Shared	Peak Found	Peak Found	Peak Found	Not Found	Not Found	Peak Found	Not Found	Not Found	Peak Found	High	Peak Found	High	Peak Found	Peak Found	Not Found	Peak Found	Peak Found	Peak Found	Peak Found	Not Found	Not Found	High	High	High	High
		FALSE	High	[RQ].AVFPSIVGR.[P]		4.91287e-05	5.67304e-05	5	10	173	P60709; P68133; P0CG38; P68032; P63261	P60709 [29-37]; P68133 [31-39]; P0CG38 [729-737]; P68032 [31-39]; P63261 [29-37]		0	945.552	TRUE	1.176	0.967531	12.61	92.2	107.8	13.78	21.99	Shared	High	High	High	High	High	High	High	High	High	High	High	High	High	High	High	High	High	High	High	High	High	High	High	High	High
		FALSE	High	[RQ].AVFPSIVGRPR.[QH]		4.22713e-06	5.67304e-05	5	10	533	P60709; P68133; P0CG38; P68032; P63261	P60709 [29-39]; P68133 [31-41]; P0CG38 [729-739]; P68032 [31-41]; P63261 [29-39]		0	1198.71	TRUE	1.179	0.964438	11.78	92.6	107.4	20.59	8.47	Shared	High	High	High	High	High	High	High	High	High	High	High	High	High	High	High	High	High	High	High	High	High	High	High	High	High
		FALSE	High	[R].AVFPSIVGRPRHQGVMVGMGQK.[D]		0.0464395	0.00421554	4	6	4	P60709; P68133; P68032; P63261	P60709 [29-50]; P68133 [31-52]; P68032 [31-52]; P63261 [29-50]		1	2351.26	TRUE	1.07	0.999999	54.22	102.4	97.6	37.38	37.54	Shared	Peak Found	Peak Found	Peak Found	Peak Found	High	Peak Found	Not Found	Not Found	Not Found	Peak Found	Peak Found	Peak Found	Peak Found	Peak Found	Peak Found	Peak Found	Peak Found	High	Not Found	Not Found	Not Found	High	Peak Found	High	n/a
		FALSE	High	[Q].AVLSLYASGR.[T]		0.000582867	8.32516e-05	5	7	4	P60709; P68133; Q562R1; P68032; P63261	P60709 [138-147]; P68133 [140-149]; Q562R1 [139-148]; P68032 [140-149]; P63261 [138-147]		0	1036.58	TRUE	1.081	0.999999	52.06	99.3	100.7	31.41	90.02	Shared	Peak Found	Not Found	Peak Found	Peak Found	High	Peak Found	Peak Found	Peak Found	Peak Found	Peak Found	Peak Found	Peak Found	Peak Found	Peak Found	Peak Found	Peak Found	Peak Found	Peak Found	High	High	High	Peak Found	Peak Found	Peak Found	High
		FALSE	High	[K].CDVDIRK.[D]	1xPyro-carbamidomethyl [N-Term]	0.000472003	8.32516e-05	3	3	39	P60709; Q562R1; P63261	P60709 [285-291]; Q562R1 [286-292]; P63261 [285-291]		1	888.424	TRUE	2.226	0.167069	56.46	58	142	36.78	79.1	Shared	Peak Found	High	High	High	High	High	High	High	High	High	High	High	High	High	High	High	High	High	Peak Found	High	Peak Found	High	High	High	High
		FALSE	High	[K].CDVDIRK.[D]	1xCarbamidomethyl [N-Term]; 1xCarbamidomethyl [C1]	0.000571756	8.32516e-05	3	3	17	P60709; Q562R1; P63261	P60709 [285-291]; Q562R1 [286-292]; P63261 [285-291]		1	905.451	TRUE	1.881	0.280052	72.74	63.8	136.2	52.28	55.52	Shared	High	High	High	High	High	Peak Found	Peak Found	Peak Found	Peak Found	Peak Found	Peak Found	Peak Found	High	Peak Found	High	High	High	High	Peak Found	Peak Found	Peak Found	Peak Found	Peak Found	Peak Found	High
		FALSE	High	[S].CGIHETTFNSIMK.[SC]	1xPyro-carbamidomethyl [N-Term]	2.04999e-07	5.67304e-05	3	6	75	P60709; P0CG38; P63261	P60709 [272-284]; P0CG38 [972-984]; P63261 [272-284]		0	1520.69	TRUE	1.024	0.999999	14.8	99.9	100.1	14.18	6.03	Shared	High	High	High	High	High	High	High	High	High	High	High	High	High	High	High	High	High	High	High	High	High	High	High	High	High
		FALSE	High	[S].CGIHETTFNSIMK.[SC]	1xCarbamidomethyl [N-Term]	2.88794e-07	5.67304e-05	3	6	129	P60709; P0CG38; P63261	P60709 [272-284]; P0CG38 [972-984]; P63261 [272-284]		0	1537.71	TRUE	1.027	0.999999	25.93	98.1	101.9	18.44	18.9	Shared	High	High	High	High	High	High	High	High	High	High	High	High	High	High	High	High	High	High	High	High	High	High	High	High	High
		FALSE	High	[S].CGIHETTFNSIMK.[SC]	1xCarbamidomethyl [N-Term]; 1xOxidation [M12]	2.59337e-05	5.67304e-05	3	6	22	P60709; P0CG38; P63261	P60709 [272-284]; P0CG38 [972-984]; P63261 [272-284]		0	1553.71	TRUE	1.184	0.993783	110.28	90.8	109.2	48.29	98.4	Shared	High	High	High	High	High	High	Peak Found	Peak Found	Peak Found	Peak Found	Peak Found	Peak Found	High	High	High	High	High	High	High	Peak Found	Peak Found	Peak Found	Peak Found	Peak Found	High
		FALSE	High	[R].CPEALFQPSFL.[G]	1xPyro-carbamidomethyl [N-Term]	0.0372748	0.00337214	2	2	2	P60709; P63261	P60709 [257-267]; P63261 [257-267]		0	1291.6	TRUE	1.383	0.999999	131.93	84.5	115.5	42.45	82.49	Shared	High	Peak Found	Peak Found	Peak Found	Peak Found	Peak Found	Peak Found	Peak Found	Not Found	Peak Found	Peak Found	Peak Found	Peak Found	High	Peak Found	Peak Found	Peak Found	Peak Found	Peak Found	Not Found	Peak Found	Peak Found	Peak Found	Peak Found	High
		FALSE	High	[R].CPEALFQPSFLGM.[E]	1xPyro-carbamidomethyl [N-Term]	6.66608e-05	5.67304e-05	2	2	20	P60709; P63261	P60709 [257-269]; P63261 [257-269]		0	1479.66	TRUE	1.146	0.996476	117.72	96.2	103.8	49.69	75.26	Shared	High	High	High	High	High	Peak Found	High	High	High	High	High	High	High	Peak Found	High	High	Peak Found	Peak Found	High	High	High	High	High	High	High
		FALSE	High	[R].CPEALFQPSFLGM.[E]	1xPyro-carbamidomethyl [N-Term]; 1xOxidation [M13]	0.00953841	0.00120875	2	2	2	P60709; P63261	P60709 [257-269]; P63261 [257-269]		0	1495.66	TRUE	3.627	0.202744	45.41	40	160	19.9	35.18	Shared	Peak Found	Peak Found	Peak Found	Not Found	Peak Found	Peak Found	Peak Found	Not Found	Not Found	Peak Found	Peak Found	Peak Found	Peak Found	High	High	Not Found	Not Found	Not Found	Not Found	Peak Found	Not Found	Not Found	Not Found	Not Found	High
		FALSE	High	[R].CPEALFQPSFLGM.[E]	1xCarbamidomethyl [N-Term]	3.02746e-05	5.67304e-05	2	2	38	P60709; P63261	P60709 [257-269]; P63261 [257-269]		0	1496.69	TRUE	1.083	0.999658	40.99	96	104	19.17	45.79	Shared	High	High	High	High	High	High	High	High	High	High	High	High	High	High	High	High	High	High	High	High	High	High	Peak Found	High	High
		FALSE	High	[R].CPEALFQPSFLGME.[S]	1xPyro-carbamidomethyl [N-Term]	0.028179	0.00263474	2	2	1	P60709; P63261	P60709 [257-270]; P63261 [257-270]		0	1608.71	TRUE	100	5.25222e-16			200		60.14	Shared	Not Found	Not Found	Not Found	Not Found	Not Found	Not Found	Not Found	Not Found	Not Found	Not Found	Not Found	Not Found	Not Found	Not Found	Peak Found	Not Found	Not Found	Not Found	Peak Found	Peak Found	High	Not Found	Not Found	Not Found	High
		FALSE	High	[R].CPEALFQPSFLGMES.[C]	1xPyro-carbamidomethyl [N-Term]	9.66717e-05	8.32516e-05	2	2	50	P60709; P63261	P60709 [257-271]; P63261 [257-271]		0	1695.74	TRUE	1.18	0.994882	49.78	90.6	109.4	22.7	61.32	Shared	High	High	High	High	High	High	High	High	High	High	High	High	High	High	High	High	High	High	High	High	High	High	High	High	High
		FALSE	High	[R].CPEALFQPSFLGMES.[C]	1xPyro-carbamidomethyl [N-Term]; 1xOxidation [M13]	0.00402448	0.000537069	2	2	8	P60709; P63261	P60709 [257-271]; P63261 [257-271]		0	1711.73	TRUE	0.814	0.983613	122.81	120.5	79.5	32.2	112.34	Shared	Peak Found	High	Peak Found	High	High	High	Peak Found	Not Found	Not Found	Peak Found	Peak Found	Peak Found	High	High	High	Peak Found	Peak Found	Peak Found	Not Found	Not Found	Not Found	Not Found	Peak Found	Peak Found	High
		FALSE	High	[R].CPEALFQPSFLGMES.[C]	1xCarbamidomethyl [N-Term]	3.36564e-07	5.67304e-05	2	2	86	P60709; P63261	P60709 [257-271]; P63261 [257-271]		0	1712.77	TRUE	1.029	0.999999	32.1	97.6	102.4	13.51	28.26	Shared	High	High	High	High	High	High	High	High	High	High	High	High	High	High	High	High	High	High	High	High	High	High	High	High	High
		FALSE	High	[R].CPEALFQPSFLGMESC.[G]	1xCarbamidomethyl [C16]; 1xPyro-carbamidomethyl [N-Term]	0.00397665	0.000537069	2	2	2	P60709; P63261	P60709 [257-272]; P63261 [257-272]		0	1855.77	TRUE	1.103	0.999999	63.12	99.1	100.9	32.07	63.56	Shared	Peak Found	Peak Found	Peak Found	Peak Found	Peak Found	Peak Found	Peak Found	Peak Found	Peak Found	Peak Found	Peak Found	Peak Found	Peak Found	Peak Found	Peak Found	Peak Found	Peak Found	Not Found	High	High	Peak Found	Peak Found	Peak Found	Peak Found	High
		FALSE	High	[R].CPEALFQPSFLGMESC.[G]	1xCarbamidomethyl [C16]; 1xCarbamidomethyl [N-Term]	4.47855e-05	5.67304e-05	2	2	15	P60709; P63261	P60709 [257-272]; P63261 [257-272]		0	1872.8	TRUE	0.97	0.999999	61.75	102.9	97.1	20.71	55.45	Shared	Peak Found	Peak Found	High	Peak Found	High	Peak Found	Peak Found	Peak Found	Peak Found	Peak Found	High	High	Peak Found	Peak Found	High	Peak Found	Peak Found	Peak Found	High	High	High	High	High	High	High
		FALSE	High	[R].CPEALFQPSFLGMESCGIHET.[T]	1xCarbamidomethyl [C16]; 1xCarbamidomethyl [N-Term]	1.93046e-05	5.67304e-05	2	2	28	P60709; P63261	P60709 [257-277]; P63261 [257-277]		0	2410.05	TRUE	1.113	0.999999	42.54	93.6	106.4	15.63	32.57	Shared	High	High	High	High	High	High	Peak Found	High	High	Peak Found	High	High	High	High	High	High	High	High	High	Peak Found	High	Peak Found	High	Peak Found	High
		FALSE	High	[R].CPEALFQPSFLGMESCGIHETTFN.[S]	1xCarbamidomethyl [C16]; 1xCarbamidomethyl [N-Term]	0.000232978	8.32516e-05	2	2	58	P60709; P63261	P60709 [257-280]; P63261 [257-280]		0	2772.21	TRUE	1.053	0.999999	70.76	98.2	101.8	24.03	56.4	Shared	High	High	High	High	High	High	Peak Found	High	High	High	High	High	High	High	High	High	High	High	High	High	High	High	High	High	High
		FALSE	High	[R].CPEALFQPSFLGMESCGIHETTFNSIMK.[C]	1xCarbamidomethyl [C16]; 1xPyro-carbamidomethyl [N-Term]	3.52939e-08	5.67304e-05	2	2	61	P60709; P63261	P60709 [257-284]; P63261 [257-284]		0	3214.44	TRUE	1.295	0.933307	111.34	87.1	112.9	26.92	79.91	Shared	High	High	High	High	High	High	High	High	High	High	High	High	High	High	High	High	High	Peak Found	High	High	High	High	High	High	High
		FALSE	High	[R].CPEALFQPSFLGMESCGIHETTFNSIMK.[C]	1xCarbamidomethyl [C16]; 1xPyro-carbamidomethyl [N-Term]; 1xOxidation [M]	1.9392e-05	5.67304e-05	2	2	39	P60709; P63261	P60709 [257-284]; P63261 [257-284]		0	3230.43	TRUE	1.697	0.526867	94.87	69.1	130.9	39.56	58.16	Shared	High	High	High	High	High	High	High	High	Peak Found	Peak Found	High	High	High	High	High	High	Peak Found	Peak Found	Peak Found	High	High	High	High	High	High
		FALSE	High	[R].CPEALFQPSFLGMESCGIHETTFNSIMK.[C]	Carbamidomethyl [C]; 1xCarbamidomethyl [N-Term]	2.92863e-11	5.67304e-05	2	2	224	P60709; P63261	P60709 [257-284]; P63261 [257-284]		0	3231.46	TRUE	1.058	0.999658	86.89	98.6	101.4	35.76	79.74	Shared	High	High	High	High	High	High	High	High	High	High	High	High	High	High	High	High	High	High	High	High	High	High	High	High	High
		FALSE	High	[R].CPEALFQPSFLGMESCGIHETTFNSIMK.[C]	Carbamidomethyl [C]; 1xOxidation [M]; 1xCarbamidomethyl [N-Term]	4.83521e-09	5.67304e-05	2	2	134	P60709; P63261	P60709 [257-284]; P63261 [257-284]		0	3247.46	TRUE	1.328	0.888255	64.73	78.9	121.1	22.78	47.06	Shared	High	High	High	High	High	High	High	High	High	High	High	High	High	High	High	High	High	High	High	High	High	High	High	High	High
		FALSE	High	[R].CPEALFQPSFLGMESCGIHETTFNSIMK.[C]	Carbamidomethyl [C]; 1xCarbamidomethyl [N-Term]; 2xOxidation [M13; M27]	0.0573938	0.00513266	2	2	3	P60709; P63261	P60709 [257-284]; P63261 [257-284]		0	3263.45	TRUE	4.223	9.6969e-07	96.89	38.2	161.8	115.21	12.96	Shared	Not Found	Peak Found	Peak Found	Peak Found	High	Not Found	Not Found	Not Found	Not Found	Not Found	Peak Found	Peak Found	Peak Found	Peak Found	High	Not Found	Not Found	Not Found	Not Found	High	Not Found	Not Found	Not Found	Not Found	High
		FALSE	High	[M].DDDIAALVVDNGSGMCK.[A]	1xCarbamidomethyl [C16]	6.52367e-05	5.67304e-05	1	1	15	P60709	P60709 [2-18]		0	1779.79	TRUE	1.186	0.992348	59.55	86.5	113.5	25.07	42.03		Peak Found	High	High	High	High	High	Peak Found	Peak Found	Peak Found	High	Peak Found	Peak Found	Peak Found	Peak Found	Peak Found	High	High	High	High	Peak Found	Peak Found	Peak Found	Peak Found	High	High
		FALSE	High	[L].DFEQEMATAASSSSLEK.[S]		3.73418e-05	5.67304e-05	2	3	3	P60709; P63261	P60709 [222-238]; P63261 [222-238]		0	1830.81	TRUE	1.727	0.655302	39.78	73.5	126.5	19.86	61.88	Shared	Peak Found	Peak Found	Peak Found	Peak Found	Peak Found	Peak Found	Peak Found	Not Found	Peak Found	Not Found	Not Found	Not Found	Peak Found	Peak Found	Peak Found	Peak Found	Peak Found	Peak Found	High	High	High	Peak Found	Not Found	Peak Found	High
		FALSE	High	[R].DLTDYLMK.[I]		2.61678e-05	5.67304e-05	5	7	907	P60709; P68133; Q562R1; P68032; P63261	P60709 [184-191]; P68133 [186-193]; Q562R1 [185-192]; P68032 [186-193]; P63261 [184-191]		0	998.486	TRUE	1.132	0.987508	16.94	91.1	108.9	12.45	10.8	Shared	High	High	High	High	High	High	High	High	High	High	High	High	High	High	High	High	High	High	High	High	High	High	High	High	High
		FALSE	High	[R].DLTDYLMK.[I]	1xOxidation [M7]	0.000124727	8.32516e-05	5	7	244	P60709; P68133; Q562R1; P68032; P63261	P60709 [184-191]; P68133 [186-193]; Q562R1 [185-192]; P68032 [186-193]; P63261 [184-191]		0	1014.48	TRUE	1.178	0.982441	64.81	87.5	112.5	12.75	71.32	Shared	High	High	High	High	High	High	High	High	High	High	High	High	High	High	High	High	High	High	High	High	High	High	High	High	High
		FALSE	High	[K].DLYANTVLSGGTTMYPGIADR.[M]		3.4418e-08	5.67304e-05	2	2	570	P60709; P63261	P60709 [292-312]; P63261 [292-312]		0	2215.07	TRUE	1.059	0.999658	26.12	96.3	103.7	23.46	21.93	Shared	High	High	High	High	High	High	High	High	High	High	High	High	High	High	High	High	High	High	High	High	High	High	High	High	High
		FALSE	High	[K].DLYANTVLSGGTTMYPGIADR.[M]	1xOxidation [M14]	4.21792e-08	5.67304e-05	2	2	225	P60709; P63261	P60709 [292-312]; P63261 [292-312]		0	2231.06	TRUE	1.081	0.999658	50	95.6	104.4	11.31	57.49	Shared	High	High	High	High	High	High	High	High	High	High	High	High	High	High	High	High	High	High	High	High	High	High	High	High	High
		FALSE	High	[K].DLYANTVLSGGTTMYPGIADRMQK.[E]		1.00577e-10	5.67304e-05	2	2	369	P60709; P63261	P60709 [292-315]; P63261 [292-315]		1	2602.26	TRUE	1.044	0.999999	32.58	94.6	105.4	12.98	39.86	Shared	High	High	High	High	High	High	High	High	High	High	High	High	High	High	High	High	High	High	High	High	High	High	High	High	High
		FALSE	High	[K].DLYANTVLSGGTTMYPGIADRMQK.[E]	1xOxidation [M]	3.37174e-08	5.67304e-05	2	2	145	P60709; P63261	P60709 [292-315]; P63261 [292-315]		1	2618.26	TRUE	1.578	0.539717	90.55	74.7	125.3	20.1	62.5	Shared	High	High	High	High	High	High	High	High	High	High	High	High	High	High	High	High	High	High	High	High	High	High	High	High	High
		FALSE	High	[K].DLYANTVLSGGTTMYPGIADRMQK.[E]	2xOxidation [M14; M22]	5.26186e-06	5.67304e-05	2	2	24	P60709; P63261	P60709 [292-315]; P63261 [292-315]		1	2634.25	TRUE	1.482	0.760998	102.91	89.2	110.8	47.04	92.33	Shared	Peak Found	High	High	Peak Found	High	High	Peak Found	High	High	High	High	High	High	High	High	High	High	High	High	High	High	Peak Found	High	High	High
		FALSE	High	[M].DSGDGVTHTVPIYEGYALPHAILR.[L]		6.06556e-08	5.67304e-05	2	2	46	P60709; P63261	P60709 [154-177]; P63261 [154-177]		0	2581.3	TRUE	1.097	0.999658	28.74	92.2	107.8	17.92	27.54	Shared	Peak Found	High	High	High	High	High	High	High	High	High	High	High	High	High	High	High	High	High	High	High	High	High	High	High	High
		FALSE	High	[K].DSYVGDEAQSK.[R]		0.00223987	0.000355141	4	6	44	P60709; P68133; P68032; P63261	P60709 [51-61]; P68133 [53-63]; P68032 [53-63]; P63261 [51-61]		0	1198.52	TRUE	1.993	0.295541	80.29	68.6	131.4	68.98	68.76	Shared	High	High	High	High	High	High	Peak Found	Peak Found	Peak Found	High	High	Peak Found	High	High	High	High	High	High	Peak Found	Peak Found	Peak Found	High	High	High	High
		FALSE	High	[P].EALFQPSFLGMESCGIHETTFNSIMK.[C]	1xCarbamidomethyl [C14]	0.0272085	0.00262216	2	2	2	P60709; P63261	P60709 [259-284]; P63261 [259-284]		0	2974.38	TRUE	1.152	0.999658	95.25	91.3	108.7	40.06	70.84	Shared	Peak Found	Peak Found	Peak Found	Peak Found	Peak Found	Peak Found	Peak Found	Peak Found	Peak Found	Peak Found	Peak Found	Peak Found	Peak Found	High	Peak Found	Peak Found	Peak Found	Peak Found	Peak Found	Peak Found	Peak Found	Peak Found	Peak Found	High	High
		FALSE	High	[K].EITALAPSTMK.[I]	1xGlu->pyro-Glu [N-Term]	0.00424236	0.000565691	4	6	3	P60709; P68133; P68032; P63261	P60709 [316-326]; P68133 [318-328]; P68032 [318-328]; P63261 [316-326]		0	1143.61	TRUE	0.86	0.994136	30.31	107	93	14.09	38.06	Shared	High	Peak Found	Peak Found	Peak Found	Peak Found	Peak Found	High	Peak Found	Peak Found	Peak Found	High	Peak Found	Peak Found	Peak Found	Peak Found	Peak Found	Peak Found	Not Found	Peak Found	Peak Found	Peak Found	Peak Found	Peak Found	Peak Found	High
		FALSE	High	[K].EITALAPSTMK.[I]		3.4111e-06	5.67304e-05	4	6	373	P60709; P68133; P68032; P63261	P60709 [316-326]; P68133 [318-328]; P68032 [318-328]; P63261 [316-326]		0	1161.62	TRUE	1.063	0.999658	35.5	100.3	99.7	17.92	31.39	Shared	High	High	High	High	High	High	High	High	High	High	High	High	High	High	High	High	High	High	High	High	High	High	High	High	High
		FALSE	High	[K].EITALAPSTMK.[I]	1xOxidation [M10]	2.90741e-06	5.67304e-05	4	6	115	P60709; P68133; P68032; P63261	P60709 [316-326]; P68133 [318-328]; P68032 [318-328]; P63261 [316-326]		0	1177.61	TRUE	0.866	0.999212	99.96	100.3	99.7	92.21	70.77	Shared	High	High	High	High	High	High	High	High	High	High	High	High	High	High	High	High	High	High	High	High	High	High	High	High	High
		FALSE	High	[M].ESCGIHETTFNSIMK.[SC]	1xCarbamidomethyl [C3]	4.7305e-07	5.67304e-05	3	6	58	P60709; P0CG38; P63261	P60709 [270-284]; P0CG38 [970-984]; P63261 [270-284]		0	1753.79	TRUE	1.191	0.960313	47.67	94.2	105.8	33.13	31.72	Shared	High	High	High	High	High	High	High	High	High	High	High	High	High	High	High	High	High	High	High	High	High	High	High	High	High
		FALSE	High	[M].ESCGIHETTFNSIMK.[SC]	1xCarbamidomethyl [C3]; 1xOxidation [M14]	0.000946229	0.000156406	3	6	8	P60709; P0CG38; P63261	P60709 [270-284]; P0CG38 [970-984]; P63261 [270-284]		0	1769.78	TRUE	1.233	0.982407	91.48	84.8	115.2	40.68	96.03	Shared	Peak Found	High	Peak Found	Peak Found	Peak Found	Peak Found	Peak Found	Peak Found	Peak Found	Peak Found	Peak Found	Peak Found	High	High	High	High	High	Peak Found	Peak Found	Peak Found	Peak Found	Peak Found	Peak Found	Peak Found	High
		FALSE	High	[D].FEQEMATAASSSSLEK.[S]		0.00358124	0.00050531	2	3	1	P60709; P63261	P60709 [223-238]; P63261 [223-238]		0	1715.78	TRUE	1.165	0.994112	108.93	102.9	97.1	140.56	110.35	Shared	Peak Found	Peak Found	Peak Found	Peak Found	Peak Found	High	Not Found	Peak Found	Not Found	Peak Found	Not Found	Not Found	Peak Found	Peak Found	Peak Found	Peak Found	Peak Found	Peak Found	Not Found	Peak Found	Not Found	Peak Found	Peak Found	Peak Found	High
		FALSE	High	[CS].FLGMESCGIHETTFNSIMK.[SC]	1xCarbamidomethyl [C7]	4.40282e-09	5.67304e-05	3	6	226	P60709; P0CG38; P63261	P60709 [266-284]; P0CG38 [966-984]; P63261 [266-284]		0	2202	TRUE	0.992	0.999999	18.54	100.2	99.8	14.73	11.36	Shared	High	High	High	High	High	High	High	High	High	High	High	High	High	High	High	High	High	High	High	High	High	High	High	High	High
		FALSE	High	[CS].FLGMESCGIHETTFNSIMK.[SC]	1xCarbamidomethyl [C7]; 1xOxidation [M]	1.28958e-06	5.67304e-05	3	6	99	P60709; P0CG38; P63261	P60709 [266-284]; P0CG38 [966-984]; P63261 [266-284]		0	2218	TRUE	1.184	0.967596	51.98	92.5	107.5	23.06	75.13	Shared	High	High	High	High	High	High	High	High	High	High	High	High	High	High	High	High	High	High	High	High	High	High	High	High	High
		FALSE	High	[CS].FLGMESCGIHETTFNSIMK.[SC]	1xCarbamidomethyl [C7]; 2xOxidation [M4; M18]	0.000102075	8.32516e-05	3	6	7	P60709; P0CG38; P63261	P60709 [266-284]; P0CG38 [966-984]; P63261 [266-284]		0	2233.99	TRUE	1.286	0.939912	114.26	84	116	98.53	120.79	Shared	Peak Found	Peak Found	Peak Found	Peak Found	High	High	Peak Found	Peak Found	Peak Found	Peak Found	Peak Found	Peak Found	High	High	High	High	Peak Found	Peak Found	Peak Found	Not Found	Peak Found	Peak Found	Peak Found	Peak Found	High
		FALSE	High	[V].FPSIVGRPR.[QH]		1.0742e-06	5.67304e-05	5	10	46	P60709; P68133; P0CG38; P68032; P63261	P60709 [31-39]; P68133 [33-41]; P0CG38 [731-739]; P68032 [33-41]; P63261 [31-39]		0	1028.6	TRUE	1.185	0.973536	34.91	87.8	112.2	31.81	17.9	Shared	High	High	High	High	High	High	High	High	High	High	High	High	High	High	High	High	High	High	High	High	High	High	High	High	High
		FALSE	High	[R].FRCPEALFQPSFLGMESCGIHETTFNSIMK.[C]	2xCarbamidomethyl [C3; C18]	8.81384e-10	5.67304e-05	2	2	56	P60709; P63261	P60709 [255-284]; P63261 [255-284]		1	3534.63	TRUE	1.136	0.999999	108.69	97.7	102.3	64.77	74.43	Shared	High	High	High	High	High	High	Peak Found	High	High	High	High	High	Peak Found	High	High	High	High	High	High	High	High	High	High	High	High
		FALSE	High	[R].FRCPEALFQPSFLGMESCGIHETTFNSIMK.[C]	2xCarbamidomethyl [C3; C18]; 1xOxidation [M]	5.19012e-05	5.67304e-05	2	2	11	P60709; P63261	P60709 [255-284]; P63261 [255-284]		1	3550.63	TRUE	1.421	0.880912	80.27	72.7	127.3	53.43	75.94	Shared	Peak Found	High	High	High	Peak Found	High	Peak Found	Not Found	Peak Found	Peak Found	Peak Found	Peak Found	Peak Found	High	High	Peak Found	Peak Found	High	Peak Found	Peak Found	Peak Found	Peak Found	Peak Found	Peak Found	High
		FALSE	High	[S].GGTTMYPGIADR.[M]		0.000939436	0.000156406	4	6	15	P60709; P68133; P68032; P63261	P60709 [301-312]; P68133 [303-314]; P68032 [303-314]; P63261 [301-312]		0	1238.58	TRUE	0.831	0.989165	45.25	105.3	94.7	15.12	37.74	Shared	High	Peak Found	Peak Found	High	Peak Found	High	Peak Found	High	High	High	High	High	High	High	Peak Found	Peak Found	High	High	Peak Found	Peak Found	High	Peak Found	High	High	High
		FALSE	High	[CS].GIHETTFNSIMK.[SC]		7.2066e-06	5.67304e-05	4	7	35	P60709; Q562R1; P0CG38; P63261	P60709 [273-284]; Q562R1 [274-285]; P0CG38 [973-984]; P63261 [273-284]		0	1377.68	TRUE	1.203	0.949423	19.86	89.8	110.2	16.26	10.15	Shared	Peak Found	High	Peak Found	High	High	High	High	High	High	High	High	High	Peak Found	Peak Found	Peak Found	High	High	Peak Found	High	High	High	High	High	High	High
		FALSE	High	[H].GIVTNWDDMEK.[I]		0.000106428	8.32516e-05	2	2	12	P60709; P63261	P60709 [74-84]; P63261 [74-84]		0	1307.59	TRUE	0.828	0.982407	54.21	100.4	99.6	38.68	40	Shared	High	High	High	High	High	High	Peak Found	Peak Found	Peak Found	High	Peak Found	Peak Found	Peak Found	Peak Found	High	Peak Found	Peak Found	Peak Found	Peak Found	Peak Found	Peak Found	Peak Found	Peak Found	Peak Found	High
		FALSE	High	[L].GMESCGIHETTFNSIMK.[SC]	1xCarbamidomethyl [C5]	0.0349662	0.00312547	3	6	7	P60709; P0CG38; P63261	P60709 [268-284]; P0CG38 [968-984]; P63261 [268-284]		0	1941.85	TRUE	1.148	0.999658	64.67	95.4	104.6	22.99	47.09	Shared	High	High	Peak Found	Peak Found	High	Peak Found	Peak Found	Peak Found	Peak Found	Peak Found	Peak Found	Peak Found	High	High	High	Peak Found	Peak Found	Peak Found	Peak Found	Peak Found	Peak Found	Peak Found	Peak Found	Peak Found	High
		FALSE	High	[SA].GPSIVHRK.[C]		0.00087825	0.00012088	5	11	1	P60709; P68133; P0CG38; P68032; P63261	P60709 [366-373]; P68133 [368-375]; P0CG38 [1066-1073]; P68032 [368-375]; P63261 [366-373]		1	893.532	TRUE	1.251	0.999999	55.5	89.1	110.9	113.09	70.8	Shared	High	Peak Found	Peak Found	Peak Found	Peak Found	Peak Found	Not Found	Peak Found	Peak Found	Peak Found	Peak Found	Peak Found	Peak Found	Peak Found	Peak Found	Peak Found	Peak Found	Peak Found	Peak Found	Peak Found	Peak Found	Peak Found	Peak Found	Peak Found	High
		FALSE	High	[D].GVTHTVPIYEGYALPHAILR.[L]		0.000401663	8.32516e-05	2	2	3	P60709; P63261	P60709 [158-177]; P63261 [158-177]		0	2207.2	TRUE	1.475	0.897369	39.84	89	111	27.68	27.04	Shared	Peak Found	Peak Found	Peak Found	Peak Found	Peak Found	Peak Found	Peak Found	Peak Found	Peak Found	Not Found	Peak Found	Peak Found	Peak Found	Peak Found	Peak Found	Peak Found	Peak Found	Peak Found	Peak Found	Peak Found	Peak Found	High	Peak Found	High	High
		FALSE	High	[R].GYSFTTTAER.[E]		9.60038e-06	5.67304e-05	2	2	129	P60709; P63261	P60709 [197-206]; P63261 [197-206]		0	1132.53	TRUE	0.79	0.955433	86.06	111.7	88.3	67.83	61.52	Shared	High	High	High	High	High	High	High	High	High	High	High	High	High	High	High	High	High	High	High	High	High	High	High	High	High
		FALSE	High	[R].GYSFTTTAEREIVRDIK.[E]		0.000109813	8.32516e-05	2	2	58	P60709; P63261	P60709 [197-213]; P63261 [197-213]		2	1986.03	TRUE	0.868	0.995366	66.65	92	108	48.49	34.26	Shared	High	High	High	High	High	High	High	High	High	High	High	High	High	High	High	High	High	High	High	High	High	High	High	High	High
		FALSE	High	[W].HHTFYNELR.[V]		0.0588248	0.00537279	5	9	3	P60709; P68133; P0CG38; P68032; P63261	P60709 [87-95]; P68133 [89-97]; P0CG38 [787-795]; P68032 [89-97]; P63261 [87-95]		0	1216.59	TRUE	1.097	0.999999	86.51	88.5	111.5	68.08	38.97	Shared	Peak Found	Peak Found	Peak Found	Not Found	Not Found	Not Found	Peak Found	Peak Found	Peak Found	High	High	Peak Found	Peak Found	Peak Found	Peak Found	Not Found	Not Found	Not Found	Peak Found	Peak Found	Peak Found	Peak Found	Peak Found	High	High
		FALSE	High	[R].HQGVMVGMGQK.[D]		5.30294e-07	5.67304e-05	5	7	62	P60709; P68133; Q562R1; P68032; P63261	P60709 [40-50]; P68133 [42-52]; Q562R1 [41-51]; P68032 [42-52]; P63261 [40-50]		0	1171.57	TRUE	1.336	0.903244	60.1	92	108	33.29	177.2	Shared	High	High	High	High	High	High	High	High	High	High	High	High	High	High	High	High	High	High	High	High	High	High	High	High	High
		FALSE	High	[R].HQGVMVGMGQK.[D]	1xOxidation [M]	1.49148e-05	5.67304e-05	5	7	14	P60709; P68133; Q562R1; P68032; P63261	P60709 [40-50]; P68133 [42-52]; Q562R1 [41-51]; P68032 [42-52]; P63261 [40-50]		0	1187.57	TRUE	1.859	0.426867	53.19	71.1	128.9	31.22	98.01	Shared	Peak Found	Peak Found	Peak Found	Peak Found	Peak Found	Peak Found	High	Peak Found	Peak Found	Peak Found	Peak Found	Peak Found	Peak Found	Peak Found	High	High	High	High	Peak Found	High	High	Peak Found	Peak Found	Peak Found	High
		FALSE	High	[R].KDLYANTVLSGGTTMYPGIADR.[M]		4.03608e-05	5.67304e-05	2	2	1	P60709; P63261	P60709 [291-312]; P63261 [291-312]		1	2343.16	TRUE								No Quan Values	Not Found	Not Found	Not Found	High	Not Found	Not Found	Not Found	Not Found	Not Found	Not Found	Not Found	Not Found	Not Found	Not Found	Not Found	Not Found	Not Found	Not Found	Not Found	Not Found	Not Found	Not Found	Not Found	Not Found	High
		FALSE	High	[S].KQEYDESGPSIVHR.[K]		0.00118369	0.000194273	3	7	1	P60709; P0CG38; P63261	P60709 [359-372]; P0CG38 [1059-1072]; P63261 [359-372]		1	1644.8	TRUE								No Quan Values	Not Found	Not Found	Not Found	Not Found	Not Found	Not Found	Not Found	Not Found	Not Found	Not Found	Not Found	Not Found	Not Found	Not Found	High	Not Found	Not Found	Not Found	Not Found	Not Found	Not Found	Not Found	Not Found	Not Found	High
		FALSE	High	[IV].IAPPERK.[YI]		0.00148916	0.000302373	5	8	18	P60709; P68133; Q562R1; P68032; P63261	P60709 [330-336]; P68133 [332-338]; Q562R1 [331-337]; P68032 [332-338]; P63261 [330-336]		1	810.483	TRUE	2.057	0.445596	64.9	50.8	149.2	51.9	34.97	Shared	High	High	High	High	High	Peak Found	Peak Found	High	Peak Found	Peak Found	Peak Found	High	High	High	Peak Found	High	High	High	Peak Found	High	Peak Found	High	High	High	High
		FALSE	High	[K].LCYVALDFEQEMATAASSSSLEK.[S]	1xCarbamidomethyl [C2]	6.17119e-10	5.67304e-05	2	3	1506	P60709; P63261	P60709 [216-238]; P63261 [216-238]		0	2550.17	TRUE	1.036	0.999999	46.41	96.4	103.6	32.9	41.62	Shared	High	High	High	High	High	High	High	High	High	High	High	High	High	High	High	High	High	High	High	High	High	High	High	High	High
		FALSE	High	[K].LCYVALDFEQEMATAASSSSLEK.[S]	1xCarbamidomethyl [C2]; 1xOxidation [M12]	3.70099e-09	5.67304e-05	2	3	123	P60709; P63261	P60709 [216-238]; P63261 [216-238]		0	2566.17	TRUE	1.561	0.622362	47.47	77.4	122.6	17.88	48.22	Shared	High	High	High	High	High	High	High	High	High	High	High	High	High	High	High	High	High	High	High	High	High	High	High	High	High
		FALSE	High	[R].LDLAGRDLTDYLMK.[I]		4.63099e-06	5.67304e-05	5	7	74	P60709; P68133; Q562R1; P68032; P63261	P60709 [178-191]; P68133 [180-193]; Q562R1 [179-192]; P68032 [180-193]; P63261 [178-191]		1	1623.84	TRUE	1.284	0.943545	53.76	80	120	42.8	31.53	Shared	High	High	High	High	High	High	High	High	High	High	High	High	High	High	High	High	High	High	High	High	High	High	High	High	High
		FALSE	High	[R].LDLAGRDLTDYLMK.[I]	1xOxidation [M13]	0.00794557	0.000990979	5	7	1	P60709; P68133; Q562R1; P68032; P63261	P60709 [178-191]; P68133 [180-193]; Q562R1 [179-192]; P68032 [180-193]; P63261 [178-191]		1	1639.84	TRUE	1.656	0.702936	86.3	57.8	142.2	46.28	52.78	Shared	Peak Found	Peak Found	Peak Found	Peak Found	Peak Found	Peak Found	Peak Found	Peak Found	Peak Found	Peak Found	Not Found	Peak Found	Peak Found	High	Peak Found	Peak Found	Peak Found	Peak Found	Peak Found	Peak Found	Peak Found	Peak Found	Peak Found	Not Found	High
		FALSE	High	[A].LFQPSFLGMESCGIHETTFNSIMK.[C]	1xCarbamidomethyl [C12]	2.14969e-08	5.67304e-05	2	2	144	P60709; P63261	P60709 [261-284]; P63261 [261-284]		0	2774.3	TRUE	0.926	0.999999	59.47	104.1	95.9	12.86	51.23	Shared	High	High	High	High	High	High	High	High	High	High	High	High	High	High	High	High	High	High	High	High	High	High	High	High	High
		FALSE	High	[A].LFQPSFLGMESCGIHETTFNSIMK.[C]	1xCarbamidomethyl [C12]; 1xOxidation [M9]	4.75217e-07	5.67304e-05	2	2	58	P60709; P63261	P60709 [261-284]; P63261 [261-284]		0	2790.29	TRUE	1.17	0.985906	43.3	88.9	111.1	20.3	65.81	Shared	High	High	High	High	High	High	High	High	High	High	High	High	High	High	High	High	High	High	High	High	High	Peak Found	High	High	High
		FALSE	High	[K].IIAPPER.[K]		0.000453265	8.32516e-05	5	7	53	P60709; P68133; Q562R1; P68032; P63261	P60709 [329-335]; P68133 [331-337]; Q562R1 [330-336]; P68032 [331-337]; P63261 [329-335]		0	795.472	TRUE	1.352	0.93321	55.72	85.8	114.2	36.32	138.75	Shared	High	High	High	High	High	High	High	High	High	High	High	High	High	High	High	High	High	High	High	High	High	High	High	High	High
		FALSE	High	[K].IIAPPERK.[Y]		0.00032032	8.32516e-05	5	7	97	P60709; P68133; Q562R1; P68032; P63261	P60709 [329-336]; P68133 [331-338]; Q562R1 [330-337]; P68032 [331-338]; P63261 [329-336]		1	923.567	TRUE	1.557	0.636162	63.02	80.5	119.5	40.62	43.73	Shared	High	High	High	High	High	High	High	High	High	High	High	High	High	High	High	High	High	High	High	High	High	High	High	High	High
		FALSE	High	[K].ILTERGYSFTTTAER.[E]		0.00299467	0.000447983	2	2	1	P60709; P63261	P60709 [192-206]; P63261 [192-206]		1	1744.89	TRUE	1.305	0.954658	69.65	67.8	132.2	32.97	40.57	Shared	Peak Found	Peak Found	Peak Found	Not Found	Not Found	Peak Found	Peak Found	Peak Found	Peak Found	Peak Found	Peak Found	Peak Found	Peak Found	Peak Found	Peak Found	Peak Found	Peak Found	Peak Found	High	Peak Found	Peak Found	Peak Found	Peak Found	Peak Found	High
		FALSE	High	[K].ILTERGYSFTTTAEREIVR.[D]		0.00624843	0.000826894	2	2	10	P60709; P63261	P60709 [192-210]; P63261 [192-210]		2	2242.18	TRUE	2.24	0.142517	96.61	68.9	131.1	77.58	58.2	Shared	Peak Found	Peak Found	Peak Found	High	High	High	Not Found	Peak Found	Peak Found	High	Peak Found	Peak Found	High	High	Peak Found	High	High	High	Peak Found	Peak Found	Peak Found	Not Found	Not Found	Not Found	High
		FALSE	High	[DE].LTDYLMK.[I]		0.000287007	8.32516e-05	6	10	14	P60709; P68133; Q562R1; P0CG38; P68032; P63261	P60709 [185-191]; P68133 [187-193]; Q562R1 [186-192]; P0CG38 [885-891]; P68032 [187-193]; P63261 [185-191]		0	883.459	TRUE	1.181	0.986799	58.8	100.3	99.7	40.96	39.52	Shared	High	Peak Found	High	High	High	High	Peak Found	Peak Found	High	Peak Found	Peak Found	High	High	Peak Found	Peak Found	High	High	High	High	High	High	Peak Found	Peak Found	Peak Found	High
		FALSE	High	[K].IWHHTFYN.[E]		0.00216004	0.000355141	5	9	24	P60709; P68133; P0CG38; P68032; P63261	P60709 [85-92]; P68133 [87-94]; P0CG38 [785-792]; P68032 [87-94]; P63261 [85-92]		0	1117.52	TRUE	0.736	0.917047	78.51	116	84	48.63	58.73	Shared	High	High	High	High	High	High	High	High	High	Peak Found	High	High	High	High	High	High	High	High	High	Peak Found	High	Peak Found	High	Peak Found	High
		FALSE	High	[K].IWHHTFYNELR.[V]		2.69663e-07	5.67304e-05	5	9	959	P60709; P68133; P0CG38; P68032; P63261	P60709 [85-95]; P68133 [87-97]; P0CG38 [785-795]; P68032 [87-97]; P63261 [85-95]		0	1515.75	TRUE	1.219	0.934419	30.04	90.1	109.9	25.03	18.79	Shared	High	High	High	High	High	High	High	High	High	High	High	High	High	High	High	High	High	High	High	High	High	High	High	High	High
		FALSE	High	[K].IWHHTFYNELRVAPEEHPVLLTEAPLNPK.[A]		2.03134e-07	5.67304e-05	2	2	801	P60709; P63261	P60709 [85-113]; P63261 [85-113]		1	3450.8	TRUE	1.694	0.263276	70.46	84	116	56.06	41.17	Shared	High	High	High	High	High	High	Peak Found	High	High	High	High	High	High	High	High	High	High	High	High	High	High	High	High	High	High
		FALSE	High	[T].MYPGIADR.[M]		0.000539713	8.32516e-05	5	7	10	P60709; P68133; Q562R1; P68032; P63261	P60709 [305-312]; P68133 [307-314]; Q562R1 [306-313]; P68032 [307-314]; P63261 [305-312]		0	922.445	TRUE	0.865	0.999212	50	102.2	97.8	87.56	135.52	Shared	High	High	High	Peak Found	Peak Found	Peak Found	Peak Found	Peak Found	Peak Found	High	Peak Found	High	Peak Found	Peak Found	Peak Found	Peak Found	Peak Found	Peak Found	Peak Found	High	High	Peak Found	High	Peak Found	High
		FALSE	High	[A].NTVLSGGTTMYPGIADR.[M]		2.82239e-06	5.67304e-05	2	2	27	P60709; P63261	P60709 [296-312]; P63261 [296-312]		0	1752.86	TRUE	0.75	0.919221	33.1	113.4	86.6	24.42	35.17	Shared	High	High	High	High	High	High	High	High	High	High	High	High	High	High	High	High	High	High	High	High	High	High	High	High	High
		FALSE	High	[A].PEEHPVLLTEAPLNPK.[A]		5.23775e-09	5.67304e-05	2	2	26	P60709; P63261	P60709 [98-113]; P63261 [98-113]		0	1783.96	TRUE	1.009	0.999999	83.93	96	104	64.34	69.84	Shared	Peak Found	High	Peak Found	Not Found	Peak Found	Not Found	High	High	High	High	High	High	Peak Found	Peak Found	Peak Found	Peak Found	Peak Found	Peak Found	High	High	High	High	High	High	High
		FALSE	High	[F].PSIVGRPR.[QH]		3.21457e-06	5.67304e-05	5	10	34	P60709; P68133; P0CG38; P68032; P63261	P60709 [32-39]; P68133 [34-41]; P0CG38 [732-739]; P68032 [34-41]; P63261 [32-39]		0	881.532	TRUE	1.043	0.999999	13.51	97.7	102.3	10.65	7.45	Shared	High	High	High	High	High	High	High	High	High	High	High	High	High	High	High	High	High	High	High	High	High	High	High	High	High
		FALSE	High	[K].QEYDESGPSIVHR.[K]	1xGln->pyro-Glu [N-Term]	2.90078e-06	5.67304e-05	3	7	179	P60709; P0CG38; P63261	P60709 [360-372]; P0CG38 [1060-1072]; P63261 [360-372]		0	1499.68	TRUE	1.362	0.751428	56.32	81.2	118.8	31.5	52.04	Shared	High	High	High	High	High	High	High	High	High	High	High	High	High	High	High	High	High	High	High	High	High	High	High	High	High
		FALSE	High	[K].QEYDESGPSIVHR.[K]		9.17558e-07	5.67304e-05	3	7	191	P60709; P0CG38; P63261	P60709 [360-372]; P0CG38 [1060-1072]; P63261 [360-372]		0	1516.7	TRUE	0.522	0.174274	104.82	132.8	67.2	42.41	83.41	Shared	High	High	High	High	High	High	High	High	High	High	High	High	High	High	High	High	High	High	High	High	High	High	High	High	High
		FALSE	High	[K].QEYDESGPSIVHRK.[C]	1xGln->pyro-Glu [N-Term]	1.03766e-07	5.67304e-05	3	7	56	P60709; P0CG38; P63261	P60709 [360-373]; P0CG38 [1060-1073]; P63261 [360-373]		1	1627.77	TRUE	1.127	0.989031	65.52	79.4	120.6	40.23	42.65	Shared	High	High	High	High	High	High	High	High	High	High	High	High	High	High	High	High	High	High	High	High	High	High	High	High	High
		FALSE	High	[K].QEYDESGPSIVHRK.[C]		2.72761e-07	5.67304e-05	3	7	95	P60709; P0CG38; P63261	P60709 [360-373]; P0CG38 [1060-1073]; P63261 [360-373]		1	1644.8	TRUE	1.28	0.945793	65.27	92	108	94.04	117.28	Shared	High	High	High	High	High	High	Peak Found	High	High	High	High	High	High	High	High	High	High	High	Peak Found	High	High	High	High	High	High
		FALSE	High	[K].RGILTLK.[Y]		8.56804e-06	5.67304e-05	5	10	186	P60709; P68133; P0CG38; P68032; P63261	P60709 [62-68]; P68133 [64-70]; P0CG38 [762-768]; P68032 [64-70]; P63261 [62-68]		1	800.535	TRUE	1.486	0.554538	37.46	82.7	117.3	25.06	141.09	Shared	High	High	High	High	High	High	High	High	High	High	High	High	High	High	High	High	High	High	High	High	High	High	High	High	High
		FALSE	High	[ML].RLDLAGRDLTDYLMK.[I]		0.095055	0.00875362	5	7	2	P60709; P68133; Q562R1; P68032; P63261	P60709 [177-191]; P68133 [179-193]; Q562R1 [178-192]; P68032 [179-193]; P63261 [177-191]		2	1779.94	TRUE	1.917	0.544224	87.55	80.6	119.4	53.48	71.36	Shared	Peak Found	Not Found	Not Found	Peak Found	Peak Found	Peak Found	Not Found	Not Found	Peak Found	Not Found	Peak Found	Not Found	Not Found	Not Found	Peak Found	Peak Found	Peak Found	Peak Found	Peak Found	High	High	Peak Found	Peak Found	Peak Found	High
		FALSE	High	[L].RVAPEEHPVLLTEAPLNPK.[A]		6.57327e-07	5.67304e-05	2	2	22	P60709; P63261	P60709 [95-113]; P63261 [95-113]		1	2110.17	TRUE	1.099	0.999999	45.29	94.5	105.5	34.28	29.77	Shared	High	High	High	High	High	High	High	High	Peak Found	Peak Found	Peak Found	Peak Found	High	High	High	High	High	High	High	High	High	Peak Found	Peak Found	Peak Found	High
		FALSE	High	[E].SCGIHETTFNSIMK.[SC]	1xCarbamidomethyl [C2]	0.00280558	0.000384762	3	6	2	P60709; P0CG38; P63261	P60709 [271-284]; P0CG38 [971-984]; P63261 [271-284]		0	1624.75	TRUE	1.182	0.999658	41.87	94	106	21.29	81.58	Shared	Peak Found	Peak Found	Peak Found	Peak Found	Peak Found	Peak Found	Peak Found	Peak Found	Peak Found	Peak Found	Peak Found	Peak Found	Peak Found	Peak Found	Peak Found	Peak Found	Peak Found	Peak Found	High	High	Peak Found	Peak Found	Peak Found	Peak Found	High
		FALSE	High	[Y].SFTTTAER.[E]		0.00490345	0.000622566	2	2	3	P60709; P63261	P60709 [199-206]; P63261 [199-206]		0	912.442	TRUE	1.006	0.999999	69.33	109.4	90.6	64.64	65.63	Shared	Peak Found	Peak Found	Not Found	Peak Found	Peak Found	Peak Found	High	Peak Found	High	Peak Found	Peak Found	Peak Found	Not Found	Not Found	Not Found	Not Found	Peak Found	Peak Found	Peak Found	Peak Found	High	Peak Found	Peak Found	Peak Found	High
		FALSE	High	[Y].SFTTTAEREIVRDIK.[E]		0.00196929	0.000355141	2	2	3	P60709; P63261	P60709 [199-213]; P63261 [199-213]		2	1765.94	TRUE	1.033	0.999999	77.17	86.1	113.9	92.99	51.34	Shared	High	Not Found	Not Found	Peak Found	Not Found	High	Not Found	Not Found	Peak Found	Peak Found	Not Found	Not Found	Peak Found	Peak Found	Peak Found	High	Not Found	Peak Found	Not Found	Peak Found	Peak Found	Not Found	Not Found	Peak Found	High
		FALSE	High	[LM].SGGTTMYPGIADR.[M]		0.0300231	0.00276141	4	6	15	P60709; P68133; P68032; P63261	P60709 [300-312]; P68133 [302-314]; P68032 [302-314]; P63261 [300-312]		0	1325.62	TRUE	0.877	0.999993	44.31	102.7	97.3	16.61	34.71	Shared	Peak Found	High	High	Peak Found	High	Peak Found	Peak Found	Peak Found	Peak Found	High	High	High	Not Found	Not Found	Not Found	High	High	High	Peak Found	Peak Found	Peak Found	Peak Found	High	High	High
		FALSE	High	[E].SGPSIVHRK.[C]		0.000121638	8.32516e-05	3	7	2	P60709; P0CG38; P63261	P60709 [365-373]; P0CG38 [1065-1073]; P63261 [365-373]		1	980.564	TRUE	1.723	0.963621	41.36	71.9	128.1	102.98	28.83	Shared	High	Peak Found	Peak Found	Peak Found	Peak Found	Peak Found	Not Found	Peak Found	Peak Found	Peak Found	Peak Found	Not Found	High	Peak Found	Peak Found	Peak Found	Peak Found	Peak Found	Not Found	Not Found	Not Found	Not Found	Not Found	Not Found	High
		FALSE	High	[A].SLSTFQQMWISK.[QP]		1.47802e-05	5.67304e-05	5	11	47	P60709; Q562R1; P0CG38; P68032; P63261	P60709 [348-359]; Q562R1 [349-360]; P0CG38 [1048-1059]; P68032 [350-361]; P63261 [348-359]		0	1455.73	TRUE	0.962	0.999999	29.78	98.2	101.8	22.2	22.1	Shared	High	High	High	High	High	High	High	High	High	High	High	High	High	High	High	High	High	High	High	High	High	High	High	High	High
		FALSE	High	[P].SIVGRPR.[QH]		0.00539166	0.000678237	5	10	7	P60709; P68133; P0CG38; P68032; P63261	P60709 [33-39]; P68133 [35-41]; P0CG38 [733-739]; P68032 [35-41]; P63261 [33-39]		0	784.479	TRUE	1.249	0.960313	41.28	80.6	119.4	27.34	27.66	Shared	Not Found	Peak Found	Peak Found	Peak Found	Peak Found	Peak Found	High	Peak Found	Peak Found	High	High	High	High	High	Not Found	Not Found	Peak Found	Not Found	Peak Found	Peak Found	Peak Found	High	Peak Found	Peak Found	High
		FALSE	High	[KR].SYELPDGQVITIGNER.[F]		1.52669e-07	5.67304e-05	5	10	818	P60709; P68133; Q562R1; P68032; P63261	P60709 [239-254]; P68133 [241-256]; Q562R1 [240-255]; P68032 [241-256]; P63261 [239-254]		0	1790.89	TRUE	1.084	0.999212	13.07	94.1	105.9	7.77	9.87	Shared	High	High	High	High	High	High	High	High	High	High	High	High	High	High	High	High	High	High	High	High	High	High	High	High	High
		FALSE	High	[KR].SYELPDGQVITIGNERFR.[C]		9.00157e-05	5.67304e-05	5	10	25	P60709; P68133; Q562R1; P68032; P63261	P60709 [239-256]; P68133 [241-258]; Q562R1 [240-257]; P68032 [241-258]; P63261 [239-256]		1	2094.06	TRUE	1.363	0.871999	101.98	84.5	115.5	83.48	64.32	Shared	High	High	High	High	High	High	Peak Found	Not Found	Not Found	Peak Found	Not Found	Peak Found	High	High	High	High	High	High	Peak Found	Peak Found	Peak Found	Peak Found	Not Found	Not Found	High
		FALSE	High	[I].TALAPSTMK.[I]		9.32879e-05	5.67304e-05	4	6	3	P60709; P68133; P68032; P63261	P60709 [318-326]; P68133 [320-328]; P68032 [320-328]; P63261 [318-326]		0	919.492	TRUE	1.043	0.999999	40.59	98.4	101.6	25.81	30.91	Shared	Peak Found	Peak Found	Peak Found	Peak Found	Peak Found	Peak Found	Peak Found	Peak Found	Peak Found	Peak Found	High	Peak Found	Peak Found	Peak Found	Peak Found	Peak Found	Peak Found	Peak Found	Peak Found	Peak Found	Not Found	High	High	Peak Found	High
		FALSE	High	[H].TFYNELR.[V]		0.000771033	0.00012088	6	10	19	P60709; P68133; Q562R1; P0CG38; P68032; P63261	P60709 [89-95]; P68133 [91-97]; Q562R1 [90-96]; P0CG38 [789-795]; P68032 [91-97]; P63261 [89-95]		0	942.468	TRUE	0.779	0.909077	60.22	121.6	78.4	48.9	26.92	Shared	High	High	High	High	High	High	High	Not Found	Not Found	Not Found	Not Found	Not Found	High	Not Found	High	High	High	High	High	High	High	Not Found	High	Not Found	High
		FALSE	High	[TS].TMYPGIADR.[M]		0.000520636	8.32516e-05	5	7	20	P60709; P68133; Q562R1; P68032; P63261	P60709 [304-312]; P68133 [306-314]; Q562R1 [305-313]; P68032 [306-314]; P63261 [304-312]		0	1023.49	TRUE	0.571	0.574923	85.79	129.3	70.7	47.54	61.1	Shared	High	High	Peak Found	High	High	High	High	Peak Found	Peak Found	High	Peak Found	High	High	Peak Found	Peak Found	High	Peak Found	High	Peak Found	Peak Found	Not Found	Peak Found	Peak Found	Peak Found	High
		FALSE	High	[R].TTGIVMDSGDGVTHTVPIYEG.[NY]		5.73128e-07	5.67304e-05	2	4	26	P60709; P63261	P60709 [148-168]; P63261 [148-168]		0	2149.01	TRUE	0.997	0.999999	36.02	102.1	97.9	22.48	24.61	Shared	High	High	High	High	High	High	High	High	High	High	High	High	High	High	High	High	High	High	High	High	High	High	High	High	High
		FALSE	High	[R].TTGIVMDSGDGVTHTVPIYEGY.[A]		2.29808e-07	5.67304e-05	2	2	42	P60709; P63261	P60709 [148-169]; P63261 [148-169]		0	2312.08	TRUE	1.281	0.940097	52.89	92.9	107.1	25.38	42.69	Shared	High	High	High	High	High	High	Peak Found	High	High	Peak Found	High	High	High	High	High	High	High	High	High	High	High	High	High	High	High
		FALSE	High	[R].TTGIVMDSGDGVTHTVPIYEGY.[A]	1xOxidation [M6]	0.000293612	8.32516e-05	2	2	3	P60709; P63261	P60709 [148-169]; P63261 [148-169]		0	2328.07	TRUE								Not Reliable	Not Found	Not Found	Not Found	Not Found	Not Found	Not Found	Not Found	Not Found	Not Found	Not Found	Not Found	Not Found	High	High	High	Not Found	Not Found	Not Found	Not Found	Not Found	Not Found	Not Found	Not Found	Not Found	High
		FALSE	High	[R].TTGIVMDSGDGVTHTVPIYEGYALPH.[A]		1.54542e-10	5.67304e-05	2	2	121	P60709; P63261	P60709 [148-173]; P63261 [148-173]		0	2730.31	TRUE	1.016	0.999999	31.52	101.9	98.1	17.23	45.66	Shared	High	High	High	High	High	High	High	High	High	High	High	High	High	High	High	High	High	High	High	High	High	High	High	High	High
		FALSE	High	[R].TTGIVMDSGDGVTHTVPIYEGYALPH.[A]	1xOxidation [M6]	6.34274e-05	5.67304e-05	2	2	17	P60709; P63261	P60709 [148-173]; P63261 [148-173]		0	2746.3	TRUE	1.23	0.979416	41.76	94.7	105.3	32.98	70.96	Shared	Peak Found	High	High	Peak Found	High	High	Peak Found	Peak Found	Peak Found	High	Peak Found	Peak Found	High	High	High	Peak Found	High	Peak Found	High	High	High	Peak Found	Peak Found	Peak Found	High
		FALSE	High	[R].TTGIVMDSGDGVTHTVPIYEGYALPHA.[I]		3.7973e-06	5.67304e-05	2	2	30	P60709; P63261	P60709 [148-174]; P63261 [148-174]		0	2801.35	TRUE	1.079	0.999212	31.89	99.5	100.5	22.55	23.83	Shared	High	High	High	High	High	High	High	High	High	High	High	High	High	Peak Found	High	High	Peak Found	High	Peak Found	Peak Found	High	High	High	High	High
		FALSE	High	[R].TTGIVMDSGDGVTHTVPIYEGYALPHAILR.[L]		1.2749e-11	5.67304e-05	2	2	775	P60709; P63261	P60709 [148-177]; P63261 [148-177]		0	3183.61	TRUE	1.084	0.999212	36.38	105.3	94.7	15.67	32.5	Shared	High	High	High	High	High	High	High	High	High	High	High	High	High	High	High	High	High	High	High	High	High	High	High	High	High
		FALSE	High	[R].TTGIVMDSGDGVTHTVPIYEGYALPHAILR.[L]	1xOxidation [M6]	2.07621e-09	5.67304e-05	2	2	219	P60709; P63261	P60709 [148-177]; P63261 [148-177]		0	3199.61	TRUE	1.355	0.75352	31.35	83	117	16.33	38.93	Shared	High	High	High	High	High	High	High	High	High	High	High	High	High	High	High	High	High	High	High	High	High	High	High	High	High
		FALSE	High	[N].TVLSGGTTMYPGIADR.[M]		5.32723e-07	5.67304e-05	2	2	118	P60709; P63261	P60709 [297-312]; P63261 [297-312]		0	1638.82	TRUE	0.995	0.999999	28.58	100.8	99.2	19.37	15.93	Shared	High	High	High	High	High	High	High	High	High	High	High	High	High	High	High	High	High	High	High	High	High	High	High	High	High
		FALSE	High	[N].TVLSGGTTMYPGIADR.[M]	1xOxidation [M9]	2.25656e-06	5.67304e-05	2	2	38	P60709; P63261	P60709 [297-312]; P63261 [297-312]		0	1654.81	TRUE	0.995	0.999999	72.17	96.7	103.3	22.09	100.33	Shared	High	High	High	High	High	High	High	High	High	High	High	High	High	High	High	High	High	High	High	High	High	High	High	High	High
		FALSE	High	[H].TVPIYEGYALPHAILR.[L]		1.23199e-06	5.67304e-05	2	2	39	P60709; P63261	P60709 [162-177]; P63261 [162-177]		0	1813	TRUE	1.317	0.946182	50.12	91.3	108.7	19.27	43.95	Shared	High	High	High	High	High	High	High	High	High	High	High	Peak Found	High	High	High	High	High	High	High	High	High	High	High	High	High
		FALSE	High	[R].VAPEEHPVLLT.[E]		0.025466	0.00250067	2	3	3	P60709; P63261	P60709 [96-106]; P63261 [96-106]		0	1204.66	TRUE	1.126	0.999999	49.27	89.7	110.3	25.77	35.94	Shared	Peak Found	Peak Found	Peak Found	Peak Found	Peak Found	Peak Found	Peak Found	Peak Found	Peak Found	High	Peak Found	High	Peak Found	Peak Found	Peak Found	Peak Found	Peak Found	Peak Found	Peak Found	Peak Found	Peak Found	High	Peak Found	Peak Found	High
		FALSE	High	[R].VAPEEHPVLLTEAPLNPK.[A]		1.62509e-10	5.67304e-05	2	2	613	P60709; P63261	P60709 [96-113]; P63261 [96-113]		0	1954.06	TRUE	1.134	0.987047	10.24	92.9	107.1	5.97	7.21	Shared	High	High	High	High	High	High	High	High	High	High	High	High	High	High	High	High	High	High	High	High	High	High	High	High	High
		FALSE	High	[A].VFPSIVGRPR.[QH]		0.000413208	8.32516e-05	5	10	6	P60709; P68133; P0CG38; P68032; P63261	P60709 [30-39]; P68133 [32-41]; P0CG38 [730-739]; P68032 [32-41]; P63261 [30-39]		0	1127.67	TRUE	1.296	0.832392	14.66	88.4	111.6	11.82	11.26	Shared	Peak Found	Peak Found	Peak Found	Peak Found	Peak Found	Peak Found	Peak Found	Peak Found	Peak Found	Peak Found	Peak Found	Peak Found	Peak Found	Peak Found	Peak Found	Peak Found	Peak Found	Peak Found	High	High	Peak Found	High	High	Peak Found	High
		FALSE	High	[NT].VLSGGTTMYPGIADR.[M]		1.46468e-05	5.67304e-05	3	5	43	P60709; P68032; P63261	P60709 [298-312]; P68032 [300-314]; P63261 [298-312]		0	1537.77	TRUE	0.988	0.999999	17.97	103.8	96.2	12.05	12.31	Shared	High	High	High	High	High	Peak Found	High	High	High	High	High	High	High	High	High	High	High	High	High	High	High	High	High	High	High
		FALSE	High	[NT].VLSGGTTMYPGIADR.[M]	1xOxidation [M8]	0.000109813	8.32516e-05	3	5	1	P60709; P68032; P63261	P60709 [298-312]; P68032 [300-314]; P63261 [298-312]		0	1553.76	TRUE	1.235	0.991793	76.5	92.2	107.8	32.65	81.84	Shared	Peak Found	Peak Found	Peak Found	Peak Found	Peak Found	Peak Found	Peak Found	Not Found	Peak Found	Peak Found	Not Found	Not Found	Peak Found	Peak Found	High	Peak Found	Peak Found	Peak Found	Peak Found	Peak Found	Peak Found	Peak Found	Peak Found	Peak Found	High
		FALSE	High	[A].VLSLYASGR.[T]		0.000171138	8.32516e-05	5	7	15	P60709; P68133; Q562R1; P68032; P63261	P60709 [139-147]; P68133 [141-149]; Q562R1 [140-148]; P68032 [141-149]; P63261 [139-147]		0	965.541	TRUE	0.567	0.269267	117.19	130.4	69.6	66.06	80.25	Shared	High	High	Peak Found	High	High	High	Peak Found	Peak Found	Peak Found	Peak Found	High	High	Peak Found	Peak Found	Peak Found	Peak Found	Peak Found	Peak Found	High	High	High	Peak Found	Peak Found	High	High
		FALSE	High	[I].WHHTFYNELR.[V]		0.000117887	8.32516e-05	5	9	6	P60709; P68133; P0CG38; P68032; P63261	P60709 [86-95]; P68133 [88-97]; P0CG38 [786-795]; P68032 [88-97]; P63261 [86-95]		0	1402.67	TRUE								Not Reliable	Not Found	Not Found	Not Found	Not Found	Not Found	Not Found	Not Found	Not Found	Not Found	Not Found	Not Found	Not Found	High	Not Found	Not Found	Not Found	Not Found	Not Found	Not Found	Not Found	Not Found	High	High	High	High
		FALSE	High	[G].YALPHAILR.[L]		3.52414e-05	5.67304e-05	3	3	49	P60709; Q562R1; P63261	P60709 [169-177]; Q562R1 [170-178]; P63261 [169-177]		0	1053.62	TRUE	0.933	0.999999	60.51	103.7	96.3	40.31	40.24	Shared	High	High	High	High	High	High	High	High	High	High	High	High	High	High	High	High	High	High	High	High	High	High	High	High	High
		FALSE	High	[K].YPIEHGIVTNWDDMEK.[I]		1.94754e-09	5.67304e-05	2	2	90	P60709; P63261	P60709 [69-84]; P63261 [69-84]		0	1946.9	TRUE	0.853	0.994254	19.86	105.6	94.4	9.74	18.6	Shared	High	High	High	High	High	High	High	High	High	High	High	High	High	High	High	High	High	High	High	High	High	High	High	High	High
		FALSE	High	[C].YVALDFEQEMATAASSSSLEK.[S]		0.000832905	0.00012088	2	3	10	P60709; P63261	P60709 [218-238]; P63261 [218-238]		0	2277.06	TRUE	1.197	0.999212	51.49	94.2	105.8	36.56	32.25	Shared	Peak Found	High	Peak Found	Peak Found	Peak Found	High	Peak Found	Peak Found	Peak Found	High	Peak Found	High	High	High	Peak Found	Peak Found	Peak Found	Peak Found	High	Peak Found	Peak Found	Peak Found	Peak Found	High	High
FALSE	High	Master Protein	P63261	Actin, cytoplasmic 2 OS=Homo sapiens OX=9606 GN=ACTG1 PE=1 SV=1	0	FALSE	1341.34	87	97	14132	1	375	41.8	5.48	6148945	157.4	96	14	cell organization and biogenesis;stress response;developmental processes;other biological processes	non-structural extracellular;plasma membrane;other membranes;cytosol;cytoskeleton;other cell component	cytoskeletal activity;other molecular function	Pf00022	71	ENSG00000184009	ACTG1	A8K7C2; hsa:71; P02571; P14104; P63261; P99022; Q5U032; Q96E67	Signaling by BRAF and RAF1 fusions; Clathrin-mediated endocytosis; Signaling by moderate kinase activity BRAF mutants; Paradoxical activation of RAF signaling by kinase inactive BRAF; Signaling downstream of RAS mutants; Signaling by RAF1 mutants; MAP2K and MAPK activation; Signaling by high-kinase activity BRAF mutants; Sensory processing of sound by inner hair cells of the cochlea; EPH-ephrin m…	Arrhythmogenic right ventricular cardiomyopathy; Pathogenic Escherichia coli infection; Common pathways underlying drug addiction; Myometrial relaxation and contraction pathways; Focal adhesion; Fas ligand pathway and stress induction of heat shock proteins; Striated muscle contraction pathway; VEGFA-VEGFR2 signaling; Ebola virus infection in host; Thermogenesis; Mechanoregulation and pathology o…	40	0.826	0.957745	79.32	122	78	35.96	66.17	High	High	High	High	High	High	High	High	High	High	High	High	High
	Checked	Protein Group ID	# Proteins	# Unique Peptides	# Peptides	# PSMs	Group Description	Found in Sample: [S1] F1: Sample, CTRL, Exp_1	Found in Sample: [S2] F2: Sample, CTRL, Exp_1	Found in Sample: [S3] F3: Sample, CTRL, Exp_1	Found in Sample: [S7] F7: Sample, CTRL, Exp_3	Found in Sample: [S8] F8: Sample, CTRL, Exp_3	Found in Sample: [S9] F9: Sample, CTRL, Exp_3	Found in Sample: [S13] F13: Sample, CTRL, n/a	Found in Sample: [S14] F14: Sample, CTRL, n/a	Found in Sample: [S15] F15: Sample, CTRL, n/a	Found in Sample: [S19] F19: Sample, CTRL, n/a	Found in Sample: [S20] F20: Sample, CTRL, n/a	Found in Sample: [S21] F21: Sample, CTRL, n/a	Found in Sample: [S4] F4: Sample, KO, Exp_2	Found in Sample: [S5] F5: Sample, KO, Exp_2	Found in Sample: [S6] F6: Sample, KO, Exp_2	Found in Sample: [S10] F10: Sample, KO, Exp_4	Found in Sample: [S11] F11: Sample, KO, Exp_4	Found in Sample: [S12] F12: Sample, KO, Exp_4	Found in Sample: [S16] F16: Sample, KO, n/a	Found in Sample: [S17] F17: Sample, KO, n/a	Found in Sample: [S18] F18: Sample, KO, n/a	Found in Sample: [S22] F22: Sample, KO, n/a	Found in Sample: [S23] F23: Sample, KO, n/a	Found in Sample: [S24] F24: Sample, KO, n/a
	FALSE	4679	2	1	97	14132	[Master Protein] Actin, cytoplasmic 2 OS=Homo sapiens OX=9606 GN=ACTG1 PE=1 SV=1	High	High	High	High	High	High	High	High	High	High	High	High	High	High	High	High	High	High	High	High	High	High	Peak Found	High
		Checked	Confidence	Annotated Sequence	Modifications	Qvality PEP	Qvality q-value	# Protein Groups	# Proteins	# PSMs	Master Protein Accessions	Positions in Master Proteins	Modifications in Master Proteins	# Missed Cleavages	Theo. MH+ [Da]	Contaminant	Abundance Ratio: (KO) / (CTRL)	Abundance Ratio Adj. P-Value: (KO) / (CTRL)	Abundance Ratio Variability [%]: (KO) / (CTRL)	Abundances (Grouped): CTRL	Abundances (Grouped): KO	Abundances (Grouped) CV [%]: CTRL	Abundances (Grouped) CV [%]: KO	Quan Info	Found in Sample: [S1] F1: Sample, CTRL, Exp_1	Found in Sample: [S2] F2: Sample, CTRL, Exp_1	Found in Sample: [S3] F3: Sample, CTRL, Exp_1	Found in Sample: [S7] F7: Sample, CTRL, Exp_3	Found in Sample: [S8] F8: Sample, CTRL, Exp_3	Found in Sample: [S9] F9: Sample, CTRL, Exp_3	Found in Sample: [S13] F13: Sample, CTRL, n/a	Found in Sample: [S14] F14: Sample, CTRL, n/a	Found in Sample: [S15] F15: Sample, CTRL, n/a	Found in Sample: [S19] F19: Sample, CTRL, n/a	Found in Sample: [S20] F20: Sample, CTRL, n/a	Found in Sample: [S21] F21: Sample, CTRL, n/a	Found in Sample: [S4] F4: Sample, KO, Exp_2	Found in Sample: [S5] F5: Sample, KO, Exp_2	Found in Sample: [S6] F6: Sample, KO, Exp_2	Found in Sample: [S10] F10: Sample, KO, Exp_4	Found in Sample: [S11] F11: Sample, KO, Exp_4	Found in Sample: [S12] F12: Sample, KO, Exp_4	Found in Sample: [S16] F16: Sample, KO, n/a	Found in Sample: [S17] F17: Sample, KO, n/a	Found in Sample: [S18] F18: Sample, KO, n/a	Found in Sample: [S22] F22: Sample, KO, n/a	Found in Sample: [S23] F23: Sample, KO, n/a	Found in Sample: [S24] F24: Sample, KO, n/a	Confidence (by Search Engine): MSPepSearch
		FALSE	High	[K].AGFAGDDAPR.[A]		1.9835e-05	5.67304e-05	5	10	76	P60709; P68133; P0CG38; P68032; P63261	P60709 [19-28]; P68133 [21-30]; P0CG38 [719-728]; P68032 [21-30]; P63261 [19-28]		0	976.448	TRUE	1.645	0.428884	82.75	69.3	130.7	62.65	59.91	Shared	High	High	High	High	High	High	Peak Found	Peak Found	Peak Found	High	High	High	High	High	High	High	High	High	Peak Found	High	High	High	High	High	High
		FALSE	High	[K].AGFAGDDAPRAVFPS.[I]		1.14515e-06	5.67304e-05	5	10	44	P60709; P68133; P0CG38; P68032; P63261	P60709 [19-33]; P68133 [21-35]; P0CG38 [719-733]; P68032 [21-35]; P63261 [19-33]		1	1477.71	TRUE	0.918	0.999999	46.26	105.4	94.6	36.37	31.06	Shared	High	High	High	High	High	High	High	High	High	High	High	High	High	High	High	High	High	High	High	High	High	High	High	High	High
		FALSE	High	[K].AGFAGDDAPRAVFPSIVGRPR.[QH]		6.19946e-10	5.67304e-05	5	9	130	P60709; P68133; P0CG38; P68032; P63261	P60709 [19-39]; P68133 [21-41]; P0CG38 [719-739]; P68032 [21-41]; P63261 [19-39]		1	2156.14	TRUE	1.225	0.930702	76.62	85.6	114.4	60.23	61.43	Shared	High	High	High	High	High	High	High	High	High	High	High	High	High	High	High	High	High	High	High	High	High	High	High	High	High
		FALSE	High	[K].AGFAGDDAPRAVFPSIVGRPRHQGVMVGMGQK.[D]		2.08304e-07	5.67304e-05	4	6	201	P60709; P68133; P68032; P63261	P60709 [19-50]; P68133 [21-52]; P68032 [21-52]; P63261 [19-50]		2	3308.69	TRUE	1.191	0.960234	63.32	97.7	102.3	64.53	42.25	Shared	High	High	High	High	High	High	Peak Found	Peak Found	High	High	High	High	High	High	High	High	High	High	High	High	High	High	High	High	High
		FALSE	High	[K].AGFAGDDAPRAVFPSIVGRPRHQGVMVGMGQK.[D]	1xOxidation [M]	0.0575962	0.00515597	4	6	14	P60709; P68133; P68032; P63261	P60709 [19-50]; P68133 [21-52]; P68032 [21-52]; P63261 [19-50]		2	3324.68	TRUE	1.143	0.999658	86.11	91.4	108.6	46.58	68.01	Shared	Peak Found	Peak Found	High	Peak Found	Peak Found	Peak Found	Peak Found	Not Found	Not Found	High	High	High	High	High	Peak Found	Peak Found	High	Peak Found	Peak Found	Peak Found	High	High	Peak Found	High	High
		FALSE	High	[E].ALFQPSFLGMESCGIHETTFNSIMK.[C]	1xCarbamidomethyl [C13]	0.0151737	0.00152647	2	2	1	P60709; P63261	P60709 [260-284]; P63261 [260-284]		0	2845.34	TRUE	5.667	0.00550998	348.77	27.6	172.4	43.04	137.76	Shared	Peak Found	Not Found	Not Found	Peak Found	Peak Found	Not Found	Peak Found	Not Found	Not Found	Not Found	Peak Found	Peak Found	Peak Found	Not Found	Not Found	Not Found	Not Found	Not Found	Not Found	Not Found	High	Not Found	Not Found	Not Found	High
		FALSE	High	[Y].ALPHAILR.[L]		4.19105e-05	5.67304e-05	3	3	5	P60709; Q562R1; P63261	P60709 [170-177]; Q562R1 [171-178]; P63261 [170-177]		0	890.557	TRUE	1.114	0.999658	124.77	109.1	90.9	129.27	160.55	Shared	Peak Found	Peak Found	Peak Found	Peak Found	High	Peak Found	Peak Found	Peak Found	Peak Found	Peak Found	Peak Found	Peak Found	Peak Found	Peak Found	Peak Found	Peak Found	Peak Found	Peak Found	High	High	High	Peak Found	Peak Found	Peak Found	High
		FALSE	High	[A].ALVIDNGSGMCK.[A]	1xCarbamidomethyl [C11]	6.93286e-06	5.67304e-05	1	1	26	P63261	P63261 [7-18]		0	1264.6	FALSE	0.826	0.973626	79.32	122	78	35.96	66.17		High	High	High	High	High	High	High	High	High	High	High	High	High	High	High	High	High	High	High	High	High	High	Peak Found	High	High
		FALSE	High	[Y].ANTVLSGGTTMYPGIADR.[M]		0.00278611	0.000384762	2	2	1	P60709; P63261	P60709 [295-312]; P63261 [295-312]		0	1823.9	TRUE								No Quan Values	Not Found	Not Found	Not Found	Not Found	Not Found	Not Found	High	Not Found	Not Found	Not Found	Not Found	Not Found	Not Found	Not Found	Not Found	Not Found	Not Found	Not Found	Not Found	Not Found	Not Found	Not Found	Not Found	Not Found	High
		FALSE	High	[V].APEEHPVLLTEAPLNPK.[A]		3.01556e-06	5.67304e-05	2	2	5	P60709; P63261	P60709 [97-113]; P63261 [97-113]		0	1855	TRUE	1.351	0.964438	72.78	101.7	98.3	43.82	64.16	Shared	Peak Found	Peak Found	Peak Found	Not Found	Not Found	Peak Found	Not Found	Not Found	Peak Found	High	Peak Found	High	Peak Found	Peak Found	Not Found	Peak Found	Peak Found	Peak Found	Peak Found	Not Found	Not Found	High	High	High	High
		FALSE	High	[RQ].AVFPSIVGR.[P]		4.91287e-05	5.67304e-05	5	10	173	P60709; P68133; P0CG38; P68032; P63261	P60709 [29-37]; P68133 [31-39]; P0CG38 [729-737]; P68032 [31-39]; P63261 [29-37]		0	945.552	TRUE	1.176	0.967531	12.61	92.2	107.8	13.78	21.99	Shared	High	High	High	High	High	High	High	High	High	High	High	High	High	High	High	High	High	High	High	High	High	High	High	High	High
		FALSE	High	[RQ].AVFPSIVGRPR.[QH]		4.22713e-06	5.67304e-05	5	10	533	P60709; P68133; P0CG38; P68032; P63261	P60709 [29-39]; P68133 [31-41]; P0CG38 [729-739]; P68032 [31-41]; P63261 [29-39]		0	1198.71	TRUE	1.179	0.964438	11.78	92.6	107.4	20.59	8.47	Shared	High	High	High	High	High	High	High	High	High	High	High	High	High	High	High	High	High	High	High	High	High	High	High	High	High
		FALSE	High	[R].AVFPSIVGRPRHQGVMVGMGQK.[D]		0.0464395	0.00421554	4	6	4	P60709; P68133; P68032; P63261	P60709 [29-50]; P68133 [31-52]; P68032 [31-52]; P63261 [29-50]		1	2351.26	TRUE	1.07	0.999999	54.22	102.4	97.6	37.38	37.54	Shared	Peak Found	Peak Found	Peak Found	Peak Found	High	Peak Found	Not Found	Not Found	Not Found	Peak Found	Peak Found	Peak Found	Peak Found	Peak Found	Peak Found	Peak Found	Peak Found	High	Not Found	Not Found	Not Found	High	Peak Found	High	n/a
		FALSE	High	[Q].AVLSLYASGR.[T]		0.000582867	8.32516e-05	5	7	4	P60709; P68133; Q562R1; P68032; P63261	P60709 [138-147]; P68133 [140-149]; Q562R1 [139-148]; P68032 [140-149]; P63261 [138-147]		0	1036.58	TRUE	1.081	0.999999	52.06	99.3	100.7	31.41	90.02	Shared	Peak Found	Not Found	Peak Found	Peak Found	High	Peak Found	Peak Found	Peak Found	Peak Found	Peak Found	Peak Found	Peak Found	Peak Found	Peak Found	Peak Found	Peak Found	Peak Found	Peak Found	High	High	High	Peak Found	Peak Found	Peak Found	High
		FALSE	High	[K].CDVDIRK.[D]	1xPyro-carbamidomethyl [N-Term]	0.000472003	8.32516e-05	3	3	39	P60709; Q562R1; P63261	P60709 [285-291]; Q562R1 [286-292]; P63261 [285-291]		1	888.424	TRUE	2.226	0.167069	56.46	58	142	36.78	79.1	Shared	Peak Found	High	High	High	High	High	High	High	High	High	High	High	High	High	High	High	High	High	Peak Found	High	Peak Found	High	High	High	High
		FALSE	High	[K].CDVDIRK.[D]	1xCarbamidomethyl [N-Term]; 1xCarbamidomethyl [C1]	0.000571756	8.32516e-05	3	3	17	P60709; Q562R1; P63261	P60709 [285-291]; Q562R1 [286-292]; P63261 [285-291]		1	905.451	TRUE	1.881	0.280052	72.74	63.8	136.2	52.28	55.52	Shared	High	High	High	High	High	Peak Found	Peak Found	Peak Found	Peak Found	Peak Found	Peak Found	Peak Found	High	Peak Found	High	High	High	High	Peak Found	Peak Found	Peak Found	Peak Found	Peak Found	Peak Found	High
		FALSE	High	[S].CGIHETTFNSIMK.[SC]	1xPyro-carbamidomethyl [N-Term]	2.04999e-07	5.67304e-05	3	6	75	P60709; P0CG38; P63261	P60709 [272-284]; P0CG38 [972-984]; P63261 [272-284]		0	1520.69	TRUE	1.024	0.999999	14.8	99.9	100.1	14.18	6.03	Shared	High	High	High	High	High	High	High	High	High	High	High	High	High	High	High	High	High	High	High	High	High	High	High	High	High
		FALSE	High	[S].CGIHETTFNSIMK.[SC]	1xCarbamidomethyl [N-Term]	2.88794e-07	5.67304e-05	3	6	129	P60709; P0CG38; P63261	P60709 [272-284]; P0CG38 [972-984]; P63261 [272-284]		0	1537.71	TRUE	1.027	0.999999	25.93	98.1	101.9	18.44	18.9	Shared	High	High	High	High	High	High	High	High	High	High	High	High	High	High	High	High	High	High	High	High	High	High	High	High	High
		FALSE	High	[S].CGIHETTFNSIMK.[SC]	1xCarbamidomethyl [N-Term]; 1xOxidation [M12]	2.59337e-05	5.67304e-05	3	6	22	P60709; P0CG38; P63261	P60709 [272-284]; P0CG38 [972-984]; P63261 [272-284]		0	1553.71	TRUE	1.184	0.993783	110.28	90.8	109.2	48.29	98.4	Shared	High	High	High	High	High	High	Peak Found	Peak Found	Peak Found	Peak Found	Peak Found	Peak Found	High	High	High	High	High	High	High	Peak Found	Peak Found	Peak Found	Peak Found	Peak Found	High
		FALSE	High	[R].CPEALFQPSFL.[G]	1xPyro-carbamidomethyl [N-Term]	0.0372748	0.00337214	2	2	2	P60709; P63261	P60709 [257-267]; P63261 [257-267]		0	1291.6	TRUE	1.383	0.999999	131.93	84.5	115.5	42.45	82.49	Shared	High	Peak Found	Peak Found	Peak Found	Peak Found	Peak Found	Peak Found	Peak Found	Not Found	Peak Found	Peak Found	Peak Found	Peak Found	High	Peak Found	Peak Found	Peak Found	Peak Found	Peak Found	Not Found	Peak Found	Peak Found	Peak Found	Peak Found	High
		FALSE	High	[R].CPEALFQPSFLGM.[E]	1xPyro-carbamidomethyl [N-Term]	6.66608e-05	5.67304e-05	2	2	20	P60709; P63261	P60709 [257-269]; P63261 [257-269]		0	1479.66	TRUE	1.146	0.996476	117.72	96.2	103.8	49.69	75.26	Shared	High	High	High	High	High	Peak Found	High	High	High	High	High	High	High	Peak Found	High	High	Peak Found	Peak Found	High	High	High	High	High	High	High
		FALSE	High	[R].CPEALFQPSFLGM.[E]	1xPyro-carbamidomethyl [N-Term]; 1xOxidation [M13]	0.00953841	0.00120875	2	2	2	P60709; P63261	P60709 [257-269]; P63261 [257-269]		0	1495.66	TRUE	3.627	0.202744	45.41	40	160	19.9	35.18	Shared	Peak Found	Peak Found	Peak Found	Not Found	Peak Found	Peak Found	Peak Found	Not Found	Not Found	Peak Found	Peak Found	Peak Found	Peak Found	High	High	Not Found	Not Found	Not Found	Not Found	Peak Found	Not Found	Not Found	Not Found	Not Found	High
		FALSE	High	[R].CPEALFQPSFLGM.[E]	1xCarbamidomethyl [N-Term]	3.02746e-05	5.67304e-05	2	2	38	P60709; P63261	P60709 [257-269]; P63261 [257-269]		0	1496.69	TRUE	1.083	0.999658	40.99	96	104	19.17	45.79	Shared	High	High	High	High	High	High	High	High	High	High	High	High	High	High	High	High	High	High	High	High	High	High	Peak Found	High	High
		FALSE	High	[R].CPEALFQPSFLGME.[S]	1xPyro-carbamidomethyl [N-Term]	0.028179	0.00263474	2	2	1	P60709; P63261	P60709 [257-270]; P63261 [257-270]		0	1608.71	TRUE	100	5.25222e-16			200		60.14	Shared	Not Found	Not Found	Not Found	Not Found	Not Found	Not Found	Not Found	Not Found	Not Found	Not Found	Not Found	Not Found	Not Found	Not Found	Peak Found	Not Found	Not Found	Not Found	Peak Found	Peak Found	High	Not Found	Not Found	Not Found	High
		FALSE	High	[R].CPEALFQPSFLGMES.[C]	1xPyro-carbamidomethyl [N-Term]	9.66717e-05	8.32516e-05	2	2	50	P60709; P63261	P60709 [257-271]; P63261 [257-271]		0	1695.74	TRUE	1.18	0.994882	49.78	90.6	109.4	22.7	61.32	Shared	High	High	High	High	High	High	High	High	High	High	High	High	High	High	High	High	High	High	High	High	High	High	High	High	High
		FALSE	High	[R].CPEALFQPSFLGMES.[C]	1xPyro-carbamidomethyl [N-Term]; 1xOxidation [M13]	0.00402448	0.000537069	2	2	8	P60709; P63261	P60709 [257-271]; P63261 [257-271]		0	1711.73	TRUE	0.814	0.983613	122.81	120.5	79.5	32.2	112.34	Shared	Peak Found	High	Peak Found	High	High	High	Peak Found	Not Found	Not Found	Peak Found	Peak Found	Peak Found	High	High	High	Peak Found	Peak Found	Peak Found	Not Found	Not Found	Not Found	Not Found	Peak Found	Peak Found	High
		FALSE	High	[R].CPEALFQPSFLGMES.[C]	1xCarbamidomethyl [N-Term]	3.36564e-07	5.67304e-05	2	2	86	P60709; P63261	P60709 [257-271]; P63261 [257-271]		0	1712.77	TRUE	1.029	0.999999	32.1	97.6	102.4	13.51	28.26	Shared	High	High	High	High	High	High	High	High	High	High	High	High	High	High	High	High	High	High	High	High	High	High	High	High	High
		FALSE	High	[R].CPEALFQPSFLGMESC.[G]	1xCarbamidomethyl [C16]; 1xPyro-carbamidomethyl [N-Term]	0.00397665	0.000537069	2	2	2	P60709; P63261	P60709 [257-272]; P63261 [257-272]		0	1855.77	TRUE	1.103	0.999999	63.12	99.1	100.9	32.07	63.56	Shared	Peak Found	Peak Found	Peak Found	Peak Found	Peak Found	Peak Found	Peak Found	Peak Found	Peak Found	Peak Found	Peak Found	Peak Found	Peak Found	Peak Found	Peak Found	Peak Found	Peak Found	Not Found	High	High	Peak Found	Peak Found	Peak Found	Peak Found	High
		FALSE	High	[R].CPEALFQPSFLGMESC.[G]	1xCarbamidomethyl [C16]; 1xCarbamidomethyl [N-Term]	4.47855e-05	5.67304e-05	2	2	15	P60709; P63261	P60709 [257-272]; P63261 [257-272]		0	1872.8	TRUE	0.97	0.999999	61.75	102.9	97.1	20.71	55.45	Shared	Peak Found	Peak Found	High	Peak Found	High	Peak Found	Peak Found	Peak Found	Peak Found	Peak Found	High	High	Peak Found	Peak Found	High	Peak Found	Peak Found	Peak Found	High	High	High	High	High	High	High
		FALSE	High	[R].CPEALFQPSFLGMESCGIHET.[T]	1xCarbamidomethyl [C16]; 1xCarbamidomethyl [N-Term]	1.93046e-05	5.67304e-05	2	2	28	P60709; P63261	P60709 [257-277]; P63261 [257-277]		0	2410.05	TRUE	1.113	0.999999	42.54	93.6	106.4	15.63	32.57	Shared	High	High	High	High	High	High	Peak Found	High	High	Peak Found	High	High	High	High	High	High	High	High	High	Peak Found	High	Peak Found	High	Peak Found	High
		FALSE	High	[R].CPEALFQPSFLGMESCGIHETTFN.[S]	1xCarbamidomethyl [C16]; 1xCarbamidomethyl [N-Term]	0.000232978	8.32516e-05	2	2	58	P60709; P63261	P60709 [257-280]; P63261 [257-280]		0	2772.21	TRUE	1.053	0.999999	70.76	98.2	101.8	24.03	56.4	Shared	High	High	High	High	High	High	Peak Found	High	High	High	High	High	High	High	High	High	High	High	High	High	High	High	High	High	High
		FALSE	High	[R].CPEALFQPSFLGMESCGIHETTFNSIMK.[C]	1xCarbamidomethyl [C16]; 1xPyro-carbamidomethyl [N-Term]	3.52939e-08	5.67304e-05	2	2	61	P60709; P63261	P60709 [257-284]; P63261 [257-284]		0	3214.44	TRUE	1.295	0.933307	111.34	87.1	112.9	26.92	79.91	Shared	High	High	High	High	High	High	High	High	High	High	High	High	High	High	High	High	High	Peak Found	High	High	High	High	High	High	High
		FALSE	High	[R].CPEALFQPSFLGMESCGIHETTFNSIMK.[C]	1xCarbamidomethyl [C16]; 1xPyro-carbamidomethyl [N-Term]; 1xOxidation [M]	1.9392e-05	5.67304e-05	2	2	39	P60709; P63261	P60709 [257-284]; P63261 [257-284]		0	3230.43	TRUE	1.697	0.526867	94.87	69.1	130.9	39.56	58.16	Shared	High	High	High	High	High	High	High	High	Peak Found	Peak Found	High	High	High	High	High	High	Peak Found	Peak Found	Peak Found	High	High	High	High	High	High
		FALSE	High	[R].CPEALFQPSFLGMESCGIHETTFNSIMK.[C]	Carbamidomethyl [C]; 1xCarbamidomethyl [N-Term]	2.92863e-11	5.67304e-05	2	2	224	P60709; P63261	P60709 [257-284]; P63261 [257-284]		0	3231.46	TRUE	1.058	0.999658	86.89	98.6	101.4	35.76	79.74	Shared	High	High	High	High	High	High	High	High	High	High	High	High	High	High	High	High	High	High	High	High	High	High	High	High	High
		FALSE	High	[R].CPEALFQPSFLGMESCGIHETTFNSIMK.[C]	Carbamidomethyl [C]; 1xOxidation [M]; 1xCarbamidomethyl [N-Term]	4.83521e-09	5.67304e-05	2	2	134	P60709; P63261	P60709 [257-284]; P63261 [257-284]		0	3247.46	TRUE	1.328	0.888255	64.73	78.9	121.1	22.78	47.06	Shared	High	High	High	High	High	High	High	High	High	High	High	High	High	High	High	High	High	High	High	High	High	High	High	High	High
		FALSE	High	[R].CPEALFQPSFLGMESCGIHETTFNSIMK.[C]	Carbamidomethyl [C]; 1xCarbamidomethyl [N-Term]; 2xOxidation [M13; M27]	0.0573938	0.00513266	2	2	3	P60709; P63261	P60709 [257-284]; P63261 [257-284]		0	3263.45	TRUE	4.223	9.6969e-07	96.89	38.2	161.8	115.21	12.96	Shared	Not Found	Peak Found	Peak Found	Peak Found	High	Not Found	Not Found	Not Found	Not Found	Not Found	Peak Found	Peak Found	Peak Found	Peak Found	High	Not Found	Not Found	Not Found	Not Found	High	Not Found	Not Found	Not Found	Not Found	High
		FALSE	High	[L].DFEQEMATAASSSSLEK.[S]		3.73418e-05	5.67304e-05	2	3	3	P60709; P63261	P60709 [222-238]; P63261 [222-238]		0	1830.81	TRUE	1.727	0.655302	39.78	73.5	126.5	19.86	61.88	Shared	Peak Found	Peak Found	Peak Found	Peak Found	Peak Found	Peak Found	Peak Found	Not Found	Peak Found	Not Found	Not Found	Not Found	Peak Found	Peak Found	Peak Found	Peak Found	Peak Found	Peak Found	High	High	High	Peak Found	Not Found	Peak Found	High
		FALSE	High	[R].DLTDYLMK.[I]		2.61678e-05	5.67304e-05	5	7	907	P60709; P68133; Q562R1; P68032; P63261	P60709 [184-191]; P68133 [186-193]; Q562R1 [185-192]; P68032 [186-193]; P63261 [184-191]		0	998.486	TRUE	1.132	0.987508	16.94	91.1	108.9	12.45	10.8	Shared	High	High	High	High	High	High	High	High	High	High	High	High	High	High	High	High	High	High	High	High	High	High	High	High	High
		FALSE	High	[R].DLTDYLMK.[I]	1xOxidation [M7]	0.000124727	8.32516e-05	5	7	244	P60709; P68133; Q562R1; P68032; P63261	P60709 [184-191]; P68133 [186-193]; Q562R1 [185-192]; P68032 [186-193]; P63261 [184-191]		0	1014.48	TRUE	1.178	0.982441	64.81	87.5	112.5	12.75	71.32	Shared	High	High	High	High	High	High	High	High	High	High	High	High	High	High	High	High	High	High	High	High	High	High	High	High	High
		FALSE	High	[K].DLYANTVLSGGTTMYPGIADR.[M]		3.4418e-08	5.67304e-05	2	2	570	P60709; P63261	P60709 [292-312]; P63261 [292-312]		0	2215.07	TRUE	1.059	0.999658	26.12	96.3	103.7	23.46	21.93	Shared	High	High	High	High	High	High	High	High	High	High	High	High	High	High	High	High	High	High	High	High	High	High	High	High	High
		FALSE	High	[K].DLYANTVLSGGTTMYPGIADR.[M]	1xOxidation [M14]	4.21792e-08	5.67304e-05	2	2	225	P60709; P63261	P60709 [292-312]; P63261 [292-312]		0	2231.06	TRUE	1.081	0.999658	50	95.6	104.4	11.31	57.49	Shared	High	High	High	High	High	High	High	High	High	High	High	High	High	High	High	High	High	High	High	High	High	High	High	High	High
		FALSE	High	[K].DLYANTVLSGGTTMYPGIADRMQK.[E]		1.00577e-10	5.67304e-05	2	2	369	P60709; P63261	P60709 [292-315]; P63261 [292-315]		1	2602.26	TRUE	1.044	0.999999	32.58	94.6	105.4	12.98	39.86	Shared	High	High	High	High	High	High	High	High	High	High	High	High	High	High	High	High	High	High	High	High	High	High	High	High	High
		FALSE	High	[K].DLYANTVLSGGTTMYPGIADRMQK.[E]	1xOxidation [M]	3.37174e-08	5.67304e-05	2	2	145	P60709; P63261	P60709 [292-315]; P63261 [292-315]		1	2618.26	TRUE	1.578	0.539717	90.55	74.7	125.3	20.1	62.5	Shared	High	High	High	High	High	High	High	High	High	High	High	High	High	High	High	High	High	High	High	High	High	High	High	High	High
		FALSE	High	[K].DLYANTVLSGGTTMYPGIADRMQK.[E]	2xOxidation [M14; M22]	5.26186e-06	5.67304e-05	2	2	24	P60709; P63261	P60709 [292-315]; P63261 [292-315]		1	2634.25	TRUE	1.482	0.760998	102.91	89.2	110.8	47.04	92.33	Shared	Peak Found	High	High	Peak Found	High	High	Peak Found	High	High	High	High	High	High	High	High	High	High	High	High	High	High	Peak Found	High	High	High
		FALSE	High	[M].DSGDGVTHTVPIYEGYALPHAILR.[L]		6.06556e-08	5.67304e-05	2	2	46	P60709; P63261	P60709 [154-177]; P63261 [154-177]		0	2581.3	TRUE	1.097	0.999658	28.74	92.2	107.8	17.92	27.54	Shared	Peak Found	High	High	High	High	High	High	High	High	High	High	High	High	High	High	High	High	High	High	High	High	High	High	High	High
		FALSE	High	[K].DSYVGDEAQSK.[R]		0.00223987	0.000355141	4	6	44	P60709; P68133; P68032; P63261	P60709 [51-61]; P68133 [53-63]; P68032 [53-63]; P63261 [51-61]		0	1198.52	TRUE	1.993	0.295541	80.29	68.6	131.4	68.98	68.76	Shared	High	High	High	High	High	High	Peak Found	Peak Found	Peak Found	High	High	Peak Found	High	High	High	High	High	High	Peak Found	Peak Found	Peak Found	High	High	High	High
		FALSE	High	[P].EALFQPSFLGMESCGIHETTFNSIMK.[C]	1xCarbamidomethyl [C14]	0.0272085	0.00262216	2	2	2	P60709; P63261	P60709 [259-284]; P63261 [259-284]		0	2974.38	TRUE	1.152	0.999658	95.25	91.3	108.7	40.06	70.84	Shared	Peak Found	Peak Found	Peak Found	Peak Found	Peak Found	Peak Found	Peak Found	Peak Found	Peak Found	Peak Found	Peak Found	Peak Found	Peak Found	High	Peak Found	Peak Found	Peak Found	Peak Found	Peak Found	Peak Found	Peak Found	Peak Found	Peak Found	High	High
		FALSE	High	[K].EITALAPSTMK.[I]	1xGlu->pyro-Glu [N-Term]	0.00424236	0.000565691	4	6	3	P60709; P68133; P68032; P63261	P60709 [316-326]; P68133 [318-328]; P68032 [318-328]; P63261 [316-326]		0	1143.61	TRUE	0.86	0.994136	30.31	107	93	14.09	38.06	Shared	High	Peak Found	Peak Found	Peak Found	Peak Found	Peak Found	High	Peak Found	Peak Found	Peak Found	High	Peak Found	Peak Found	Peak Found	Peak Found	Peak Found	Peak Found	Not Found	Peak Found	Peak Found	Peak Found	Peak Found	Peak Found	Peak Found	High
		FALSE	High	[K].EITALAPSTMK.[I]		3.4111e-06	5.67304e-05	4	6	373	P60709; P68133; P68032; P63261	P60709 [316-326]; P68133 [318-328]; P68032 [318-328]; P63261 [316-326]		0	1161.62	TRUE	1.063	0.999658	35.5	100.3	99.7	17.92	31.39	Shared	High	High	High	High	High	High	High	High	High	High	High	High	High	High	High	High	High	High	High	High	High	High	High	High	High
		FALSE	High	[K].EITALAPSTMK.[I]	1xOxidation [M10]	2.90741e-06	5.67304e-05	4	6	115	P60709; P68133; P68032; P63261	P60709 [316-326]; P68133 [318-328]; P68032 [318-328]; P63261 [316-326]		0	1177.61	TRUE	0.866	0.999212	99.96	100.3	99.7	92.21	70.77	Shared	High	High	High	High	High	High	High	High	High	High	High	High	High	High	High	High	High	High	High	High	High	High	High	High	High
		FALSE	High	[M].ESCGIHETTFNSIMK.[SC]	1xCarbamidomethyl [C3]	4.7305e-07	5.67304e-05	3	6	58	P60709; P0CG38; P63261	P60709 [270-284]; P0CG38 [970-984]; P63261 [270-284]		0	1753.79	TRUE	1.191	0.960313	47.67	94.2	105.8	33.13	31.72	Shared	High	High	High	High	High	High	High	High	High	High	High	High	High	High	High	High	High	High	High	High	High	High	High	High	High
		FALSE	High	[M].ESCGIHETTFNSIMK.[SC]	1xCarbamidomethyl [C3]; 1xOxidation [M14]	0.000946229	0.000156406	3	6	8	P60709; P0CG38; P63261	P60709 [270-284]; P0CG38 [970-984]; P63261 [270-284]		0	1769.78	TRUE	1.233	0.982407	91.48	84.8	115.2	40.68	96.03	Shared	Peak Found	High	Peak Found	Peak Found	Peak Found	Peak Found	Peak Found	Peak Found	Peak Found	Peak Found	Peak Found	Peak Found	High	High	High	High	High	Peak Found	Peak Found	Peak Found	Peak Found	Peak Found	Peak Found	Peak Found	High
		FALSE	High	[D].FEQEMATAASSSSLEK.[S]		0.00358124	0.00050531	2	3	1	P60709; P63261	P60709 [223-238]; P63261 [223-238]		0	1715.78	TRUE	1.165	0.994112	108.93	102.9	97.1	140.56	110.35	Shared	Peak Found	Peak Found	Peak Found	Peak Found	Peak Found	High	Not Found	Peak Found	Not Found	Peak Found	Not Found	Not Found	Peak Found	Peak Found	Peak Found	Peak Found	Peak Found	Peak Found	Not Found	Peak Found	Not Found	Peak Found	Peak Found	Peak Found	High
		FALSE	High	[CS].FLGMESCGIHETTFNSIMK.[SC]	1xCarbamidomethyl [C7]	4.40282e-09	5.67304e-05	3	6	226	P60709; P0CG38; P63261	P60709 [266-284]; P0CG38 [966-984]; P63261 [266-284]		0	2202	TRUE	0.992	0.999999	18.54	100.2	99.8	14.73	11.36	Shared	High	High	High	High	High	High	High	High	High	High	High	High	High	High	High	High	High	High	High	High	High	High	High	High	High
		FALSE	High	[CS].FLGMESCGIHETTFNSIMK.[SC]	1xCarbamidomethyl [C7]; 1xOxidation [M]	1.28958e-06	5.67304e-05	3	6	99	P60709; P0CG38; P63261	P60709 [266-284]; P0CG38 [966-984]; P63261 [266-284]		0	2218	TRUE	1.184	0.967596	51.98	92.5	107.5	23.06	75.13	Shared	High	High	High	High	High	High	High	High	High	High	High	High	High	High	High	High	High	High	High	High	High	High	High	High	High
		FALSE	High	[CS].FLGMESCGIHETTFNSIMK.[SC]	1xCarbamidomethyl [C7]; 2xOxidation [M4; M18]	0.000102075	8.32516e-05	3	6	7	P60709; P0CG38; P63261	P60709 [266-284]; P0CG38 [966-984]; P63261 [266-284]		0	2233.99	TRUE	1.286	0.939912	114.26	84	116	98.53	120.79	Shared	Peak Found	Peak Found	Peak Found	Peak Found	High	High	Peak Found	Peak Found	Peak Found	Peak Found	Peak Found	Peak Found	High	High	High	High	Peak Found	Peak Found	Peak Found	Not Found	Peak Found	Peak Found	Peak Found	Peak Found	High
		FALSE	High	[V].FPSIVGRPR.[QH]		1.0742e-06	5.67304e-05	5	10	46	P60709; P68133; P0CG38; P68032; P63261	P60709 [31-39]; P68133 [33-41]; P0CG38 [731-739]; P68032 [33-41]; P63261 [31-39]		0	1028.6	TRUE	1.185	0.973536	34.91	87.8	112.2	31.81	17.9	Shared	High	High	High	High	High	High	High	High	High	High	High	High	High	High	High	High	High	High	High	High	High	High	High	High	High
		FALSE	High	[R].FRCPEALFQPSFLGMESCGIHETTFNSIMK.[C]	2xCarbamidomethyl [C3; C18]	8.81384e-10	5.67304e-05	2	2	56	P60709; P63261	P60709 [255-284]; P63261 [255-284]		1	3534.63	TRUE	1.136	0.999999	108.69	97.7	102.3	64.77	74.43	Shared	High	High	High	High	High	High	Peak Found	High	High	High	High	High	Peak Found	High	High	High	High	High	High	High	High	High	High	High	High
		FALSE	High	[R].FRCPEALFQPSFLGMESCGIHETTFNSIMK.[C]	2xCarbamidomethyl [C3; C18]; 1xOxidation [M]	5.19012e-05	5.67304e-05	2	2	11	P60709; P63261	P60709 [255-284]; P63261 [255-284]		1	3550.63	TRUE	1.421	0.880912	80.27	72.7	127.3	53.43	75.94	Shared	Peak Found	High	High	High	Peak Found	High	Peak Found	Not Found	Peak Found	Peak Found	Peak Found	Peak Found	Peak Found	High	High	Peak Found	Peak Found	High	Peak Found	Peak Found	Peak Found	Peak Found	Peak Found	Peak Found	High
		FALSE	High	[S].GGTTMYPGIADR.[M]		0.000939436	0.000156406	4	6	15	P60709; P68133; P68032; P63261	P60709 [301-312]; P68133 [303-314]; P68032 [303-314]; P63261 [301-312]		0	1238.58	TRUE	0.831	0.989165	45.25	105.3	94.7	15.12	37.74	Shared	High	Peak Found	Peak Found	High	Peak Found	High	Peak Found	High	High	High	High	High	High	High	Peak Found	Peak Found	High	High	Peak Found	Peak Found	High	Peak Found	High	High	High
		FALSE	High	[CS].GIHETTFNSIMK.[SC]		7.2066e-06	5.67304e-05	4	7	35	P60709; Q562R1; P0CG38; P63261	P60709 [273-284]; Q562R1 [274-285]; P0CG38 [973-984]; P63261 [273-284]		0	1377.68	TRUE	1.203	0.949423	19.86	89.8	110.2	16.26	10.15	Shared	Peak Found	High	Peak Found	High	High	High	High	High	High	High	High	High	Peak Found	Peak Found	Peak Found	High	High	Peak Found	High	High	High	High	High	High	High
		FALSE	High	[H].GIVTNWDDMEK.[I]		0.000106428	8.32516e-05	2	2	12	P60709; P63261	P60709 [74-84]; P63261 [74-84]		0	1307.59	TRUE	0.828	0.982407	54.21	100.4	99.6	38.68	40	Shared	High	High	High	High	High	High	Peak Found	Peak Found	Peak Found	High	Peak Found	Peak Found	Peak Found	Peak Found	High	Peak Found	Peak Found	Peak Found	Peak Found	Peak Found	Peak Found	Peak Found	Peak Found	Peak Found	High
		FALSE	High	[L].GMESCGIHETTFNSIMK.[SC]	1xCarbamidomethyl [C5]	0.0349662	0.00312547	3	6	7	P60709; P0CG38; P63261	P60709 [268-284]; P0CG38 [968-984]; P63261 [268-284]		0	1941.85	TRUE	1.148	0.999658	64.67	95.4	104.6	22.99	47.09	Shared	High	High	Peak Found	Peak Found	High	Peak Found	Peak Found	Peak Found	Peak Found	Peak Found	Peak Found	Peak Found	High	High	High	Peak Found	Peak Found	Peak Found	Peak Found	Peak Found	Peak Found	Peak Found	Peak Found	Peak Found	High
		FALSE	High	[SA].GPSIVHRK.[C]		0.00087825	0.00012088	5	11	1	P60709; P68133; P0CG38; P68032; P63261	P60709 [366-373]; P68133 [368-375]; P0CG38 [1066-1073]; P68032 [368-375]; P63261 [366-373]		1	893.532	TRUE	1.251	0.999999	55.5	89.1	110.9	113.09	70.8	Shared	High	Peak Found	Peak Found	Peak Found	Peak Found	Peak Found	Not Found	Peak Found	Peak Found	Peak Found	Peak Found	Peak Found	Peak Found	Peak Found	Peak Found	Peak Found	Peak Found	Peak Found	Peak Found	Peak Found	Peak Found	Peak Found	Peak Found	Peak Found	High
		FALSE	High	[D].GVTHTVPIYEGYALPHAILR.[L]		0.000401663	8.32516e-05	2	2	3	P60709; P63261	P60709 [158-177]; P63261 [158-177]		0	2207.2	TRUE	1.475	0.897369	39.84	89	111	27.68	27.04	Shared	Peak Found	Peak Found	Peak Found	Peak Found	Peak Found	Peak Found	Peak Found	Peak Found	Peak Found	Not Found	Peak Found	Peak Found	Peak Found	Peak Found	Peak Found	Peak Found	Peak Found	Peak Found	Peak Found	Peak Found	Peak Found	High	Peak Found	High	High
		FALSE	High	[R].GYSFTTTAER.[E]		9.60038e-06	5.67304e-05	2	2	129	P60709; P63261	P60709 [197-206]; P63261 [197-206]		0	1132.53	TRUE	0.79	0.955433	86.06	111.7	88.3	67.83	61.52	Shared	High	High	High	High	High	High	High	High	High	High	High	High	High	High	High	High	High	High	High	High	High	High	High	High	High
		FALSE	High	[R].GYSFTTTAEREIVRDIK.[E]		0.000109813	8.32516e-05	2	2	58	P60709; P63261	P60709 [197-213]; P63261 [197-213]		2	1986.03	TRUE	0.868	0.995366	66.65	92	108	48.49	34.26	Shared	High	High	High	High	High	High	High	High	High	High	High	High	High	High	High	High	High	High	High	High	High	High	High	High	High
		FALSE	High	[W].HHTFYNELR.[V]		0.0588248	0.00537279	5	9	3	P60709; P68133; P0CG38; P68032; P63261	P60709 [87-95]; P68133 [89-97]; P0CG38 [787-795]; P68032 [89-97]; P63261 [87-95]		0	1216.59	TRUE	1.097	0.999999	86.51	88.5	111.5	68.08	38.97	Shared	Peak Found	Peak Found	Peak Found	Not Found	Not Found	Not Found	Peak Found	Peak Found	Peak Found	High	High	Peak Found	Peak Found	Peak Found	Peak Found	Not Found	Not Found	Not Found	Peak Found	Peak Found	Peak Found	Peak Found	Peak Found	High	High
		FALSE	High	[R].HQGVMVGMGQK.[D]		5.30294e-07	5.67304e-05	5	7	62	P60709; P68133; Q562R1; P68032; P63261	P60709 [40-50]; P68133 [42-52]; Q562R1 [41-51]; P68032 [42-52]; P63261 [40-50]		0	1171.57	TRUE	1.336	0.903244	60.1	92	108	33.29	177.2	Shared	High	High	High	High	High	High	High	High	High	High	High	High	High	High	High	High	High	High	High	High	High	High	High	High	High
		FALSE	High	[R].HQGVMVGMGQK.[D]	1xOxidation [M]	1.49148e-05	5.67304e-05	5	7	14	P60709; P68133; Q562R1; P68032; P63261	P60709 [40-50]; P68133 [42-52]; Q562R1 [41-51]; P68032 [42-52]; P63261 [40-50]		0	1187.57	TRUE	1.859	0.426867	53.19	71.1	128.9	31.22	98.01	Shared	Peak Found	Peak Found	Peak Found	Peak Found	Peak Found	Peak Found	High	Peak Found	Peak Found	Peak Found	Peak Found	Peak Found	Peak Found	Peak Found	High	High	High	High	Peak Found	High	High	Peak Found	Peak Found	Peak Found	High
		FALSE	High	[R].KDLYANTVLSGGTTMYPGIADR.[M]		4.03608e-05	5.67304e-05	2	2	1	P60709; P63261	P60709 [291-312]; P63261 [291-312]		1	2343.16	TRUE								No Quan Values	Not Found	Not Found	Not Found	High	Not Found	Not Found	Not Found	Not Found	Not Found	Not Found	Not Found	Not Found	Not Found	Not Found	Not Found	Not Found	Not Found	Not Found	Not Found	Not Found	Not Found	Not Found	Not Found	Not Found	High
		FALSE	High	[S].KQEYDESGPSIVHR.[K]		0.00118369	0.000194273	3	7	1	P60709; P0CG38; P63261	P60709 [359-372]; P0CG38 [1059-1072]; P63261 [359-372]		1	1644.8	TRUE								No Quan Values	Not Found	Not Found	Not Found	Not Found	Not Found	Not Found	Not Found	Not Found	Not Found	Not Found	Not Found	Not Found	Not Found	Not Found	High	Not Found	Not Found	Not Found	Not Found	Not Found	Not Found	Not Found	Not Found	Not Found	High
		FALSE	High	[IV].IAPPERK.[YI]		0.00148916	0.000302373	5	8	18	P60709; P68133; Q562R1; P68032; P63261	P60709 [330-336]; P68133 [332-338]; Q562R1 [331-337]; P68032 [332-338]; P63261 [330-336]		1	810.483	TRUE	2.057	0.445596	64.9	50.8	149.2	51.9	34.97	Shared	High	High	High	High	High	Peak Found	Peak Found	High	Peak Found	Peak Found	Peak Found	High	High	High	Peak Found	High	High	High	Peak Found	High	Peak Found	High	High	High	High
		FALSE	High	[K].LCYVALDFEQEMATAASSSSLEK.[S]	1xCarbamidomethyl [C2]	6.17119e-10	5.67304e-05	2	3	1506	P60709; P63261	P60709 [216-238]; P63261 [216-238]		0	2550.17	TRUE	1.036	0.999999	46.41	96.4	103.6	32.9	41.62	Shared	High	High	High	High	High	High	High	High	High	High	High	High	High	High	High	High	High	High	High	High	High	High	High	High	High
		FALSE	High	[K].LCYVALDFEQEMATAASSSSLEK.[S]	1xCarbamidomethyl [C2]; 1xOxidation [M12]	3.70099e-09	5.67304e-05	2	3	123	P60709; P63261	P60709 [216-238]; P63261 [216-238]		0	2566.17	TRUE	1.561	0.622362	47.47	77.4	122.6	17.88	48.22	Shared	High	High	High	High	High	High	High	High	High	High	High	High	High	High	High	High	High	High	High	High	High	High	High	High	High
		FALSE	High	[R].LDLAGRDLTDYLMK.[I]		4.63099e-06	5.67304e-05	5	7	74	P60709; P68133; Q562R1; P68032; P63261	P60709 [178-191]; P68133 [180-193]; Q562R1 [179-192]; P68032 [180-193]; P63261 [178-191]		1	1623.84	TRUE	1.284	0.943545	53.76	80	120	42.8	31.53	Shared	High	High	High	High	High	High	High	High	High	High	High	High	High	High	High	High	High	High	High	High	High	High	High	High	High
		FALSE	High	[R].LDLAGRDLTDYLMK.[I]	1xOxidation [M13]	0.00794557	0.000990979	5	7	1	P60709; P68133; Q562R1; P68032; P63261	P60709 [178-191]; P68133 [180-193]; Q562R1 [179-192]; P68032 [180-193]; P63261 [178-191]		1	1639.84	TRUE	1.656	0.702936	86.3	57.8	142.2	46.28	52.78	Shared	Peak Found	Peak Found	Peak Found	Peak Found	Peak Found	Peak Found	Peak Found	Peak Found	Peak Found	Peak Found	Not Found	Peak Found	Peak Found	High	Peak Found	Peak Found	Peak Found	Peak Found	Peak Found	Peak Found	Peak Found	Peak Found	Peak Found	Not Found	High
		FALSE	High	[A].LFQPSFLGMESCGIHETTFNSIMK.[C]	1xCarbamidomethyl [C12]	2.14969e-08	5.67304e-05	2	2	144	P60709; P63261	P60709 [261-284]; P63261 [261-284]		0	2774.3	TRUE	0.926	0.999999	59.47	104.1	95.9	12.86	51.23	Shared	High	High	High	High	High	High	High	High	High	High	High	High	High	High	High	High	High	High	High	High	High	High	High	High	High
		FALSE	High	[A].LFQPSFLGMESCGIHETTFNSIMK.[C]	1xCarbamidomethyl [C12]; 1xOxidation [M9]	4.75217e-07	5.67304e-05	2	2	58	P60709; P63261	P60709 [261-284]; P63261 [261-284]		0	2790.29	TRUE	1.17	0.985906	43.3	88.9	111.1	20.3	65.81	Shared	High	High	High	High	High	High	High	High	High	High	High	High	High	High	High	High	High	High	High	High	High	Peak Found	High	High	High
		FALSE	High	[K].IIAPPER.[K]		0.000453265	8.32516e-05	5	7	53	P60709; P68133; Q562R1; P68032; P63261	P60709 [329-335]; P68133 [331-337]; Q562R1 [330-336]; P68032 [331-337]; P63261 [329-335]		0	795.472	TRUE	1.352	0.93321	55.72	85.8	114.2	36.32	138.75	Shared	High	High	High	High	High	High	High	High	High	High	High	High	High	High	High	High	High	High	High	High	High	High	High	High	High
		FALSE	High	[K].IIAPPERK.[Y]		0.00032032	8.32516e-05	5	7	97	P60709; P68133; Q562R1; P68032; P63261	P60709 [329-336]; P68133 [331-338]; Q562R1 [330-337]; P68032 [331-338]; P63261 [329-336]		1	923.567	TRUE	1.557	0.636162	63.02	80.5	119.5	40.62	43.73	Shared	High	High	High	High	High	High	High	High	High	High	High	High	High	High	High	High	High	High	High	High	High	High	High	High	High
		FALSE	High	[K].ILTERGYSFTTTAER.[E]		0.00299467	0.000447983	2	2	1	P60709; P63261	P60709 [192-206]; P63261 [192-206]		1	1744.89	TRUE	1.305	0.954658	69.65	67.8	132.2	32.97	40.57	Shared	Peak Found	Peak Found	Peak Found	Not Found	Not Found	Peak Found	Peak Found	Peak Found	Peak Found	Peak Found	Peak Found	Peak Found	Peak Found	Peak Found	Peak Found	Peak Found	Peak Found	Peak Found	High	Peak Found	Peak Found	Peak Found	Peak Found	Peak Found	High
		FALSE	High	[K].ILTERGYSFTTTAEREIVR.[D]		0.00624843	0.000826894	2	2	10	P60709; P63261	P60709 [192-210]; P63261 [192-210]		2	2242.18	TRUE	2.24	0.142517	96.61	68.9	131.1	77.58	58.2	Shared	Peak Found	Peak Found	Peak Found	High	High	High	Not Found	Peak Found	Peak Found	High	Peak Found	Peak Found	High	High	Peak Found	High	High	High	Peak Found	Peak Found	Peak Found	Not Found	Not Found	Not Found	High
		FALSE	High	[DE].LTDYLMK.[I]		0.000287007	8.32516e-05	6	10	14	P60709; P68133; Q562R1; P0CG38; P68032; P63261	P60709 [185-191]; P68133 [187-193]; Q562R1 [186-192]; P0CG38 [885-891]; P68032 [187-193]; P63261 [185-191]		0	883.459	TRUE	1.181	0.986799	58.8	100.3	99.7	40.96	39.52	Shared	High	Peak Found	High	High	High	High	Peak Found	Peak Found	High	Peak Found	Peak Found	High	High	Peak Found	Peak Found	High	High	High	High	High	High	Peak Found	Peak Found	Peak Found	High
		FALSE	High	[K].IWHHTFYN.[E]		0.00216004	0.000355141	5	9	24	P60709; P68133; P0CG38; P68032; P63261	P60709 [85-92]; P68133 [87-94]; P0CG38 [785-792]; P68032 [87-94]; P63261 [85-92]		0	1117.52	TRUE	0.736	0.917047	78.51	116	84	48.63	58.73	Shared	High	High	High	High	High	High	High	High	High	Peak Found	High	High	High	High	High	High	High	High	High	Peak Found	High	Peak Found	High	Peak Found	High
		FALSE	High	[K].IWHHTFYNELR.[V]		2.69663e-07	5.67304e-05	5	9	959	P60709; P68133; P0CG38; P68032; P63261	P60709 [85-95]; P68133 [87-97]; P0CG38 [785-795]; P68032 [87-97]; P63261 [85-95]		0	1515.75	TRUE	1.219	0.934419	30.04	90.1	109.9	25.03	18.79	Shared	High	High	High	High	High	High	High	High	High	High	High	High	High	High	High	High	High	High	High	High	High	High	High	High	High
		FALSE	High	[K].IWHHTFYNELRVAPEEHPVLLTEAPLNPK.[A]		2.03134e-07	5.67304e-05	2	2	801	P60709; P63261	P60709 [85-113]; P63261 [85-113]		1	3450.8	TRUE	1.694	0.263276	70.46	84	116	56.06	41.17	Shared	High	High	High	High	High	High	Peak Found	High	High	High	High	High	High	High	High	High	High	High	High	High	High	High	High	High	High
		FALSE	High	[T].MYPGIADR.[M]		0.000539713	8.32516e-05	5	7	10	P60709; P68133; Q562R1; P68032; P63261	P60709 [305-312]; P68133 [307-314]; Q562R1 [306-313]; P68032 [307-314]; P63261 [305-312]		0	922.445	TRUE	0.865	0.999212	50	102.2	97.8	87.56	135.52	Shared	High	High	High	Peak Found	Peak Found	Peak Found	Peak Found	Peak Found	Peak Found	High	Peak Found	High	Peak Found	Peak Found	Peak Found	Peak Found	Peak Found	Peak Found	Peak Found	High	High	Peak Found	High	Peak Found	High
		FALSE	High	[A].NTVLSGGTTMYPGIADR.[M]		2.82239e-06	5.67304e-05	2	2	27	P60709; P63261	P60709 [296-312]; P63261 [296-312]		0	1752.86	TRUE	0.75	0.919221	33.1	113.4	86.6	24.42	35.17	Shared	High	High	High	High	High	High	High	High	High	High	High	High	High	High	High	High	High	High	High	High	High	High	High	High	High
		FALSE	High	[A].PEEHPVLLTEAPLNPK.[A]		5.23775e-09	5.67304e-05	2	2	26	P60709; P63261	P60709 [98-113]; P63261 [98-113]		0	1783.96	TRUE	1.009	0.999999	83.93	96	104	64.34	69.84	Shared	Peak Found	High	Peak Found	Not Found	Peak Found	Not Found	High	High	High	High	High	High	Peak Found	Peak Found	Peak Found	Peak Found	Peak Found	Peak Found	High	High	High	High	High	High	High
		FALSE	High	[F].PSIVGRPR.[QH]		3.21457e-06	5.67304e-05	5	10	34	P60709; P68133; P0CG38; P68032; P63261	P60709 [32-39]; P68133 [34-41]; P0CG38 [732-739]; P68032 [34-41]; P63261 [32-39]		0	881.532	TRUE	1.043	0.999999	13.51	97.7	102.3	10.65	7.45	Shared	High	High	High	High	High	High	High	High	High	High	High	High	High	High	High	High	High	High	High	High	High	High	High	High	High
		FALSE	High	[K].QEYDESGPSIVHR.[K]	1xGln->pyro-Glu [N-Term]	2.90078e-06	5.67304e-05	3	7	179	P60709; P0CG38; P63261	P60709 [360-372]; P0CG38 [1060-1072]; P63261 [360-372]		0	1499.68	TRUE	1.362	0.751428	56.32	81.2	118.8	31.5	52.04	Shared	High	High	High	High	High	High	High	High	High	High	High	High	High	High	High	High	High	High	High	High	High	High	High	High	High
		FALSE	High	[K].QEYDESGPSIVHR.[K]		9.17558e-07	5.67304e-05	3	7	191	P60709; P0CG38; P63261	P60709 [360-372]; P0CG38 [1060-1072]; P63261 [360-372]		0	1516.7	TRUE	0.522	0.174274	104.82	132.8	67.2	42.41	83.41	Shared	High	High	High	High	High	High	High	High	High	High	High	High	High	High	High	High	High	High	High	High	High	High	High	High	High
		FALSE	High	[K].QEYDESGPSIVHRK.[C]	1xGln->pyro-Glu [N-Term]	1.03766e-07	5.67304e-05	3	7	56	P60709; P0CG38; P63261	P60709 [360-373]; P0CG38 [1060-1073]; P63261 [360-373]		1	1627.77	TRUE	1.127	0.989031	65.52	79.4	120.6	40.23	42.65	Shared	High	High	High	High	High	High	High	High	High	High	High	High	High	High	High	High	High	High	High	High	High	High	High	High	High
		FALSE	High	[K].QEYDESGPSIVHRK.[C]		2.72761e-07	5.67304e-05	3	7	95	P60709; P0CG38; P63261	P60709 [360-373]; P0CG38 [1060-1073]; P63261 [360-373]		1	1644.8	TRUE	1.28	0.945793	65.27	92	108	94.04	117.28	Shared	High	High	High	High	High	High	Peak Found	High	High	High	High	High	High	High	High	High	High	High	Peak Found	High	High	High	High	High	High
		FALSE	High	[K].RGILTLK.[Y]		8.56804e-06	5.67304e-05	5	10	186	P60709; P68133; P0CG38; P68032; P63261	P60709 [62-68]; P68133 [64-70]; P0CG38 [762-768]; P68032 [64-70]; P63261 [62-68]		1	800.535	TRUE	1.486	0.554538	37.46	82.7	117.3	25.06	141.09	Shared	High	High	High	High	High	High	High	High	High	High	High	High	High	High	High	High	High	High	High	High	High	High	High	High	High
		FALSE	High	[ML].RLDLAGRDLTDYLMK.[I]		0.095055	0.00875362	5	7	2	P60709; P68133; Q562R1; P68032; P63261	P60709 [177-191]; P68133 [179-193]; Q562R1 [178-192]; P68032 [179-193]; P63261 [177-191]		2	1779.94	TRUE	1.917	0.544224	87.55	80.6	119.4	53.48	71.36	Shared	Peak Found	Not Found	Not Found	Peak Found	Peak Found	Peak Found	Not Found	Not Found	Peak Found	Not Found	Peak Found	Not Found	Not Found	Not Found	Peak Found	Peak Found	Peak Found	Peak Found	Peak Found	High	High	Peak Found	Peak Found	Peak Found	High
		FALSE	High	[L].RVAPEEHPVLLTEAPLNPK.[A]		6.57327e-07	5.67304e-05	2	2	22	P60709; P63261	P60709 [95-113]; P63261 [95-113]		1	2110.17	TRUE	1.099	0.999999	45.29	94.5	105.5	34.28	29.77	Shared	High	High	High	High	High	High	High	High	Peak Found	Peak Found	Peak Found	Peak Found	High	High	High	High	High	High	High	High	High	Peak Found	Peak Found	Peak Found	High
		FALSE	High	[E].SCGIHETTFNSIMK.[SC]	1xCarbamidomethyl [C2]	0.00280558	0.000384762	3	6	2	P60709; P0CG38; P63261	P60709 [271-284]; P0CG38 [971-984]; P63261 [271-284]		0	1624.75	TRUE	1.182	0.999658	41.87	94	106	21.29	81.58	Shared	Peak Found	Peak Found	Peak Found	Peak Found	Peak Found	Peak Found	Peak Found	Peak Found	Peak Found	Peak Found	Peak Found	Peak Found	Peak Found	Peak Found	Peak Found	Peak Found	Peak Found	Peak Found	High	High	Peak Found	Peak Found	Peak Found	Peak Found	High
		FALSE	High	[Y].SFTTTAER.[E]		0.00490345	0.000622566	2	2	3	P60709; P63261	P60709 [199-206]; P63261 [199-206]		0	912.442	TRUE	1.006	0.999999	69.33	109.4	90.6	64.64	65.63	Shared	Peak Found	Peak Found	Not Found	Peak Found	Peak Found	Peak Found	High	Peak Found	High	Peak Found	Peak Found	Peak Found	Not Found	Not Found	Not Found	Not Found	Peak Found	Peak Found	Peak Found	Peak Found	High	Peak Found	Peak Found	Peak Found	High
		FALSE	High	[Y].SFTTTAEREIVRDIK.[E]		0.00196929	0.000355141	2	2	3	P60709; P63261	P60709 [199-213]; P63261 [199-213]		2	1765.94	TRUE	1.033	0.999999	77.17	86.1	113.9	92.99	51.34	Shared	High	Not Found	Not Found	Peak Found	Not Found	High	Not Found	Not Found	Peak Found	Peak Found	Not Found	Not Found	Peak Found	Peak Found	Peak Found	High	Not Found	Peak Found	Not Found	Peak Found	Peak Found	Not Found	Not Found	Peak Found	High
		FALSE	High	[LM].SGGTTMYPGIADR.[M]		0.0300231	0.00276141	4	6	15	P60709; P68133; P68032; P63261	P60709 [300-312]; P68133 [302-314]; P68032 [302-314]; P63261 [300-312]		0	1325.62	TRUE	0.877	0.999993	44.31	102.7	97.3	16.61	34.71	Shared	Peak Found	High	High	Peak Found	High	Peak Found	Peak Found	Peak Found	Peak Found	High	High	High	Not Found	Not Found	Not Found	High	High	High	Peak Found	Peak Found	Peak Found	Peak Found	High	High	High
		FALSE	High	[E].SGPSIVHRK.[C]		0.000121638	8.32516e-05	3	7	2	P60709; P0CG38; P63261	P60709 [365-373]; P0CG38 [1065-1073]; P63261 [365-373]		1	980.564	TRUE	1.723	0.963621	41.36	71.9	128.1	102.98	28.83	Shared	High	Peak Found	Peak Found	Peak Found	Peak Found	Peak Found	Not Found	Peak Found	Peak Found	Peak Found	Peak Found	Not Found	High	Peak Found	Peak Found	Peak Found	Peak Found	Peak Found	Not Found	Not Found	Not Found	Not Found	Not Found	Not Found	High
		FALSE	High	[A].SLSTFQQMWISK.[QP]		1.47802e-05	5.67304e-05	5	11	47	P60709; Q562R1; P0CG38; P68032; P63261	P60709 [348-359]; Q562R1 [349-360]; P0CG38 [1048-1059]; P68032 [350-361]; P63261 [348-359]		0	1455.73	TRUE	0.962	0.999999	29.78	98.2	101.8	22.2	22.1	Shared	High	High	High	High	High	High	High	High	High	High	High	High	High	High	High	High	High	High	High	High	High	High	High	High	High
		FALSE	High	[P].SIVGRPR.[QH]		0.00539166	0.000678237	5	10	7	P60709; P68133; P0CG38; P68032; P63261	P60709 [33-39]; P68133 [35-41]; P0CG38 [733-739]; P68032 [35-41]; P63261 [33-39]		0	784.479	TRUE	1.249	0.960313	41.28	80.6	119.4	27.34	27.66	Shared	Not Found	Peak Found	Peak Found	Peak Found	Peak Found	Peak Found	High	Peak Found	Peak Found	High	High	High	High	High	Not Found	Not Found	Peak Found	Not Found	Peak Found	Peak Found	Peak Found	High	Peak Found	Peak Found	High
		FALSE	High	[KR].SYELPDGQVITIGNER.[F]		1.52669e-07	5.67304e-05	5	10	818	P60709; P68133; Q562R1; P68032; P63261	P60709 [239-254]; P68133 [241-256]; Q562R1 [240-255]; P68032 [241-256]; P63261 [239-254]		0	1790.89	TRUE	1.084	0.999212	13.07	94.1	105.9	7.77	9.87	Shared	High	High	High	High	High	High	High	High	High	High	High	High	High	High	High	High	High	High	High	High	High	High	High	High	High
		FALSE	High	[KR].SYELPDGQVITIGNERFR.[C]		9.00157e-05	5.67304e-05	5	10	25	P60709; P68133; Q562R1; P68032; P63261	P60709 [239-256]; P68133 [241-258]; Q562R1 [240-257]; P68032 [241-258]; P63261 [239-256]		1	2094.06	TRUE	1.363	0.871999	101.98	84.5	115.5	83.48	64.32	Shared	High	High	High	High	High	High	Peak Found	Not Found	Not Found	Peak Found	Not Found	Peak Found	High	High	High	High	High	High	Peak Found	Peak Found	Peak Found	Peak Found	Not Found	Not Found	High
		FALSE	High	[I].TALAPSTMK.[I]		9.32879e-05	5.67304e-05	4	6	3	P60709; P68133; P68032; P63261	P60709 [318-326]; P68133 [320-328]; P68032 [320-328]; P63261 [318-326]		0	919.492	TRUE	1.043	0.999999	40.59	98.4	101.6	25.81	30.91	Shared	Peak Found	Peak Found	Peak Found	Peak Found	Peak Found	Peak Found	Peak Found	Peak Found	Peak Found	Peak Found	High	Peak Found	Peak Found	Peak Found	Peak Found	Peak Found	Peak Found	Peak Found	Peak Found	Peak Found	Not Found	High	High	Peak Found	High
		FALSE	High	[H].TFYNELR.[V]		0.000771033	0.00012088	6	10	19	P60709; P68133; Q562R1; P0CG38; P68032; P63261	P60709 [89-95]; P68133 [91-97]; Q562R1 [90-96]; P0CG38 [789-795]; P68032 [91-97]; P63261 [89-95]		0	942.468	TRUE	0.779	0.909077	60.22	121.6	78.4	48.9	26.92	Shared	High	High	High	High	High	High	High	Not Found	Not Found	Not Found	Not Found	Not Found	High	Not Found	High	High	High	High	High	High	High	Not Found	High	Not Found	High
		FALSE	High	[TS].TMYPGIADR.[M]		0.000520636	8.32516e-05	5	7	20	P60709; P68133; Q562R1; P68032; P63261	P60709 [304-312]; P68133 [306-314]; Q562R1 [305-313]; P68032 [306-314]; P63261 [304-312]		0	1023.49	TRUE	0.571	0.574923	85.79	129.3	70.7	47.54	61.1	Shared	High	High	Peak Found	High	High	High	High	Peak Found	Peak Found	High	Peak Found	High	High	Peak Found	Peak Found	High	Peak Found	High	Peak Found	Peak Found	Not Found	Peak Found	Peak Found	Peak Found	High
		FALSE	High	[R].TTGIVMDSGDGVTHTVPIYEG.[NY]		5.73128e-07	5.67304e-05	2	4	26	P60709; P63261	P60709 [148-168]; P63261 [148-168]		0	2149.01	TRUE	0.997	0.999999	36.02	102.1	97.9	22.48	24.61	Shared	High	High	High	High	High	High	High	High	High	High	High	High	High	High	High	High	High	High	High	High	High	High	High	High	High
		FALSE	High	[R].TTGIVMDSGDGVTHTVPIYEGY.[A]		2.29808e-07	5.67304e-05	2	2	42	P60709; P63261	P60709 [148-169]; P63261 [148-169]		0	2312.08	TRUE	1.281	0.940097	52.89	92.9	107.1	25.38	42.69	Shared	High	High	High	High	High	High	Peak Found	High	High	Peak Found	High	High	High	High	High	High	High	High	High	High	High	High	High	High	High
		FALSE	High	[R].TTGIVMDSGDGVTHTVPIYEGY.[A]	1xOxidation [M6]	0.000293612	8.32516e-05	2	2	3	P60709; P63261	P60709 [148-169]; P63261 [148-169]		0	2328.07	TRUE								Not Reliable	Not Found	Not Found	Not Found	Not Found	Not Found	Not Found	Not Found	Not Found	Not Found	Not Found	Not Found	Not Found	High	High	High	Not Found	Not Found	Not Found	Not Found	Not Found	Not Found	Not Found	Not Found	Not Found	High
		FALSE	High	[R].TTGIVMDSGDGVTHTVPIYEGYALPH.[A]		1.54542e-10	5.67304e-05	2	2	121	P60709; P63261	P60709 [148-173]; P63261 [148-173]		0	2730.31	TRUE	1.016	0.999999	31.52	101.9	98.1	17.23	45.66	Shared	High	High	High	High	High	High	High	High	High	High	High	High	High	High	High	High	High	High	High	High	High	High	High	High	High
		FALSE	High	[R].TTGIVMDSGDGVTHTVPIYEGYALPH.[A]	1xOxidation [M6]	6.34274e-05	5.67304e-05	2	2	17	P60709; P63261	P60709 [148-173]; P63261 [148-173]		0	2746.3	TRUE	1.23	0.979416	41.76	94.7	105.3	32.98	70.96	Shared	Peak Found	High	High	Peak Found	High	High	Peak Found	Peak Found	Peak Found	High	Peak Found	Peak Found	High	High	High	Peak Found	High	Peak Found	High	High	High	Peak Found	Peak Found	Peak Found	High
		FALSE	High	[R].TTGIVMDSGDGVTHTVPIYEGYALPHA.[I]		3.7973e-06	5.67304e-05	2	2	30	P60709; P63261	P60709 [148-174]; P63261 [148-174]		0	2801.35	TRUE	1.079	0.999212	31.89	99.5	100.5	22.55	23.83	Shared	High	High	High	High	High	High	High	High	High	High	High	High	High	Peak Found	High	High	Peak Found	High	Peak Found	Peak Found	High	High	High	High	High
		FALSE	High	[R].TTGIVMDSGDGVTHTVPIYEGYALPHAILR.[L]		1.2749e-11	5.67304e-05	2	2	775	P60709; P63261	P60709 [148-177]; P63261 [148-177]		0	3183.61	TRUE	1.084	0.999212	36.38	105.3	94.7	15.67	32.5	Shared	High	High	High	High	High	High	High	High	High	High	High	High	High	High	High	High	High	High	High	High	High	High	High	High	High
		FALSE	High	[R].TTGIVMDSGDGVTHTVPIYEGYALPHAILR.[L]	1xOxidation [M6]	2.07621e-09	5.67304e-05	2	2	219	P60709; P63261	P60709 [148-177]; P63261 [148-177]		0	3199.61	TRUE	1.355	0.75352	31.35	83	117	16.33	38.93	Shared	High	High	High	High	High	High	High	High	High	High	High	High	High	High	High	High	High	High	High	High	High	High	High	High	High
		FALSE	High	[N].TVLSGGTTMYPGIADR.[M]		5.32723e-07	5.67304e-05	2	2	118	P60709; P63261	P60709 [297-312]; P63261 [297-312]		0	1638.82	TRUE	0.995	0.999999	28.58	100.8	99.2	19.37	15.93	Shared	High	High	High	High	High	High	High	High	High	High	High	High	High	High	High	High	High	High	High	High	High	High	High	High	High
		FALSE	High	[N].TVLSGGTTMYPGIADR.[M]	1xOxidation [M9]	2.25656e-06	5.67304e-05	2	2	38	P60709; P63261	P60709 [297-312]; P63261 [297-312]		0	1654.81	TRUE	0.995	0.999999	72.17	96.7	103.3	22.09	100.33	Shared	High	High	High	High	High	High	High	High	High	High	High	High	High	High	High	High	High	High	High	High	High	High	High	High	High
		FALSE	High	[H].TVPIYEGYALPHAILR.[L]		1.23199e-06	5.67304e-05	2	2	39	P60709; P63261	P60709 [162-177]; P63261 [162-177]		0	1813	TRUE	1.317	0.946182	50.12	91.3	108.7	19.27	43.95	Shared	High	High	High	High	High	High	High	High	High	High	High	Peak Found	High	High	High	High	High	High	High	High	High	High	High	High	High
		FALSE	High	[R].VAPEEHPVLLT.[E]		0.025466	0.00250067	2	3	3	P60709; P63261	P60709 [96-106]; P63261 [96-106]		0	1204.66	TRUE	1.126	0.999999	49.27	89.7	110.3	25.77	35.94	Shared	Peak Found	Peak Found	Peak Found	Peak Found	Peak Found	Peak Found	Peak Found	Peak Found	Peak Found	High	Peak Found	High	Peak Found	Peak Found	Peak Found	Peak Found	Peak Found	Peak Found	Peak Found	Peak Found	Peak Found	High	Peak Found	Peak Found	High
		FALSE	High	[R].VAPEEHPVLLTEAPLNPK.[A]		1.62509e-10	5.67304e-05	2	2	613	P60709; P63261	P60709 [96-113]; P63261 [96-113]		0	1954.06	TRUE	1.134	0.987047	10.24	92.9	107.1	5.97	7.21	Shared	High	High	High	High	High	High	High	High	High	High	High	High	High	High	High	High	High	High	High	High	High	High	High	High	High
		FALSE	High	[A].VFPSIVGRPR.[QH]		0.000413208	8.32516e-05	5	10	6	P60709; P68133; P0CG38; P68032; P63261	P60709 [30-39]; P68133 [32-41]; P0CG38 [730-739]; P68032 [32-41]; P63261 [30-39]		0	1127.67	TRUE	1.296	0.832392	14.66	88.4	111.6	11.82	11.26	Shared	Peak Found	Peak Found	Peak Found	Peak Found	Peak Found	Peak Found	Peak Found	Peak Found	Peak Found	Peak Found	Peak Found	Peak Found	Peak Found	Peak Found	Peak Found	Peak Found	Peak Found	Peak Found	High	High	Peak Found	High	High	Peak Found	High
		FALSE	High	[NT].VLSGGTTMYPGIADR.[M]		1.46468e-05	5.67304e-05	3	5	43	P60709; P68032; P63261	P60709 [298-312]; P68032 [300-314]; P63261 [298-312]		0	1537.77	TRUE	0.988	0.999999	17.97	103.8	96.2	12.05	12.31	Shared	High	High	High	High	High	Peak Found	High	High	High	High	High	High	High	High	High	High	High	High	High	High	High	High	High	High	High
		FALSE	High	[NT].VLSGGTTMYPGIADR.[M]	1xOxidation [M8]	0.000109813	8.32516e-05	3	5	1	P60709; P68032; P63261	P60709 [298-312]; P68032 [300-314]; P63261 [298-312]		0	1553.76	TRUE	1.235	0.991793	76.5	92.2	107.8	32.65	81.84	Shared	Peak Found	Peak Found	Peak Found	Peak Found	Peak Found	Peak Found	Peak Found	Not Found	Peak Found	Peak Found	Not Found	Not Found	Peak Found	Peak Found	High	Peak Found	Peak Found	Peak Found	Peak Found	Peak Found	Peak Found	Peak Found	Peak Found	Peak Found	High
		FALSE	High	[A].VLSLYASGR.[T]		0.000171138	8.32516e-05	5	7	15	P60709; P68133; Q562R1; P68032; P63261	P60709 [139-147]; P68133 [141-149]; Q562R1 [140-148]; P68032 [141-149]; P63261 [139-147]		0	965.541	TRUE	0.567	0.269267	117.19	130.4	69.6	66.06	80.25	Shared	High	High	Peak Found	High	High	High	Peak Found	Peak Found	Peak Found	Peak Found	High	High	Peak Found	Peak Found	Peak Found	Peak Found	Peak Found	Peak Found	High	High	High	Peak Found	Peak Found	High	High
		FALSE	High	[I].WHHTFYNELR.[V]		0.000117887	8.32516e-05	5	9	6	P60709; P68133; P0CG38; P68032; P63261	P60709 [86-95]; P68133 [88-97]; P0CG38 [786-795]; P68032 [88-97]; P63261 [86-95]		0	1402.67	TRUE								Not Reliable	Not Found	Not Found	Not Found	Not Found	Not Found	Not Found	Not Found	Not Found	Not Found	Not Found	Not Found	Not Found	High	Not Found	Not Found	Not Found	Not Found	Not Found	Not Found	Not Found	Not Found	High	High	High	High
		FALSE	High	[G].YALPHAILR.[L]		3.52414e-05	5.67304e-05	3	3	49	P60709; Q562R1; P63261	P60709 [169-177]; Q562R1 [170-178]; P63261 [169-177]		0	1053.62	TRUE	0.933	0.999999	60.51	103.7	96.3	40.31	40.24	Shared	High	High	High	High	High	High	High	High	High	High	High	High	High	High	High	High	High	High	High	High	High	High	High	High	High
		FALSE	High	[K].YPIEHGIVTNWDDMEK.[I]		1.94754e-09	5.67304e-05	2	2	90	P60709; P63261	P60709 [69-84]; P63261 [69-84]		0	1946.9	TRUE	0.853	0.994254	19.86	105.6	94.4	9.74	18.6	Shared	High	High	High	High	High	High	High	High	High	High	High	High	High	High	High	High	High	High	High	High	High	High	High	High	High
		FALSE	High	[C].YVALDFEQEMATAASSSSLEK.[S]		0.000832905	0.00012088	2	3	10	P60709; P63261	P60709 [218-238]; P63261 [218-238]		0	2277.06	TRUE	1.197	0.999212	51.49	94.2	105.8	36.56	32.25	Shared	Peak Found	High	Peak Found	Peak Found	Peak Found	High	Peak Found	Peak Found	Peak Found	High	Peak Found	High	High	High	Peak Found	Peak Found	Peak Found	Peak Found	High	Peak Found	Peak Found	Peak Found	Peak Found	High	High
FALSE	High	Master Protein	P78527	DNA-dependent protein kinase catalytic subunit OS=Homo sapiens OX=9606 GN=PRKDC PE=1 SV=3	0	FALSE	1244.1	47	175	3491	173	4128	468.8	7.12	1479129	60.44	159	30	cell cycle OR cell proliferation;cell organization and biogenesis;protein metabolism;DNA metabolism;RNA metabolism OR transcription;other metabolic processes;stress response;developmental processes;signal transduction;other biological processes	cytosol;nucleus;other cell component	nucleic acid binding activity;kinase activity;other molecular function	Pf00454, Pf02259, Pf02260, Pf08163, Pf19704, Pf20502	5591	ENSG00000253729	PRKDC	hsa:5591; P78527; P78528; Q13327; Q13337; Q14175; Q59H99; Q7Z611; Q96SE6; Q9UME3	E3 ubiquitin ligases ubiquitinate target proteins; Cytosolic sensors of pathogen-associated DNA ; Nonhomologous End-Joining (NHEJ); IRF3-mediated induction of type I IFN	miRNA regulation of DNA damage response; Cell cycle; Retinoblastoma gene in cancer; Fas ligand pathway and stress induction of heat shock proteins; Pathways affected in adenoid cystic carcinoma; ATM signaling in development and disease ; Non-homologous end joining; Osteoblast differentiation and related diseases; DNA repair pathways, full network; DNA damage response	14	0.925	0.987485	39.82	105.7	94.3	5.67	3.59	High	High	High	High	High	High	High	High	High	High	High	High	High
	Checked	Protein Group ID	# Proteins	# Unique Peptides	# Peptides	# PSMs	Group Description	Found in Sample: [S1] F1: Sample, CTRL, Exp_1	Found in Sample: [S2] F2: Sample, CTRL, Exp_1	Found in Sample: [S3] F3: Sample, CTRL, Exp_1	Found in Sample: [S7] F7: Sample, CTRL, Exp_3	Found in Sample: [S8] F8: Sample, CTRL, Exp_3	Found in Sample: [S9] F9: Sample, CTRL, Exp_3	Found in Sample: [S13] F13: Sample, CTRL, n/a	Found in Sample: [S14] F14: Sample, CTRL, n/a	Found in Sample: [S15] F15: Sample, CTRL, n/a	Found in Sample: [S19] F19: Sample, CTRL, n/a	Found in Sample: [S20] F20: Sample, CTRL, n/a	Found in Sample: [S21] F21: Sample, CTRL, n/a	Found in Sample: [S4] F4: Sample, KO, Exp_2	Found in Sample: [S5] F5: Sample, KO, Exp_2	Found in Sample: [S6] F6: Sample, KO, Exp_2	Found in Sample: [S10] F10: Sample, KO, Exp_4	Found in Sample: [S11] F11: Sample, KO, Exp_4	Found in Sample: [S12] F12: Sample, KO, Exp_4	Found in Sample: [S16] F16: Sample, KO, n/a	Found in Sample: [S17] F17: Sample, KO, n/a	Found in Sample: [S18] F18: Sample, KO, n/a	Found in Sample: [S22] F22: Sample, KO, n/a	Found in Sample: [S23] F23: Sample, KO, n/a	Found in Sample: [S24] F24: Sample, KO, n/a
	FALSE	4390	2	173	175	3491	[Master Protein] DNA-dependent protein kinase catalytic subunit OS=Homo sapiens OX=9606 GN=PRKDC PE=1 SV=3	High	High	High	High	High	High	High	High	High	High	High	High	High	High	High	High	High	High	High	High	High	High	High	High
		Checked	Confidence	Annotated Sequence	Modifications	Qvality PEP	Qvality q-value	# Protein Groups	# Proteins	# PSMs	Master Protein Accessions	Positions in Master Proteins	Modifications in Master Proteins	# Missed Cleavages	Theo. MH+ [Da]	Contaminant	Abundance Ratio: (KO) / (CTRL)	Abundance Ratio Adj. P-Value: (KO) / (CTRL)	Abundance Ratio Variability [%]: (KO) / (CTRL)	Abundances (Grouped): CTRL	Abundances (Grouped): KO	Abundances (Grouped) CV [%]: CTRL	Abundances (Grouped) CV [%]: KO	Quan Info	Found in Sample: [S1] F1: Sample, CTRL, Exp_1	Found in Sample: [S2] F2: Sample, CTRL, Exp_1	Found in Sample: [S3] F3: Sample, CTRL, Exp_1	Found in Sample: [S7] F7: Sample, CTRL, Exp_3	Found in Sample: [S8] F8: Sample, CTRL, Exp_3	Found in Sample: [S9] F9: Sample, CTRL, Exp_3	Found in Sample: [S13] F13: Sample, CTRL, n/a	Found in Sample: [S14] F14: Sample, CTRL, n/a	Found in Sample: [S15] F15: Sample, CTRL, n/a	Found in Sample: [S19] F19: Sample, CTRL, n/a	Found in Sample: [S20] F20: Sample, CTRL, n/a	Found in Sample: [S21] F21: Sample, CTRL, n/a	Found in Sample: [S4] F4: Sample, KO, Exp_2	Found in Sample: [S5] F5: Sample, KO, Exp_2	Found in Sample: [S6] F6: Sample, KO, Exp_2	Found in Sample: [S10] F10: Sample, KO, Exp_4	Found in Sample: [S11] F11: Sample, KO, Exp_4	Found in Sample: [S12] F12: Sample, KO, Exp_4	Found in Sample: [S16] F16: Sample, KO, n/a	Found in Sample: [S17] F17: Sample, KO, n/a	Found in Sample: [S18] F18: Sample, KO, n/a	Found in Sample: [S22] F22: Sample, KO, n/a	Found in Sample: [S23] F23: Sample, KO, n/a	Found in Sample: [S24] F24: Sample, KO, n/a	Confidence (by Search Engine): MSPepSearch
		FALSE	High	[K].AALSALESFLK.[Q]		2.98815e-06	5.67304e-05	1	1	62	P78527	P78527 [311-321]		0	1149.65	FALSE	0.901	0.999212	33.78	104	96	21.77	26.36		High	High	High	High	High	High	High	High	High	High	High	High	High	High	High	High	High	High	High	High	High	High	High	High	High
		FALSE	High	[K].AAYLSDPRAPPCEYK.[D]	1xCarbamidomethyl [C12]	0.000440514	8.32516e-05	1	1	30	P78527	P78527 [3826-3840]		1	1737.83	FALSE	0.976	0.999999	28.93	104.9	95.1	18.01	22.89		High	High	High	High	High	High	Peak Found	High	High	High	High	High	High	High	High	High	High	Peak Found	High	Peak Found	Peak Found	High	High	High	High
		FALSE	High	[R].AFLGELK.[T]		0.000108447	8.32516e-05	1	1	8	P78527	P78527 [199-205]		0	777.451	FALSE	0.927	0.999999	94.36	102.2	97.8	54.13	63.53		Peak Found	Peak Found	Peak Found	Peak Found	High	Peak Found	High	High	High	High	High	High	Peak Found	Peak Found	Peak Found	High	Peak Found	Peak Found	Peak Found	Peak Found	Peak Found	Peak Found	Peak Found	Peak Found	High
		FALSE	High	[K].AIRPQIDLK.[R]		0.000405472	8.32516e-05	1	1	28	P78527	P78527 [255-263]		0	1053.64	FALSE	0.508	0.310758	121.47	154.9	45.1	92.37	127.2		High	High	High	High	High	High	High	High	High	High	High	High	High	High	High	High	High	High	High	High	High	Peak Found	High	Peak Found	High
		FALSE	High	[N].ALSSEPACLAEIEEDK.[A]	1xCarbamidomethyl [C8]	5.49414e-05	5.67304e-05	1	1	23	P78527	P78527 [3340-3355]		0	1761.82	FALSE	0.84	0.979416	28.8	109	91	8.47	21.8		Peak Found	High	High	High	Peak Found	High	Peak Found	High	Peak Found	High	High	High	High	High	High	High	Peak Found	High	Peak Found	Peak Found	Peak Found	High	High	High	High
		FALSE	High	[K].APAFRDYVAVARGSK.[D]		4.47855e-05	5.67304e-05	1	1	2	P78527	P78527 [4071-4085]		2	1607.87	FALSE	1.078	0.999999	30.25	96.6	103.4	27.29	22.47		Peak Found	Peak Found	Peak Found	Peak Found	Peak Found	Peak Found	Peak Found	Peak Found	Peak Found	Peak Found	Peak Found	Peak Found	Peak Found	Peak Found	High	Peak Found	Peak Found	Peak Found	Peak Found	Peak Found	Peak Found	High	Peak Found	Peak Found	High
		FALSE	High	[K].APGLGAFR.[R]		0.000937182	0.000156406	1	1	7	P78527	P78527 [3622-3629]		0	788.441	FALSE	0.488	0.391159	126.41	131.2	68.8	92.18	134.85		High	Not Found	Not Found	Peak Found	Peak Found	Peak Found	High	High	High	Peak Found	Peak Found	Peak Found	Peak Found	Peak Found	Peak Found	Peak Found	Peak Found	Peak Found	High	High	High	Peak Found	Peak Found	Peak Found	High
		FALSE	High	[R].AQEPESGLSEETQVK.[C]		7.01967e-05	5.67304e-05	1	1	20	P78527	P78527 [4091-4105]		0	1631.78	FALSE	3.577	0.00155383	82.43	35.2	164.8	92.71	48.13		High	High	High	Peak Found	Not Found	Peak Found	Not Found	Not Found	Not Found	High	High	High	High	High	High	High	High	Peak Found	Peak Found	Not Found	Not Found	High	High	High	High
		FALSE	High	[K].ARLPPDVLRWVELAK.[L]		0.0158451	0.00160755	1	1	13	P78527	P78527 [2914-2928]		2	1763.03	FALSE	1.102	0.999658	57.49	93.9	106.1	44.81	38.22		High	High	High	High	Peak Found	High	Peak Found	Peak Found	Peak Found	Peak Found	Peak Found	Peak Found	Peak Found	Peak Found	Peak Found	Not Found	High	Peak Found	Peak Found	Peak Found	High	High	High	High	n/a
		FALSE	High	[K].ARRILELSGSSSEDSEK.[V]		0.0795168	0.00716541	1	1	1	P78527	P78527 [3356-3372]		2	1863.94	FALSE	0.887	0.999658	73.37	110.1	89.9	47.47	61.97		Peak Found	Peak Found	Peak Found	Peak Found	Peak Found	Peak Found	Peak Found	Peak Found	Peak Found	Peak Found	Peak Found	Peak Found	Peak Found	Peak Found	Peak Found	Peak Found	Peak Found	Peak Found	High	Peak Found	Peak Found	Peak Found	Peak Found	Peak Found	n/a
		FALSE	High	[K].ATQMPEGGQGAPPMYQLYK.[R]		1.30765e-05	5.67304e-05	1	1	31	P78527	P78527 [945-963]		0	2066.97	FALSE	0.902	0.993783	19.6	107.2	92.8	20.93	18.11		High	High	High	High	High	High	High	High	High	Peak Found	High	High	High	High	High	Peak Found	High	High	High	High	High	High	High	High	High
		FALSE	High	[K].ATQMPEGGQGAPPMYQLYK.[R]	1xOxidation [M]	0.0964015	0.00903353	1	1	5	P78527	P78527 [945-963]		0	2082.96	FALSE	100	5.25222e-16			200		53.76		Not Found	Not Found	Not Found	Not Found	High	Not Found	Not Found	Not Found	Not Found	Not Found	Not Found	Not Found	High	High	Peak Found	High	Peak Found	Peak Found	Not Found	Not Found	Not Found	Not Found	Not Found	Not Found	High
		FALSE	High	[R].ATQQQHDFTLTQTADGR.[S]		8.60705e-07	5.67304e-05	1	1	28	P78527	P78527 [2637-2653]		0	1917.9	FALSE	0.903	0.999212	45.19	100.9	99.1	21.97	37.49		High	High	High	High	High	High	High	High	High	High	High	High	Peak Found	High	Peak Found	High	Peak Found	Peak Found	High	Peak Found	Peak Found	Peak Found	High	High	High
		FALSE	High	[K].AVAFFLESIAMHDIIAAEK.[C]		5.44494e-06	5.67304e-05	1	1	40	P78527	P78527 [1293-1311]		0	2076.08	FALSE	0.964	0.999999	100.29	100	100	53.67	79.83		High	High	High	High	High	High	High	High	High	High	High	High	Peak Found	High	High	Peak Found	Peak Found	Peak Found	High	High	High	High	High	High	High
		FALSE	High	[K].CFGTGAAGNRTSPQEGERYNYSK.[C]	1xCarbamidomethyl [C1]	0.0175824	0.00187486	1	1	8	P78527	P78527 [1312-1334]		2	2550.14	FALSE	0.993	0.999999	36.78	101.3	98.7	36.7	19.27		High	Peak Found	High	Peak Found	High	Peak Found	Peak Found	Peak Found	Peak Found	Peak Found	Peak Found	Peak Found	Peak Found	High	High	Peak Found	High	Peak Found	Peak Found	Peak Found	High	High	Peak Found	Peak Found	n/a
		FALSE	High	[R].CGAALAGHQLIR.[G]	1xPyro-carbamidomethyl [N-Term]	0.000114254	8.32516e-05	1	1	3	P78527	P78527 [25-36]		0	1249.65	FALSE	1.04	0.999999	15.68	96.8	103.2	12.62	9.77		Peak Found	Peak Found	Peak Found	Peak Found	Peak Found	Peak Found	Not Found	Not Found	Not Found	Peak Found	Peak Found	Peak Found	High	Peak Found	High	Peak Found	Peak Found	Peak Found	Not Found	Peak Found	Peak Found	Peak Found	High	Peak Found	High
		FALSE	High	[R].CGAALAGHQLIR.[G]	1xCarbamidomethyl [N-Term]	1.68847e-06	5.67304e-05	1	1	38	P78527	P78527 [25-36]		0	1266.67	FALSE	0.768	0.939912	58.89	117.6	82.4	44.21	40.98		High	High	High	High	High	High	High	High	High	High	High	High	High	High	High	High	High	High	High	High	High	High	High	High	High
		FALSE	High	[K].CLMDQATDPNILGR.[T]	1xPyro-carbamidomethyl [N-Term]	0.000271825	8.32516e-05	1	1	5	P78527	P78527 [4106-4119]		0	1586.73	FALSE	0.809	0.985749	26.7	111.1	88.9	20.22	19.41		Peak Found	Peak Found	Peak Found	Peak Found	Peak Found	Peak Found	Peak Found	Peak Found	Peak Found	Peak Found	Peak Found	Peak Found	Peak Found	Peak Found	Peak Found	Peak Found	Peak Found	Peak Found	Peak Found	Peak Found	High	High	High	High	High
		FALSE	High	[K].CLMDQATDPNILGR.[T]	1xCarbamidomethyl [N-Term]	7.53895e-07	5.67304e-05	1	1	4	P78527	P78527 [4106-4119]		0	1603.76	FALSE	0.806	0.926852	12.04	109.8	90.2	7.24	11.52		Peak Found	High	Peak Found	Peak Found	Peak Found	Peak Found	Peak Found	Peak Found	Peak Found	Peak Found	Peak Found	Peak Found	High	High	High	Peak Found	Peak Found	Peak Found	Peak Found	Peak Found	Peak Found	Peak Found	Peak Found	Peak Found	High
		FALSE	High	[K].DCLSIPYR.[L]	1xCarbamidomethyl [C2]	0.00187854	0.00033259	1	1	12	P78527	P78527 [2247-2254]		0	1023.49	FALSE	1.046	0.999999	23.22	95.2	104.8	8.62	27.81		High	High	High	Peak Found	High	Peak Found	High	High	Peak Found	Peak Found	Peak Found	Peak Found	Peak Found	Peak Found	Peak Found	High	High	High	Peak Found	High	High	Peak Found	Peak Found	Peak Found	High
		FALSE	High	[K].DCLSIPYRLIFEK.[F]	1xCarbamidomethyl [C2]	0.00645354	0.000855487	1	1	39	P78527	P78527 [2247-2259]		1	1653.87	FALSE	0.964	0.999999	26.76	100.8	99.2	17.36	17.58		High	High	High	High	High	High	High	High	High	High	High	High	High	High	High	High	High	High	High	Peak Found	High	High	Peak Found	High	n/a
		FALSE	High	[K].DEVLANRLLNFLMK.[H]		0.0210424	0.00212237	1	1	7	P78527	P78527 [2208-2221]		1	1675.92	FALSE	0.695	0.788639	77.59	118.1	81.9	16.01	76.6		Peak Found	Peak Found	Peak Found	High	High	Peak Found	Peak Found	Peak Found	High	Peak Found	Peak Found	Peak Found	Peak Found	Peak Found	Peak Found	Peak Found	Peak Found	Peak Found	High	High	High	Peak Found	Peak Found	Peak Found	n/a
		FALSE	High	[R].DFGLLVFVR.[K]		7.92936e-05	5.67304e-05	1	1	6	P78527	P78527 [62-70]		0	1065.61	FALSE	0.8	0.993516	70.46	106.9	93.1	36.07	66.74		Peak Found	High	Peak Found	High	Peak Found	Peak Found	High	Peak Found	High	Peak Found	Peak Found	Peak Found	Peak Found	High	High	Peak Found	Peak Found	Peak Found	Peak Found	Peak Found	Peak Found	Peak Found	Peak Found	Peak Found	High
		FALSE	High	[K].DFSAFINLVEFCR.[E]	1xCarbamidomethyl [C12]	1.90446e-05	5.67304e-05	1	1	31	P78527	P78527 [619-631]		0	1617.77	FALSE	1.002	0.999999	94.2	87.1	112.9	58.22	58.03		High	High	High	High	High	High	High	High	High	High	High	High	High	High	High	Peak Found	Peak Found	Not Found	High	Peak Found	Peak Found	High	High	High	High
		FALSE	High	[K].DFSAFINLVEFCREILPEK.[Q]	1xCarbamidomethyl [C12]	0.0120628	0.00129625	1	1	13	P78527	P78527 [619-637]		1	2327.17	FALSE	1.963	0.326004	70.32	63.5	136.5	47.43	47.66		High	High	Peak Found	Peak Found	Peak Found	High	Peak Found	High	High	Peak Found	Peak Found	Peak Found	Peak Found	Peak Found	High	Not Found	Not Found	Not Found	High	High	High	High	Peak Found	High	n/a
		FALSE	High	[K].DFVQVMR.[H]		0.000537128	8.32516e-05	1	1	29	P78527	P78527 [2419-2425]		0	894.45	FALSE	0.661	0.766056	69.06	119.1	80.9	19.88	53.2		High	High	High	High	High	High	High	High	High	High	High	High	High	Peak Found	High	High	High	Peak Found	Peak Found	High	High	Peak Found	High	High	High
		FALSE	High	[K].DHNIRAQEPESGLSEETQVK.[C]		0.000316654	8.32516e-05	1	1	14	P78527	P78527 [4086-4105]		1	2267.09	FALSE	0.973	0.999999	78.23	92.3	107.7	53.32	51.52		High	High	High	High	Peak Found	Peak Found	Peak Found	Peak Found	Peak Found	High	High	Peak Found	High	High	High	Peak Found	High	Peak Found	Peak Found	Peak Found	Peak Found	High	High	High	High
		FALSE	High	[K].DILETHLR.[E]		0.000493919	8.32516e-05	1	1	2	P78527	P78527 [1413-1420]		0	996.547	FALSE	0.511	0.258036	54.53	126.8	73.2	51.27	45.36		Peak Found	Peak Found	Peak Found	Peak Found	Peak Found	Peak Found	Peak Found	Peak Found	Peak Found	Peak Found	Peak Found	Peak Found	High	Peak Found	Peak Found	Peak Found	Peak Found	Peak Found	Peak Found	High	Peak Found	Peak Found	Peak Found	Peak Found	High
		FALSE	High	[K].DILETHLREK.[I]		9.02052e-05	5.67304e-05	1	1	6	P78527	P78527 [1413-1422]		1	1253.68	FALSE	0.457	0.285209	102.6	134	66	85.46	96.4		Peak Found	Peak Found	Not Found	Peak Found	Peak Found	Peak Found	Peak Found	Peak Found	High	Peak Found	High	High	Peak Found	Peak Found	Peak Found	Peak Found	Peak Found	Peak Found	High	Peak Found	High	Not Found	Not Found	Peak Found	High
		FALSE	High	[K].DLLLNTMSQEEK.[A]		9.00157e-05	5.67304e-05	1	1	5	P78527	P78527 [3814-3825]		0	1420.7	FALSE	0.897	0.99759	16.75	104.5	95.5	44.69	10.14		High	High	Peak Found	Not Found	Not Found	Not Found	Not Found	Peak Found	Not Found	Peak Found	High	High	Peak Found	Peak Found	High	Not Found	Not Found	Not Found	Not Found	Not Found	Not Found	Peak Found	Peak Found	Peak Found	High
		FALSE	High	[K].DLLLNTMSQEEK.[A]	1xOxidation [M7]	0.0145821	0.00152647	1	1	1	P78527	P78527 [3814-3825]		0	1436.69	FALSE	2.515	0.169408	74.83	56.9	143.1		59.48		Peak Found	Not Found	Not Found	Not Found	Not Found	Not Found	Not Found	Not Found	Not Found	Not Found	Not Found	Not Found	High	Peak Found	Peak Found	Peak Found	Not Found	Not Found	Peak Found	Not Found	Not Found	Not Found	Not Found	Not Found	High
		FALSE	High	[K].DILPCLDGYLK.[T]	1xCarbamidomethyl [C5]	1.00929e-05	5.67304e-05	1	1	57	P78527	P78527 [791-801]		0	1306.67	FALSE	0.908	0.999658	20.31	104.9	95.1	12.62	18.07		High	High	High	High	High	High	High	High	High	High	High	High	High	High	High	High	High	High	High	High	High	High	High	High	High
		FALSE	High	[R].DLPSWMK.[F]		0.00339159	0.000477786	1	1	6	P78527	P78527 [2121-2127]		0	876.428	FALSE	0.82	0.965548	20.83	112.3	87.7	12.32	16		Peak Found	Peak Found	Peak Found	Peak Found	Peak Found	Peak Found	High	High	High	Peak Found	Peak Found	Peak Found	Peak Found	Peak Found	Peak Found	Peak Found	Peak Found	Peak Found	High	High	High	Peak Found	Peak Found	Peak Found	High
		FALSE	High	[R].DPTVHDDVLELEMDELNR.[H]		3.06413e-06	5.67304e-05	1	1	27	P78527	P78527 [2073-2090]		0	2139.99	FALSE	0.824	0.981484	45.53	112.9	87.1	27.34	31.17		High	High	High	High	Peak Found	High	High	Peak Found	Peak Found	High	High	High	High	High	High	Peak Found	Peak Found	Peak Found	High	High	High	High	High	High	High
		FALSE	High	[K].DQAVAVQHSVEEITDNYPQAIVYPFIISSESYSFK.[D]		0.0137281	0.00148199	1	1	3	P78527	P78527 [3509-3543]		0	3974.93	FALSE	1.79	0.678712	62.67	73.4	126.6	48.3	42.81		Peak Found	Peak Found	Peak Found	Peak Found	Peak Found	Peak Found	Peak Found	Peak Found	Peak Found	High	Peak Found	Peak Found	Peak Found	High	Peak Found	Not Found	Not Found	Not Found	Peak Found	Peak Found	High	Peak Found	Peak Found	Peak Found	High
		FALSE	High	[R].DQNILLGTTYR.[I]		8.5037e-05	5.67304e-05	1	1	12	P78527	P78527 [3325-3335]		0	1293.68	FALSE	1.012	0.999999	36.72	99.9	100.1	19.18	29.62		High	High	High	Peak Found	Peak Found	High	Peak Found	High	High	Peak Found	High	Peak Found	Peak Found	High	High	Peak Found	Peak Found	Peak Found	Peak Found	Peak Found	High	High	Peak Found	Peak Found	High
		FALSE	High	[K].DVDFMYVELIQR.[C]		2.67192e-06	5.67304e-05	1	1	25	P78527	P78527 [380-391]		0	1527.75	FALSE	0.778	0.924217	36.98	108.3	91.7	19.71	27.71		High	High	High	Peak Found	High	High	Peak Found	High	Peak Found	Peak Found	High	Peak Found	High	High	Peak Found	High	High	High	High	Peak Found	High	High	High	High	High
		FALSE	High	[K].DVDFMYVELIQRCK.[Q]	1xCarbamidomethyl [C13]	0.00501177	0.000650931	1	1	14	P78527	P78527 [380-393]		1	1815.88	FALSE	0.988	0.999999	34.92	102	98	29.1	35.84		Peak Found	Peak Found	Peak Found	High	High	Peak Found	Peak Found	High	High	High	High	Peak Found	High	High	High	Peak Found	Peak Found	Peak Found	High	High	Peak Found	Peak Found	High	High	n/a
		FALSE	High	[K].DVLIQGLIDENPGLQLIIR.[N]		8.64647e-07	5.67304e-05	1	1	10	P78527	P78527 [2504-2522]		0	2119.21	FALSE	1.414	0.883015	121.84	85.7	114.3	82.51	64.75		High	Peak Found	Peak Found	Peak Found	Peak Found	Peak Found	High	Peak Found	High	High	Peak Found	Peak Found	High	Peak Found	Peak Found	Not Found	Not Found	Not Found	High	High	High	Peak Found	Peak Found	Peak Found	High
		FALSE	High	[K].DWSNDVRAELAK.[T]		0.025466	0.00250067	1	1	10	P78527	P78527 [3587-3598]		1	1403.69	FALSE	0.959	0.999999	30.37	100.3	99.7	15.73	24.27		High	Peak Found	Peak Found	High	High	High	Peak Found	Peak Found	Peak Found	High	Peak Found	Peak Found	High	High	Peak Found	High	Peak Found	High	Peak Found	Peak Found	Peak Found	Peak Found	High	Peak Found	n/a
		FALSE	High	[K].DYVDLFR.[H]		0.000107097	8.32516e-05	1	1	37	P78527	P78527 [526-532]		0	927.457	FALSE	0.913	0.999658	19.18	104.4	95.6	9.55	21.88		High	High	High	High	High	High	Peak Found	High	Peak Found	High	High	High	High	High	High	High	High	High	High	High	Peak Found	High	High	High	High
		FALSE	High	[K].ECSPWMSDFK.[V]	1xCarbamidomethyl [C2]	0.0533005	0.00470181	1	1	11	P78527	P78527 [3682-3691]		0	1286.52	FALSE	0.787	0.894932	37.12	111.9	88.1	19.39	35.48		High	High	High	High	High	High	Peak Found	Peak Found	Peak Found	Peak Found	Peak Found	Peak Found	High	Peak Found	High	Peak Found	High	High	Peak Found	Peak Found	Peak Found	Peak Found	Peak Found	Peak Found	High
		FALSE	High	[K].EEENASVIDSAELQAYPALVVEK.[M]		1.87457e-05	5.67304e-05	1	1	29	P78527	P78527 [3427-3449]		0	2504.24	FALSE	1.078	0.999993	43.33	92.5	107.5	38.26	28.56		High	High	High	High	High	High	High	High	High	High	Peak Found	High	High	High	High	High	High	High	High	High	Peak Found	Peak Found	High	High	High
		FALSE	High	[R].EFFSTIVVDAIDVLK.[S]		1.6094e-06	5.67304e-05	1	1	6	P78527	P78527 [1838-1852]		0	1695.92	FALSE	1.375	0.962388	114.76	60.1	139.9	79.68	66.81		Peak Found	Peak Found	Peak Found	Peak Found	Peak Found	Peak Found	Peak Found	High	High	Peak Found	High	Peak Found	Peak Found	Peak Found	High	Not Found	Not Found	Not Found	Peak Found	High	Peak Found	Peak Found	High	Peak Found	High
		FALSE	High	[K].EFVARIK.[S]		0.00218464	0.000355141	1	1	5	P78527	P78527 [3553-3559]		1	862.515	FALSE	1.328	0.999999	66.07	95.4	104.6	37.41	139.66		Peak Found	Peak Found	Peak Found	Peak Found	Peak Found	Peak Found	Peak Found	Peak Found	Peak Found	Peak Found	Not Found	Not Found	Peak Found	Peak Found	Peak Found	Peak Found	Peak Found	Peak Found	Peak Found	High	High	High	Peak Found	Peak Found	High
		FALSE	High	[R].EIFNFVLK.[A]		1.64407e-05	5.67304e-05	1	1	34	P78527	P78527 [247-254]		0	1009.57	FALSE	0.816	0.964438	16.1	109.8	90.2	9.18	14.58		High	High	High	High	High	High	Peak Found	High	Peak Found	High	High	High	High	High	High	High	High	Peak Found	High	Peak Found	High	High	High	High	High
		FALSE	High	[R].ELLNPVVEFVSHPSTTCR.[E]	1xCarbamidomethyl [C17]	1.41581e-07	5.67304e-05	1	1	48	P78527	P78527 [2453-2470]		0	2085.04	FALSE	0.976	0.999999	34.37	100.2	99.8	27.19	23.37		High	High	High	High	High	High	High	High	High	High	High	High	High	High	High	High	High	High	High	High	High	High	High	High	High
		FALSE	High	[K].EPSFDWK.[N]		0.0140618	0.00150555	1	1	7	P78527	P78527 [4008-4014]		0	908.415	FALSE	0.773	0.937717	64.51	117.4	82.6	25.22	53.33		Not Found	Peak Found	Peak Found	Peak Found	Peak Found	High	Peak Found	Peak Found	Peak Found	High	Peak Found	High	Peak Found	Peak Found	Peak Found	Peak Found	High	Peak Found	Peak Found	High	Peak Found	Peak Found	Peak Found	Peak Found	High
		FALSE	High	[R].EQQHVMEELFQSSFR.[R]		1.99e-07	5.67304e-05	1	1	69	P78527	P78527 [1769-1783]		0	1894.88	FALSE	0.944	0.999999	35.01	100.4	99.6	25.43	25.77		High	High	High	High	High	High	High	High	High	High	High	High	High	High	High	High	High	High	High	High	High	High	High	High	High
		FALSE	High	[R].EQQHVMEELFQSSFR.[R]	1xOxidation [M6]	0.000192185	8.32516e-05	1	1	1	P78527	P78527 [1769-1783]		0	1910.87	FALSE								No Quan Values	Not Found	Not Found	Not Found	Not Found	Not Found	Not Found	Not Found	Not Found	Not Found	Not Found	Not Found	Not Found	Not Found	High	Not Found	Not Found	Not Found	Not Found	Not Found	Not Found	Not Found	Not Found	Not Found	Not Found	High
		FALSE	High	[K].ETGLMYSIMVHALR.[A]		0.000242472	8.32516e-05	1	1	3	P78527	P78527 [3976-3989]		0	1620.82	FALSE	0.8	0.952046	39.27	109.4	90.6	30.76	28.69		Peak Found	Peak Found	Peak Found	Peak Found	Peak Found	Peak Found	Peak Found	High	High	Peak Found	Peak Found	Peak Found	Peak Found	Peak Found	Peak Found	Peak Found	Peak Found	High	Peak Found	Peak Found	Peak Found	Peak Found	Peak Found	Peak Found	High
		FALSE	High	[K].EVYAAAAEVLGLILR.[Y]		3.71307e-07	5.67304e-05	1	1	37	P78527	P78527 [2314-2328]		0	1587.91	FALSE	1.057	0.999999	130.14	90.8	109.2	51.1	70.92		High	High	High	High	High	High	High	High	High	High	High	High	High	High	High	Peak Found	Peak Found	Peak Found	High	High	High	High	High	High	High
		FALSE	High	[K].FLCIFLEK.[M]	1xCarbamidomethyl [C3]	6.56394e-06	5.67304e-05	1	1	21	P78527	P78527 [88-95]		0	1069.58	FALSE	0.905	0.999658	63.28	102.6	97.4	38.47	48.91		High	High	Peak Found	High	High	High	High	High	Peak Found	High	High	High	High	High	High	Peak Found	Peak Found	High	High	High	High	Peak Found	High	High	High
		FALSE	High	[F].FLESIAMHDIIAAEK.[C]		0.0219806	0.00225453	1	1	4	P78527	P78527 [1297-1311]		0	1687.87	FALSE	0.619	0.420352	26.48	121.4	78.6	20.94	30.88		Peak Found	Peak Found	Peak Found	Peak Found	Peak Found	Peak Found	Peak Found	Peak Found	Peak Found	Peak Found	High	Peak Found	Peak Found	Peak Found	Peak Found	Peak Found	Peak Found	Peak Found	Peak Found	High	Peak Found	High	High	Peak Found	High
		FALSE	High	[K].FIVCLNK.[V]	1xCarbamidomethyl [C4]	0.000242472	8.32516e-05	1	1	10	P78527	P78527 [2360-2366]		0	893.491	FALSE	0.833	0.95739	18.68	110.2	89.8	14.62	6.11		Peak Found	Peak Found	Peak Found	Peak Found	Not Found	Peak Found	Peak Found	Peak Found	High	High	High	Peak Found	Not Found	Not Found	Not Found	Not Found	Not Found	Not Found	Peak Found	High	High	High	High	Peak Found	High
		FALSE	High	[R].FNNYVDCMK.[K]	1xCarbamidomethyl [C7]	0.00142587	0.000269531	1	1	7	P78527	P78527 [1736-1744]		0	1190.5	FALSE	0.896	0.987508	26.36	107.9	92.1	13.4	20.93		Peak Found	Peak Found	Peak Found	Peak Found	Peak Found	Peak Found	High	High	High	Peak Found	Peak Found	Peak Found	Peak Found	Peak Found	Peak Found	Peak Found	Peak Found	Peak Found	High	High	High	Peak Found	Peak Found	Peak Found	High
		FALSE	High	[M].FVETQASQGTLQTR.[T]		9.62647e-07	5.67304e-05	1	1	18	P78527	P78527 [2606-2619]		0	1565.79	FALSE	0.817	0.979416	42.14	103.3	96.7	29.21	30.6		High	High	High	Peak Found	Peak Found	Peak Found	High	High	High	High	High	High	High	High	High	High	Peak Found	Peak Found	High	High	Peak Found	High	High	High	High
		FALSE	High	[K].FVPLLPGNR.[S]		0.000155198	8.32516e-05	1	1	14	P78527	P78527 [1194-1202]		0	1012.59	FALSE	0.881	0.985356	19.59	107.4	92.6	12.17	12.95		Peak Found	High	High	Peak Found	Peak Found	High	Peak Found	Peak Found	Peak Found	High	High	Peak Found	Peak Found	Peak Found	Peak Found	High	Peak Found	Peak Found	High	Peak Found	High	High	High	High	High
		FALSE	High	[K].FVPLLPGNRSPNLWLK.[D]		0.000164348	8.32516e-05	1	1	21	P78527	P78527 [1194-1209]		1	1851.06	FALSE	0.885	0.999658	38.59	107.6	92.4	28.51	23.75		High	High	High	High	High	High	Peak Found	High	High	High	High	High	Peak Found	Peak Found	Peak Found	High	Peak Found	High	High	High	High	High	High	Peak Found	High
		FALSE	High	[K].FYGELALK.[K]		5.99479e-05	5.67304e-05	1	1	15	P78527	P78527 [156-163]		0	940.514	FALSE	1.004	0.999999	29.56	104.4	95.6	19.17	21.68		High	Peak Found	Peak Found	Peak Found	Peak Found	Peak Found	High	Peak Found	Peak Found	Peak Found	Peak Found	Peak Found	High	High	High	High	High	High	High	High	High	High	High	High	High
		FALSE	High	[K].FYQGFLFSEKPEK.[N]		1.2929e-05	5.67304e-05	1	1	31	P78527	P78527 [1961-1973]		0	1619.81	FALSE	0.881	0.999658	20.24	107.8	92.2	15.5	14.17		High	High	Peak Found	High	High	High	High	Peak Found	High	High	High	High	High	High	Peak Found	High	High	High	High	High	High	High	High	High	High
		FALSE	High	[K].GANRTETVTSFRK.[R]		0.0138106	0.00148199	1	1	2	P78527	P78527 [3861-3873]		2	1466.77	FALSE	1.26	0.999999	48.27	90.2	109.8	28.18	179.26		Peak Found	Peak Found	Peak Found	Peak Found	Peak Found	Peak Found	Peak Found	Peak Found	Peak Found	Peak Found	Peak Found	Peak Found	Peak Found	Peak Found	Peak Found	Peak Found	Peak Found	Peak Found	Peak Found	High	High	Peak Found	Peak Found	Peak Found	High
		FALSE	High	[R].GFPPSASLCLLDLVK.[W]	1xCarbamidomethyl [C9]	0.00363257	0.00050531	1	1	37	P78527	P78527 [1156-1170]		0	1616.87	FALSE	0.947	0.999999	64.71	99	101	34.64	54.74		Peak Found	High	Peak Found	High	High	High	High	High	High	High	High	High	High	High	High	Peak Found	Peak Found	High	Peak Found	High	Peak Found	High	High	High	High
		FALSE	High	[K].GGSWIQEINVAEK.[N]		0.000503465	8.32516e-05	1	1	27	P78527	P78527 [4024-4036]		0	1430.73	FALSE	0.853	0.982407	25.18	100.6	99.4	15.06	18.16		High	Peak Found	High	High	High	High	High	Peak Found	Peak Found	High	Peak Found	High	High	High	High	High	High	High	Peak Found	Peak Found	Peak Found	High	High	High	High
		FALSE	High	[K].GIAPGDERQCLPSLDLSCK.[Q]	2xCarbamidomethyl [C10; C18]	0.0176387	0.00187486	1	1	2	P78527	P78527 [1490-1508]		1	2116.02	FALSE	1.165	0.999658	26.11	93.5	106.5	25.65	13.75		Peak Found	Peak Found	Peak Found	Peak Found	Peak Found	Peak Found	Peak Found	Peak Found	Peak Found	High	Peak Found	Peak Found	Peak Found	Peak Found	Peak Found	Peak Found	High	Peak Found	Peak Found	Peak Found	Peak Found	Peak Found	Peak Found	Peak Found	n/a
		FALSE	High	[R].GIFTSEIGTK.[Q]		8.86997e-05	5.67304e-05	1	1	35	P78527	P78527 [2941-2950]		0	1052.56	FALSE	0.941	0.999658	37.32	101.3	98.7	11.26	33.05		Peak Found	High	High	High	High	High	High	High	High	High	High	High	High	High	High	High	High	High	Peak Found	Peak Found	Peak Found	High	High	High	High
		FALSE	High	[K].GLSSLLCNFTK.[S]	1xCarbamidomethyl [C7]	1.61091e-05	5.67304e-05	1	1	39	P78527	P78527 [226-236]		0	1239.64	FALSE	0.884	0.996476	26.64	104.3	95.7	18.71	19.33		High	High	High	High	High	High	High	High	High	High	High	High	High	High	High	High	High	High	High	High	High	High	High	High	High
		FALSE	High	[K].GQAVTLLPFFTSLTGGSLEELRR.[V]		0.000437387	8.32516e-05	1	1	19	P78527	P78527 [1690-1712]		1	2492.35	FALSE	0.856	0.999212	95.17	103.2	96.8	54.39	76.83		High	High	High	High	Peak Found	High	High	High	High	Peak Found	High	High	High	Peak Found	High	Peak Found	Peak Found	Peak Found	High	Peak Found	Peak Found	High	High	High	High
		FALSE	High	[R].GSCVTQVGLLESVYEMFR.[K]	1xCarbamidomethyl [C3]	0.0140618	0.00150555	1	1	6	P78527	P78527 [1789-1806]		0	2074.99	FALSE	1.126	0.999999	137.28	62.7	137.3	42.12	69.71		Not Found	Not Found	Not Found	Not Found	Peak Found	Not Found	Not Found	Peak Found	Peak Found	High	High	High	Peak Found	Peak Found	Not Found	Not Found	Not Found	Peak Found	Not Found	High	Not Found	High	High	Peak Found	High
		FALSE	High	[K].HDVGAYMLMYK.[G]		0.0531129	0.00470181	1	1	1	P78527	P78527 [3850-3860]		0	1327.62	FALSE	1.074	0.999999	30.3	93	107	30	20.33		Peak Found	Peak Found	Peak Found	Peak Found	Peak Found	Peak Found	Peak Found	Peak Found	Peak Found	Peak Found	Peak Found	Peak Found	Peak Found	Peak Found	Peak Found	High	Peak Found	Peak Found	Peak Found	Peak Found	Peak Found	Peak Found	Peak Found	Peak Found	High
		FALSE	High	[R].HECMAPLTALVK.[H]	1xCarbamidomethyl [C3]	5.45736e-06	5.67304e-05	1	1	32	P78527	P78527 [2091-2102]		0	1369.7	FALSE	0.933	0.999658	50.28	98.7	101.3	18.94	47.2		High	High	High	High	High	High	High	High	High	Peak Found	Peak Found	Peak Found	High	High	Peak Found	High	High	Peak Found	High	High	High	High	High	Peak Found	High
		FALSE	High	[R].HGDLPDIQIK.[H]		1.66656e-05	5.67304e-05	1	1	9	P78527	P78527 [2777-2786]		0	1135.61	FALSE	1.182	0.991213	33.76	87.6	112.4	24.58	19.01		Peak Found	High	High	Peak Found	Peak Found	Peak Found	High	High	High	Peak Found	Not Found	Not Found	High	High	Peak Found	Peak Found	Peak Found	Peak Found	Not Found	Not Found	High	Peak Found	Peak Found	Peak Found	High
		FALSE	High	[K].HSSLITPLQAVAQR.[D]		1.50626e-06	5.67304e-05	1	1	30	P78527	P78527 [2787-2800]		0	1520.85	FALSE	0.972	0.999999	18.56	101.1	98.9	16.5	6.74		High	High	High	High	High	High	High	High	High	Peak Found	High	High	High	High	High	High	High	Peak Found	High	High	High	High	High	High	High
		FALSE	High	[K].HSSLITPLQAVAQRDPIIAK.[Q]		3.47503e-07	5.67304e-05	1	1	45	P78527	P78527 [2787-2806]		1	2158.23	FALSE	0.892	0.994136	20.55	106.8	93.2	11.21	30.06		High	High	High	High	High	High	High	High	High	High	High	High	High	High	High	High	High	High	High	High	High	High	High	High	High
		FALSE	High	[K].KGGSWIQEINVAEK.[N]		0.0036847	0.00050531	1	1	2	P78527	P78527 [4023-4036]		1	1558.82	FALSE	1.286	0.985749	48.39	87.5	112.5	28.47	36.89		Peak Found	Peak Found	Peak Found	Not Found	Not Found	Not Found	Peak Found	Peak Found	Peak Found	Peak Found	Peak Found	High	Peak Found	Peak Found	Peak Found	Peak Found	High	Peak Found	Peak Found	Peak Found	Peak Found	Peak Found	Peak Found	Peak Found	High
		FALSE	High	[K].KIPDTVLEK.[V]		0.000662279	0.00012088	1	1	7	P78527	P78527 [165-173]		1	1042.61	FALSE	1.168	0.999999	65.95	87.4	112.6	33.44	126.68		Not Found	Peak Found	Peak Found	Peak Found	Peak Found	Peak Found	High	Peak Found	High	Peak Found	Peak Found	High	Peak Found	Peak Found	Not Found	Not Found	Peak Found	Not Found	Peak Found	High	Peak Found	High	High	High	High
		FALSE	High	[R].LAAVVSACK.[Q]	1xCarbamidomethyl [C8]	0.0175824	0.00187486	1	1	1	P78527	P78527 [1448-1456]		0	918.508	FALSE	1.11	0.999999	45.32	93.5	106.5	33.96	79.67		Peak Found	Peak Found	Peak Found	Peak Found	Peak Found	Peak Found	Peak Found	Peak Found	Peak Found	Peak Found	Peak Found	Peak Found	Peak Found	Peak Found	Peak Found	Peak Found	Peak Found	Peak Found	Peak Found	Peak Found	High	Peak Found	Peak Found	Peak Found	High
		FALSE	High	[K].LAGANPAVITCDELLLGHEK.[A]	1xCarbamidomethyl [C11]	1.89244e-07	5.67304e-05	1	1	77	P78527	P78527 [4051-4070]		0	2121.1	FALSE	0.872	0.999212	16.32	104.8	95.2	7.82	13.42		High	High	High	High	High	High	High	High	High	High	High	High	High	High	High	High	High	High	High	High	High	High	High	High	High
		FALSE	High	[K].IAPYSVEIK.[N]		6.82605e-05	5.67304e-05	1	1	16	P78527	P78527 [100-108]		0	1019.58	FALSE	1.21	0.947207	32.42	88.9	111.1	20.28	23.17		High	Peak Found	High	Peak Found	Peak Found	Peak Found	High	High	High	Peak Found	Peak Found	Peak Found	High	High	High	Peak Found	Peak Found	Peak Found	High	High	High	High	Peak Found	Peak Found	High
		FALSE	High	[K].LATTILQHWK.[K]		0.000159195	8.32516e-05	1	1	41	P78527	P78527 [1618-1627]		0	1210.69	FALSE	1.053	0.999999	31.5	91.4	108.6	24.99	19.34		High	High	High	High	High	High	High	High	High	High	High	High	High	High	High	High	High	High	High	High	High	High	High	High	High
		FALSE	High	[K].LCYDAFTENMAGENQLLER.[R]	1xCarbamidomethyl [C2]	7.7308e-07	5.67304e-05	1	1	20	P78527	P78527 [1918-1936]		0	2274.02	FALSE	0.986	0.999999	21.82	100.2	99.8	17.42	16.35		High	High	High	High	High	High	Peak Found	High	Peak Found	High	Peak Found	High	Peak Found	High	High	High	Peak Found	Peak Found	Peak Found	High	Peak Found	High	High	High	High
		FALSE	High	[K].IGELFSK.[F]		0.0062795	0.000826894	1	1	4	P78527	P78527 [149-155]		0	793.445	FALSE	0.85	0.999658	71.01	113	87	86.7	143.59		High	Peak Found	Peak Found	Peak Found	Peak Found	Peak Found	Peak Found	Peak Found	Peak Found	Peak Found	Peak Found	Peak Found	Peak Found	Peak Found	Peak Found	Peak Found	Peak Found	Peak Found	High	High	High	Peak Found	Peak Found	Peak Found	High
		FALSE	High	[R].LGLIEWLENTVTLK.[D]		1.3842e-06	5.67304e-05	1	1	18	P78527	P78527 [3800-3813]		0	1628.93	FALSE	1.406	0.939912	108.19	69.3	130.7	76.47	74.43		High	High	High	High	High	Peak Found	Peak Found	High	High	High	High	High	High	High	Peak Found	Peak Found	Not Found	Not Found	High	High	High	High	High	High	High
		FALSE	High	[K].LGNPIVPLNIR.[L]		0.00149596	0.000302373	1	1	32	P78527	P78527 [2133-2143]		0	1205.74	FALSE	0.841	0.987508	15.25	108.5	91.5	10.45	10.67		High	Peak Found	High	High	High	High	High	High	High	High	Peak Found	High	High	High	Peak Found	Peak Found	High	High	High	High	High	High	High	High	High
		FALSE	High	[FK].LKPVELR.[LE]		0.0383488	0.00341694	2	2	3	Q07157; P78527	Q07157 [1708-1714]; P78527 [2446-2452]		0	854.546	FALSE	1.182	0.999999	85.37	109.5	90.5	52.1	192.79	Shared	High	Peak Found	Peak Found	Peak Found	Peak Found	Peak Found	Peak Found	Peak Found	Peak Found	Peak Found	Peak Found	Peak Found	Peak Found	Peak Found	Peak Found	Peak Found	Peak Found	Peak Found	Peak Found	High	High	Peak Found	Peak Found	Peak Found	High
		FALSE	High	[R].LLALNSLYSPK.[I]		4.03608e-05	5.67304e-05	1	1	23	P78527	P78527 [2539-2549]		0	1218.71	FALSE	0.878	0.993783	20.01	105.7	94.3	13	15.03		Peak Found	Peak Found	Peak Found	Peak Found	Peak Found	Peak Found	High	High	High	High	High	High	Peak Found	High	High	Peak Found	Peak Found	Peak Found	High	High	Peak Found	High	High	High	High
		FALSE	High	[R].IIANALSSEPACLAEIEEDK.[A]	1xCarbamidomethyl [C12]	8.94495e-05	5.67304e-05	1	1	10	P78527	P78527 [3336-3355]		0	2173.07	FALSE	1.098	0.999999	55.26	97.1	102.9	41.53	32.83		Peak Found	Peak Found	High	Peak Found	Peak Found	Peak Found	Peak Found	Peak Found	Peak Found	High	High	Peak Found	Peak Found	Peak Found	High	High	High	High	Peak Found	Peak Found	Peak Found	High	High	High	High
		FALSE	High	[K].ILDVMYSRLPK.[D]		0.0118222	0.00129625	1	1	12	P78527	P78527 [1876-1886]		1	1334.75	FALSE	0.928	0.999999	19.22	105.1	94.9	13.69	11.38		High	Peak Found	Peak Found	High	Peak Found	High	Peak Found	High	Peak Found	High	Peak Found	Peak Found	Peak Found	Peak Found	High	Peak Found	Peak Found	Peak Found	High	High	Peak Found	High	High	High	n/a
		FALSE	High	[R].LLEEALLR.[L]		0.00050831	8.32516e-05	1	1	9	P78527	P78527 [2892-2899]		0	956.578	FALSE	0.974	0.999999	26.03	103.8	96.2	20.03	13.34		High	Peak Found	Peak Found	Peak Found	Peak Found	Peak Found	Peak Found	Peak Found	Peak Found	Peak Found	Peak Found	Peak Found	High	High	High	Peak Found	High	High	Peak Found	High	Peak Found	Peak Found	Peak Found	High	High
		FALSE	High	[R].ILELSGSSSEDSEK.[V]		6.28801e-05	5.67304e-05	1	1	25	P78527	P78527 [3359-3372]		0	1480.7	FALSE	0.7	0.898601	92.42	123.4	76.6	46.7	74.44		High	High	High	Peak Found	High	High	High	Peak Found	High	High	High	High	High	High	High	High	High	High	High	High	Peak Found	High	Peak Found	High	High
		FALSE	High	[K].LLLQGEADQSLLTFIDK.[A]		2.47239e-07	5.67304e-05	1	1	61	P78527	P78527 [3051-3067]		0	1904.04	FALSE	0.708	0.776487	54.22	111.1	88.9	30.07	50.06		High	High	High	High	High	High	High	High	High	High	High	High	High	High	High	High	High	High	High	High	High	High	High	High	High
		FALSE	High	[R].LLNFLMK.[H]		6.02091e-05	5.67304e-05	1	1	32	P78527	P78527 [2215-2221]		0	878.517	FALSE	0.864	0.976708	30.32	111	89	14.31	21.58		High	High	High	High	High	High	High	High	High	High	High	High	High	High	High	High	High	High	High	Peak Found	High	High	High	High	High
		FALSE	High	[R].LLPAELPAK.[R]		0.00362396	0.00050531	1	1	5	P78527	P78527 [2900-2908]		0	951.587	FALSE	1.046	0.999658	43.38	99	101	10.46	33.72		Peak Found	Peak Found	Peak Found	Peak Found	Peak Found	Peak Found	High	High	High	Peak Found	Peak Found	Peak Found	Peak Found	Peak Found	Peak Found	Peak Found	Peak Found	Peak Found	Peak Found	High	High	Peak Found	Peak Found	Peak Found	High
		FALSE	High	[K].LLQDFNR.[F]		0.0189977	0.00194435	1	1	2	P78527	P78527 [2836-2842]		0	905.484	FALSE	0.804	0.985749	108.41	75.3	124.7	83.14	80.35		High	Peak Found	Peak Found	Peak Found	Peak Found	Not Found	Peak Found	Peak Found	Peak Found	Peak Found	Peak Found	Peak Found	Not Found	Peak Found	Not Found	Not Found	Not Found	Not Found	Peak Found	High	Peak Found	Peak Found	Not Found	Not Found	High
		FALSE	High	[R].LLQIIER.[Y]		0.000142038	8.32516e-05	1	1	28	P78527	P78527 [3468-3474]		0	884.556	FALSE	0.849	0.991793	23.14	108.8	91.2	14.57	17.13		High	High	Peak Found	High	High	High	High	High	High	High	High	High	High	High	High	High	High	High	High	High	High	High	High	High	High
		FALSE	High	[R].LLQIIERYPEETLSLMTK.[E]		0.000969209	0.000156406	1	1	9	P78527	P78527 [3468-3485]		1	2177.19	FALSE	1.1	0.999999	60.51	96.3	103.7	47.51	38.4		Peak Found	Peak Found	Peak Found	High	Peak Found	High	Peak Found	Peak Found	Peak Found	Peak Found	High	High	High	Peak Found	Peak Found	Not Found	Not Found	Peak Found	High	High	Peak Found	High	Peak Found	High	High
		FALSE	High	[R].IMEFTTTLLNTSPEGWK.[L]		9.93355e-06	5.67304e-05	1	1	11	P78527	P78527 [1341-1357]		0	1967.98	FALSE	0.768	0.96165	57.93	116.9	83.1	24.36	48.07		Peak Found	Peak Found	Peak Found	Peak Found	Peak Found	Peak Found	High	High	Peak Found	High	High	High	Peak Found	Not Found	Peak Found	Peak Found	Peak Found	Peak Found	High	High	High	High	High	Not Found	High
		FALSE	High	[K].LNESTFDTQITK.[K]		6.93286e-06	5.67304e-05	1	1	14	P78527	P78527 [1858-1869]		0	1396.7	FALSE	1.062	0.999999	55.27	94.8	105.2	27.05	39.24		Peak Found	High	Peak Found	Peak Found	High	Peak Found	High	Peak Found	High	High	High	High	Peak Found	Peak Found	Peak Found	High	High	Peak Found	Peak Found	Peak Found	Peak Found	High	High	High	High
		FALSE	High	[K].INQVFHGSCITEGNELTK.[T]	1xCarbamidomethyl [C9]	3.80597e-06	5.67304e-05	1	1	28	P78527	P78527 [1896-1913]		0	2046.99	FALSE	1.06	0.999999	25.72	99.8	100.2	17.88	21.52		High	High	Peak Found	High	High	High	Peak Found	Peak Found	Peak Found	Peak Found	Peak Found	High	High	Peak Found	High	High	High	High	High	High	Peak Found	High	High	High	High
		FALSE	High	[K].IPALDLLIK.[L]		8.31823e-06	5.67304e-05	1	1	98	P78527	P78527 [125-133]		0	995.65	FALSE	0.907	0.994136	33.5	103.6	96.4	19.95	24.71		High	High	High	High	High	High	High	High	High	High	High	High	High	High	High	High	High	High	High	High	High	High	High	High	High
		FALSE	High	[R].LPPDVLR.[W]		0.00634216	0.000826894	1	1	9	P78527	P78527 [2916-2922]		0	809.488	FALSE	0.768	0.959615	47.91	115.2	84.8	31.32	35.23		Peak Found	Peak Found	Peak Found	High	Peak Found	High	High	High	High	High	Peak Found	Peak Found	Peak Found	Peak Found	Peak Found	Peak Found	Peak Found	Peak Found	Peak Found	High	Peak Found	Peak Found	Peak Found	Peak Found	High
		FALSE	High	[K].LPVLAGCLK.[G]	1xCarbamidomethyl [C7]	2.88187e-05	5.67304e-05	1	1	47	P78527	P78527 [217-225]		0	970.575	FALSE	0.991	0.999999	9.93	100.8	99.2	6.55	8.04		High	High	High	High	High	High	High	High	High	High	High	High	High	Peak Found	High	High	High	High	High	High	High	High	High	High	High
		FALSE	High	[R].LQETLSAADR.[C]		0.00107411	0.000156406	1	1	2	P78527	P78527 [15-24]		0	1103.57	FALSE	3.548	0.0811718	105.41	50.4	149.6	82.43	79.84		Peak Found	Peak Found	Peak Found	Peak Found	Peak Found	Peak Found	Peak Found	Peak Found	Peak Found	Peak Found	Peak Found	Peak Found	Peak Found	Peak Found	High	Peak Found	Peak Found	Peak Found	Peak Found	High	Peak Found	Peak Found	Peak Found	Peak Found	High
		FALSE	High	[K].LQSVQALTEIQEFISFISK.[Q]		0.000109356	8.32516e-05	1	1	9	P78527	P78527 [3129-3147]		0	2181.18	FALSE	1.316	0.994527	58.06	88.2	111.8	34.48	59.95		Peak Found	Peak Found	High	High	High	Peak Found	Peak Found	Peak Found	Peak Found	Peak Found	High	Peak Found	High	Peak Found	High	Peak Found	Not Found	Not Found	Peak Found	Peak Found	High	Peak Found	High	High	High
		FALSE	High	[K].LSDFNDITNMLLLK.[M]		9.07137e-07	5.67304e-05	1	1	45	P78527	P78527 [3656-3669]		0	1636.86	FALSE	0.845	0.990448	40.77	106.8	93.2	13.31	31.43		High	High	High	High	High	High	High	High	High	High	High	High	High	High	High	High	High	Peak Found	High	High	High	High	High	High	High
		FALSE	High	[R].LSFAVPFR.[E]		5.15608e-05	5.67304e-05	1	1	9	P78527	P78527 [892-899]		0	936.53	FALSE	0.856	0.999658	22.19	107.9	92.1	12.27	17.64		Peak Found	Peak Found	Peak Found	Peak Found	Peak Found	Peak Found	Peak Found	Peak Found	Peak Found	Peak Found	High	Peak Found	Peak Found	Peak Found	High	High	High	Peak Found	High	Peak Found	High	High	Peak Found	High	High
		FALSE	High	[K].ITAQSIEELCAVNLYGPDAQVDR.[S]	1xCarbamidomethyl [C10]	5.60182e-07	5.67304e-05	1	1	19	P78527	P78527 [1423-1445]		0	2562.25	FALSE	0.953	0.999999	25.56	99.6	100.4	17.88	20.43		High	High	Peak Found	Peak Found	Peak Found	High	High	High	Peak Found	High	High	High	High	High	High	High	High	High	High	Peak Found	High	Peak Found	High	High	High
		FALSE	High	[K].LTPLPEDNSMNVDQDGDPSDR.[M]		4.57114e-07	5.67304e-05	1	1	19	P78527	P78527 [3197-3217]		0	2315.01	FALSE	0.9	0.999999	59.85	106.3	93.7	40.33	51.38		High	Peak Found	High	High	Peak Found	High	High	High	High	High	High	High	High	Peak Found	High	High	High	High	High	Peak Found	High	Peak Found	High	Peak Found	High
		FALSE	High	[K].LTPLPEDNSMNVDQDGDPSDRMEVQEQEEDISSLIR.[S]		0.0319973	0.00296004	1	1	1	P78527	P78527 [3197-3232]		1	4101.85	FALSE								No Quan Values	Not Found	Not Found	Not Found	Not Found	Not Found	Not Found	Not Found	Not Found	Not Found	Not Found	Not Found	Not Found	Not Found	Not Found	Not Found	Not Found	Not Found	Not Found	High	Not Found	Not Found	Not Found	Not Found	Not Found	High
		FALSE	High	[K].LVINTEEVFRPYAK.[H]		2.75546e-05	5.67304e-05	1	1	17	P78527	P78527 [2149-2162]		0	1678.92	FALSE	0.914	0.999999	32.73	101	99	18.67	23.04		Peak Found	High	Peak Found	Peak Found	Peak Found	High	High	High	High	High	High	High	High	Peak Found	High	Peak Found	Peak Found	Peak Found	High	Peak Found	High	High	High	High	High
		FALSE	High	[K].IWSEPFYQETYLPYMIR.[S]		1.50848e-05	5.67304e-05	1	1	15	P78527	P78527 [3030-3046]		0	2236.08	FALSE	1.094	0.999999	76.85	94.6	105.4	19.19	64.68		High	High	Peak Found	Peak Found	High	High	Peak Found	Peak Found	Peak Found	High	High	High	High	High	Peak Found	Peak Found	Peak Found	Peak Found	High	High	Peak Found	High	High	High	High
		FALSE	High	[R].LYSLALHPNAFK.[R]		0.0148061	0.00152647	1	1	5	P78527	P78527 [1063-1074]		0	1373.76	FALSE	0.778	0.979416	34.88	115.4	84.6	22.82	25.47		Peak Found	Peak Found	High	Peak Found	Peak Found	Peak Found	Peak Found	Peak Found	Peak Found	Peak Found	Peak Found	Peak Found	Peak Found	Peak Found	High	High	Peak Found	Peak Found	Peak Found	Peak Found	Peak Found	Peak Found	High	High	High
		FALSE	High	[K].MAVLALLAK.[I]		4.37101e-05	5.67304e-05	1	1	10	P78527	P78527 [1643-1651]		0	929.585	FALSE	0.866	0.979416	12.88	107.2	92.8	8.08	11.01		Peak Found	High	Peak Found	High	High	High	Peak Found	Peak Found	Peak Found	Peak Found	High	High	High	Peak Found	Peak Found	High	High	High	Peak Found	Peak Found	Peak Found	Peak Found	Peak Found	Peak Found	High
		FALSE	High	[K].MDPMNIWDDIITNR.[C]		2.38094e-05	5.67304e-05	1	1	45	P78527	P78527 [3173-3186]		0	1733.8	FALSE	0.87	0.999212	65.27	100.5	99.5	25.82	56.63		High	High	High	High	High	High	High	High	High	High	High	High	High	High	Peak Found	High	High	High	High	High	High	High	High	High	High
		FALSE	High	[R].MEVQEQEEDISSLIR.[S]		5.51295e-07	5.67304e-05	1	1	11	P78527	P78527 [3218-3232]		0	1805.86	FALSE	1	0.999999	22.47	99.9	100.1	30.56	10.88		Peak Found	Peak Found	Not Found	Peak Found	Peak Found	Peak Found	High	High	High	High	High	High	Peak Found	Peak Found	Not Found	Peak Found	High	High	Not Found	Not Found	Not Found	High	High	High	High
		FALSE	High	[K].MQLVCCRAIVK.[V]	2xCarbamidomethyl [C5; C6]	0.0809194	0.00735081	1	1	1	P78527	P78527 [453-463]		1	1377.72	FALSE	1.147	0.99571	42.64	98.4	101.6	36.73	30.38		Peak Found	Peak Found	Peak Found	Peak Found	Peak Found	Peak Found	Peak Found	Peak Found	High	Peak Found	Peak Found	Peak Found	Peak Found	Peak Found	Peak Found	Peak Found	Peak Found	Not Found	Peak Found	Peak Found	Peak Found	Peak Found	Peak Found	Peak Found	n/a
		FALSE	High	[R].MSTSPEAFLALR.[S]		0.0001654	8.32516e-05	1	1	21	P78527	P78527 [3890-3901]		0	1322.68	FALSE	0.904	0.996663	17.46	106.5	93.5	15.27	21.01		High	High	High	Peak Found	High	Peak Found	High	High	High	Peak Found	High	High	Peak Found	High	High	High	High	High	High	High	Peak Found	High	High	High	High
		FALSE	High	[K].MVSAVLNGMLDQSFR.[E]		0.00254594	0.000355141	1	1	4	P78527	P78527 [1592-1606]		0	1667.82	FALSE	1.055	0.999999	78.53	128.8	71.2	33.16	60.6		Peak Found	Peak Found	Peak Found	Peak Found	High	Peak Found	High	Peak Found	Peak Found	Peak Found	High	Peak Found	Peak Found	Peak Found	Peak Found	Peak Found	Not Found	Peak Found	Peak Found	Peak Found	Peak Found	Peak Found	Peak Found	High	High
		FALSE	High	[R].NCISTVVHQGLIR.[I]	1xCarbamidomethyl [C2]	2.1129e-05	5.67304e-05	1	1	29	P78527	P78527 [477-489]		0	1496.8	FALSE	1.031	0.999999	12.4	97.4	102.6	9.2	12.25		High	High	High	High	High	High	High	High	High	High	High	High	High	Peak Found	High	High	High	Peak Found	High	Peak Found	Peak Found	High	Peak Found	High	High
		FALSE	High	[R].NELEIPGQYDGR.[G]		6.04713e-05	5.67304e-05	1	1	25	P78527	P78527 [3697-3708]		0	1390.66	FALSE	0.995	0.999999	22.84	100	100	26.31	45.49		Peak Found	High	High	High	High	High	High	Peak Found	High	High	High	High	High	High	High	High	High	High	High	Peak Found	Peak Found	High	High	High	High
		FALSE	High	[K].NLDLAVLELMQSSVDNTK.[M]		1.26297e-07	5.67304e-05	1	1	49	P78527	P78527 [1574-1591]		0	1990.02	FALSE	0.926	0.999999	67.74	103.4	96.6	30.57	57.45		High	High	High	High	High	High	High	High	High	Peak Found	High	High	High	High	High	High	High	High	High	High	High	High	High	High	High
		FALSE	High	[K].NILEESLCELVAK.[Q]	1xCarbamidomethyl [C8]	9.79893e-06	5.67304e-05	1	1	61	P78527	P78527 [2335-2347]		0	1517.79	FALSE	0.908	0.999999	46.66	101.2	98.8	25.65	34.33		High	High	High	High	High	High	High	High	Peak Found	High	High	High	High	High	High	High	High	High	High	High	High	High	High	High	High
		FALSE	High	[K].NLLIFENLIDLK.[R]		2.48935e-06	5.67304e-05	1	1	99	P78527	P78527 [1974-1985]		0	1444.84	FALSE	0.944	0.999999	92.47	102.1	97.9	54.82	79.4		High	High	High	High	High	High	High	High	High	High	High	High	High	High	High	High	High	High	High	High	High	High	High	High	High
		FALSE	High	[K].NLLTVTSSDEMMK.[S]		1.88408e-06	5.67304e-05	1	1	33	P78527	P78527 [869-881]		0	1468.7	FALSE	0.904	0.999485	14.41	104.9	95.1	6.7	13.31		High	High	High	High	High	High	Peak Found	High	High	High	High	High	High	Peak Found	High	High	High	High	High	High	High	High	High	High	High
		FALSE	High	[K].NLSSNEAISLEEIR.[I]		0.000128702	8.32516e-05	1	1	16	P78527	P78527 [839-852]		0	1574.8	FALSE	0.948	0.999999	30.55	102.5	97.5	15.95	23.72		High	Peak Found	Peak Found	High	High	High	Peak Found	High	High	High	High	Peak Found	High	High	Peak Found	Peak Found	High	Peak Found	Peak Found	Peak Found	Peak Found	High	High	Peak Found	High
		FALSE	High	[M].NIWDDIITNR.[C]		0.00301574	0.000447983	1	1	4	P78527	P78527 [3177-3186]		0	1259.64	FALSE	0.914	0.999658	45.43	106.4	93.6	28.67	34.56		Peak Found	Peak Found	High	Peak Found	Peak Found	Peak Found	Peak Found	Not Found	Peak Found	Peak Found	Peak Found	Peak Found	High	Peak Found	High	Peak Found	Peak Found	Peak Found	Peak Found	Peak Found	Peak Found	Peak Found	High	Peak Found	High
		FALSE	High	[K].NNWEVSALSR.[A]		0.000563565	8.32516e-05	1	1	17	P78527	P78527 [811-820]		0	1175.58	FALSE	0.922	0.999999	45.26	106.1	93.9	20.05	50.26		Peak Found	High	High	High	High	High	Not Found	Peak Found	Peak Found	Peak Found	Peak Found	High	High	High	Peak Found	High	High	High	Peak Found	Peak Found	Not Found	High	High	High	High
		FALSE	High	[K].NNWEVSALSRAAQK.[G]		5.65238e-05	5.67304e-05	1	1	12	P78527	P78527 [811-824]		1	1573.81	FALSE	0.888	0.999212	25.23	105.3	94.7	18.42	23.03		Peak Found	Peak Found	Peak Found	Peak Found	Peak Found	Peak Found	High	High	High	High	High	High	Peak Found	Peak Found	Peak Found	Peak Found	Peak Found	Peak Found	High	High	High	High	High	High	High
		FALSE	High	[TL].PAELPAK.[QR]		0.00393883	0.000537069	1	2	2	P78527	P78527 [2902-2908]		0	725.419	FALSE								No Quan Values	Not Found	Not Found	Not Found	Not Found	Not Found	Not Found	Not Found	Not Found	Not Found	High	Not Found	High	Not Found	Not Found	Not Found	Not Found	Not Found	Not Found	Not Found	Not Found	Not Found	Not Found	Not Found	Not Found	High
		FALSE	High	[V].PLLPGNR.[S]		0.00322789	0.000447983	1	1	3	P78527	P78527 [1196-1202]		0	766.457	FALSE	0.94	0.999999	31.43	102.7	97.3	44.34	44.51		Peak Found	Peak Found	Peak Found	Peak Found	Peak Found	Peak Found	Peak Found	Peak Found	Peak Found	High	Peak Found	Peak Found	Peak Found	Peak Found	Peak Found	Not Found	Not Found	Peak Found	Peak Found	Peak Found	Peak Found	Peak Found	High	High	High
		FALSE	High	[R].QCLPSLDLSCK.[Q]	2xCarbamidomethyl [C2; C10]	0.000106874	8.32516e-05	1	1	5	P78527	P78527 [1498-1508]		0	1320.63	FALSE	1.07	0.999999	16.44	95.8	104.2	8.77	20.78		Peak Found	Peak Found	Peak Found	Peak Found	Peak Found	Peak Found	Peak Found	Peak Found	Peak Found	Peak Found	Peak Found	Peak Found	High	High	Peak Found	Peak Found	Peak Found	Peak Found	Peak Found	High	Peak Found	High	Peak Found	Peak Found	High
		FALSE	High	[K].QDAQVVLYR.[S]		6.73836e-05	5.67304e-05	1	1	5	P78527	P78527 [2765-2773]		0	1091.58	FALSE	0.56	0.443452	73.79	137.1	62.9	58.68	52.76		High	Not Found	Not Found	High	Peak Found	Peak Found	High	High	High	Peak Found	Peak Found	Peak Found	Peak Found	Not Found	Not Found	Peak Found	Peak Found	Peak Found	Peak Found	Peak Found	Peak Found	Not Found	Peak Found	Peak Found	High
		FALSE	High	[K].QDWVDGEPTEAEK.[D]		0.000210097	8.32516e-05	1	1	16	P78527	P78527 [2979-2991]		0	1503.66	FALSE	0.982	0.999999	34.84	105.3	94.7	26.72	24.48		Peak Found	High	High	High	Peak Found	High	Not Found	Not Found	Not Found	High	High	High	Peak Found	Peak Found	Peak Found	High	High	Peak Found	Not Found	Not Found	Not Found	High	High	High	High
		FALSE	High	[R].QFINLMLPMK.[E]		6.17224e-06	5.67304e-05	1	1	38	P78527	P78527 [3966-3975]		0	1234.67	FALSE	0.796	0.902123	38.24	109.3	90.7	22.16	26.85		High	High	High	High	High	High	High	High	High	High	High	High	High	High	High	High	High	High	High	High	High	High	High	High	High
		FALSE	High	[K].QGNLSSQVPLK.[R]		2.57016e-05	5.67304e-05	1	1	17	P78527	P78527 [3148-3158]		0	1170.65	FALSE	0.538	0.278777	108.49	122.4	77.6	68.89	76.75		High	Peak Found	Peak Found	Peak Found	High	High	High	High	High	High	High	Peak Found	Peak Found	Peak Found	High	Peak Found	Peak Found	Peak Found	High	High	High	Peak Found	Peak Found	Peak Found	High
		FALSE	High	[K].QLFSSLFSGILK.[E]	1xGln->pyro-Glu [N-Term]	2.60565e-06	5.67304e-05	1	1	17	P78527	P78527 [2807-2818]		0	1322.74	FALSE	1.145	0.999658	76.71	97.5	102.5	40.11	77.11		High	High	High	Peak Found	Peak Found	High	High	Peak Found	High	High	High	High	High	High	High	Not Found	Peak Found	Peak Found	High	High	High	High	Peak Found	High	High
		FALSE	High	[K].QLFSSLFSGILK.[E]		6.6543e-06	5.67304e-05	1	1	27	P78527	P78527 [2807-2818]		0	1339.76	FALSE	1.094	0.999999	82.01	87.8	112.2	46.93	51.45		High	High	High	High	High	High	High	Peak Found	Peak Found	High	High	Peak Found	High	High	High	Peak Found	Peak Found	Peak Found	Peak Found	Peak Found	High	High	High	High	High
		FALSE	High	[K].QITQSALLAEAR.[S]	1xGln->pyro-Glu [N-Term]	0.0665157	0.00613743	1	1	1	P78527	P78527 [2951-2962]		0	1283.7	FALSE	0.692	0.877497	29	118.2	81.8	125.57			Peak Found	Peak Found	Not Found	Peak Found	Peak Found	Not Found	Not Found	Peak Found	Not Found	Not Found	High	Not Found	Not Found	Not Found	Not Found	Not Found	Not Found	Not Found	Not Found	Peak Found	Not Found	Not Found	Not Found	Not Found	High
		FALSE	High	[K].QITQSALLAEAR.[S]		5.79063e-06	5.67304e-05	1	1	29	P78527	P78527 [2951-2962]		0	1300.72	FALSE	1.085	0.999999	21.28	95.4	104.6	4.86	26.47		High	High	High	High	High	High	High	Peak Found	High	High	High	High	High	High	High	High	High	High	High	High	High	High	High	High	High
		FALSE	High	[K].QITQSALLAEARSDYSEAAK.[Q]		0.0203543	0.00204389	1	1	5	P78527	P78527 [2951-2970]		1	2152.09	FALSE	1.122	0.999658	31.02	94	106	24.24	20.96		Peak Found	Peak Found	Peak Found	Peak Found	Peak Found	Peak Found	High	Peak Found	Peak Found	Peak Found	High	Peak Found	Peak Found	Peak Found	Peak Found	Peak Found	Peak Found	Peak Found	Peak Found	High	High	Peak Found	Peak Found	Peak Found	n/a
		FALSE	High	[K].QMFLTQTDTGDDR.[V]		1.6478e-05	5.67304e-05	1	1	10	P78527	P78527 [394-406]		0	1527.67	FALSE	0.988	0.999999	20.58	94.4	105.6	11.05	15.03		High	High	High	High	High	Peak Found	Not Found	Not Found	Not Found	Peak Found	Peak Found	Peak Found	Peak Found	High	High	High	Peak Found	High	Not Found	Not Found	Not Found	Peak Found	Peak Found	Peak Found	High
		FALSE	High	[K].QNNFSLAMK.[L]		0.00301574	0.000447983	1	1	1	P78527	P78527 [3249-3257]		0	1052.52	FALSE	0.838	0.991793	35.32	101.6	98.4	15.24	31.5		Peak Found	Peak Found	Peak Found	Peak Found	Peak Found	Not Found	Not Found	Not Found	Not Found	Peak Found	Peak Found	Peak Found	Peak Found	Peak Found	Peak Found	Peak Found	Not Found	Peak Found	Peak Found	Peak Found	High	Peak Found	Not Found	Peak Found	High
		FALSE	High	[K].RAVFRHNLEIIK.[T]		0.0287796	0.00263474	1	1	12	P78527	P78527 [2228-2239]		2	1495.89	FALSE	1.064	0.999999	33.22	95.1	104.9	42.59	24.29		Peak Found	Peak Found	High	High	High	High	Not Found	Peak Found	Peak Found	High	High	High	High	Peak Found	High	High	Peak Found	Peak Found	Peak Found	Not Found	Not Found	High	Peak Found	High	n/a
		FALSE	High	[K].RLGLPGDEVDNK.[V]		0.000116907	8.32516e-05	1	1	23	P78527	P78527 [2704-2715]		1	1312.69	FALSE	0.657	0.666782	81.67	135	65	33.84	64.15		High	High	High	High	High	High	High	High	High	High	High	High	Peak Found	High	High	Peak Found	High	High	High	Peak Found	Peak Found	Peak Found	Peak Found	Peak Found	High
		FALSE	High	[K].RLSFAVPFR.[E]		0.00283837	0.000384762	1	1	5	P78527	P78527 [891-899]		1	1092.63	FALSE	0.971	0.999999	27.39	102.8	97.2	9.36	21.68		Peak Found	Peak Found	Peak Found	Peak Found	Peak Found	Peak Found	Peak Found	Peak Found	Peak Found	Peak Found	High	Peak Found	High	High	Peak Found	Not Found	Not Found	Not Found	Not Found	Not Found	Not Found	Peak Found	High	Peak Found	High
		FALSE	High	[K].RLYSLALHPNAFK.[R]		8.86318e-08	5.67304e-05	1	1	27	P78527	P78527 [1062-1074]		1	1529.86	FALSE	0.933	0.999658	46.98	105.2	94.8	37.28	29.51		High	High	High	Peak Found	High	Peak Found	Peak Found	High	High	High	High	High	High	High	High	High	High	High	High	High	High	High	High	High	High
		FALSE	High	[K].RTFPVLLR.[L]		0.00038772	8.32516e-05	1	1	2	P78527	P78527 [964-971]		1	1001.63	FALSE	0.924	0.998311	41.66	100.7	99.3	18.91	36.2		Peak Found	Peak Found	Peak Found	Peak Found	Peak Found	Peak Found	Peak Found	Peak Found	Peak Found	Peak Found	Peak Found	Peak Found	Peak Found	Peak Found	Peak Found	Peak Found	Peak Found	Peak Found	Peak Found	High	High	Peak Found	Peak Found	Peak Found	High
		FALSE	High	[R].SDPGLLTNTMDVFVK.[E]		3.34175e-06	5.67304e-05	1	1	38	P78527	P78527 [3993-4007]		0	1636.83	FALSE	0.991	0.999999	38.52	96.9	103.1	27.67	20.46		High	High	High	High	High	High	High	High	High	High	High	High	High	High	High	High	High	High	High	High	High	High	High	High	High
		FALSE	High	[K].SIELFYK.[F]		0.000107321	8.32516e-05	1	1	24	P78527	P78527 [1187-1193]		0	899.487	FALSE	0.944	0.999658	10.64	101.4	98.6	4.29	9.98		Peak Found	Peak Found	Peak Found	Peak Found	High	High	High	High	High	High	High	High	High	Peak Found	High	High	High	High	High	Peak Found	High	High	High	High	High
		FALSE	High	[K].SLEYCSTASIDSENPPDLNK.[I]	1xCarbamidomethyl [C5]	1.35603e-06	5.67304e-05	1	1	23	P78527	P78527 [3010-3029]		0	2240	FALSE	1.172	0.991793	28.23	89.4	110.6	24.92	30.08		High	High	High	High	Peak Found	High	Peak Found	Peak Found	High	High	High	High	High	High	High	High	High	High	High	High	High	High	High	High	High
		FALSE	High	[R].SIGEYDVLR.[G]		0.00249379	0.000355141	1	1	14	P78527	P78527 [2932-2940]		0	1051.54	FALSE	1.08	0.999999	34.99	94	106	17.41	38.55		High	Peak Found	High	High	High	High	High	High	High	Peak Found	High	High	Peak Found	Peak Found	Peak Found	High	High	High	Peak Found	Peak Found	Peak Found	Peak Found	Peak Found	High	High
		FALSE	High	[R].SLGPPQGEEDSVPR.[D]		3.08906e-05	5.67304e-05	1	1	23	P78527	P78527 [2107-2120]		0	1467.71	FALSE	0.955	0.999999	73.7	111.5	88.5	52.71	47.85		High	High	High	High	High	High	High	High	High	High	High	High	Not Found	High	High	High	High	High	Not Found	Not Found	Peak Found	Peak Found	High	Peak Found	High
		FALSE	High	[K].SLGTIQQCCDAIDHLCR.[I]	3xCarbamidomethyl [C8; C9; C16]	4.40706e-07	5.67304e-05	1	1	58	P78527	P78527 [1120-1136]		0	2046.92	FALSE	0.948	0.999999	14.25	102.3	97.7	7.17	15.03		High	High	High	High	High	High	High	High	High	High	High	High	High	High	High	High	High	High	High	High	High	High	High	High	High
		FALSE	High	[K].SLGTIQQCCDAIDHLCRIIEK.[K]	3xCarbamidomethyl [C8; C9; C16]	0.0843872	0.00776148	1	1	1	P78527	P78527 [1120-1140]		1	2530.22	FALSE	1.145	0.992348	55.7	89.4	110.6	27.94	46.54		Peak Found	Peak Found	Peak Found	Peak Found	Peak Found	Peak Found	Peak Found	Peak Found	Peak Found	Peak Found	Peak Found	Peak Found	Peak Found	Peak Found	Peak Found	Peak Found	Peak Found	Peak Found	Peak Found	Peak Found	High	Peak Found	Peak Found	Peak Found	n/a
		FALSE	High	[K].SLNSIEFR.[E]		0.000327796	8.32516e-05	1	1	5	P78527	P78527 [72-79]		0	965.505	FALSE	0.781	0.974263	52.02	122.3	77.7	29.79	43.45		Peak Found	Peak Found	Peak Found	Peak Found	Peak Found	Peak Found	High	High	High	Peak Found	Peak Found	Peak Found	Peak Found	Peak Found	Peak Found	Peak Found	Peak Found	Peak Found	Peak Found	Peak Found	High	Peak Found	Peak Found	Peak Found	High
		FALSE	High	[A].SLQQPVGIR.[L]		0.0138937	0.00148199	1	1	2	P78527	P78527 [2883-2891]		0	997.579	FALSE	0.597	0.839309	127.68	163.8	36.2	78.75	108.76		Peak Found	Not Found	Not Found	Not Found	Not Found	Not Found	Peak Found	High	High	Peak Found	Peak Found	Peak Found	Peak Found	Peak Found	Peak Found	Not Found	Peak Found	Peak Found	Peak Found	Peak Found	Peak Found	Peak Found	Peak Found	Peak Found	High
		FALSE	High	[K].SMEEDPQTSREIFNFVLK.[A]		0.0367491	0.00332208	1	1	2	P78527	P78527 [237-254]		1	2170.05	FALSE	0.993	0.999999	31.16	100.1	99.9	9.95	23.72		Peak Found	Peak Found	Peak Found	Peak Found	Peak Found	Peak Found	High	Peak Found	Peak Found	Peak Found	Peak Found	High	Peak Found	Peak Found	Peak Found	Peak Found	Peak Found	Peak Found	Peak Found	Peak Found	Peak Found	Peak Found	Peak Found	Peak Found	n/a
		FALSE	High	[R].SPNLWLK.[D]		0.000289629	8.32516e-05	1	1	9	P78527	P78527 [1203-1209]		0	857.488	FALSE	0.745	0.922374	25.38	115.7	84.3	26.45	26.96		High	Peak Found	Peak Found	High	High	Peak Found	Peak Found	Peak Found	Peak Found	Peak Found	Peak Found	Peak Found	High	Peak Found	High	High	High	High	Peak Found	Peak Found	Peak Found	Peak Found	High	Peak Found	High
		FALSE	High	[R].SQGCSEQVLTVLK.[T]	1xCarbamidomethyl [C4]	3.38783e-06	5.67304e-05	1	1	22	P78527	P78527 [3290-3302]		0	1448.74	FALSE	0.989	0.999999	28.34	94.6	105.4	15.99	22.32		High	High	High	High	Peak Found	High	High	High	High	High	High	High	High	High	High	High	High	Peak Found	Peak Found	High	Peak Found	Peak Found	High	Peak Found	High
		FALSE	High	[R].SSFDWLTGSSTDPLVDHTSPSSDSLLFAHK.[R]		6.50439e-06	5.67304e-05	1	1	24	P78527	P78527 [2654-2683]		0	3234.52	FALSE	1.029	0.999999	59.86	96.4	103.6	27.33	46.79		Peak Found	High	High	Peak Found	High	Peak Found	High	Peak Found	High	High	High	High	High	High	High	High	High	High	High	High	High	Peak Found	High	High	High
		FALSE	High	[R].STVLTPMFVETQASQGTLQTR.[T]		1.90546e-07	5.67304e-05	1	1	48	P78527	P78527 [2599-2619]		0	2295.16	FALSE	0.939	0.999658	18.04	102	98	11.87	12.21		High	High	High	High	High	High	High	High	High	High	High	High	High	High	High	High	High	High	High	Peak Found	High	High	High	High	High
		FALSE	High	[R].TFPVLLR.[L]		0.000219028	8.32516e-05	1	1	20	P78527	P78527 [965-971]		0	845.524	FALSE	0.812	0.979416	21.43	110.8	89.2	18.03	13.21		High	High	Peak Found	High	High	High	Peak Found	High	High	High	High	High	High	High	Peak Found	High	High	High	High	Peak Found	High	High	Peak Found	High	High
		FALSE	High	[K].TLVECWK.[D]	1xCarbamidomethyl [C5]	7.76238e-05	5.67304e-05	1	1	5	P78527	P78527 [2240-2246]		0	935.466	FALSE	0.628	0.703957	93.27	93.5	106.5	70.8	52.07		Peak Found	Peak Found	Not Found	Peak Found	Not Found	Peak Found	High	High	High	Peak Found	Peak Found	Peak Found	Peak Found	Not Found	Not Found	Not Found	Not Found	Not Found	Peak Found	High	High	Not Found	Peak Found	Not Found	High
		FALSE	High	[R].TVGALQVLGTEAQSSLLK.[A]		2.80954e-06	5.67304e-05	1	1	65	P78527	P78527 [1275-1292]		0	1815.02	FALSE	0.951	0.999999	30.57	106.4	93.6	22.57	21.13		High	High	High	High	High	High	High	High	High	High	High	High	High	High	High	High	High	High	High	High	High	High	High	High	High
		FALSE	High	[K].TVSLLDENNVSSYLSK.[N]		3.02746e-05	5.67304e-05	1	1	18	P78527	P78527 [3303-3318]		0	1768.9	FALSE	0.969	0.999999	18.72	98.7	101.3	13.33	13.47		High	Peak Found	High	High	Peak Found	High	High	High	High	High	High	High	Peak Found	High	High	Peak Found	Peak Found	High	Peak Found	High	High	Peak Found	Peak Found	High	High
		FALSE	High	[R].TYSVVPMTSR.[L]		0.000971536	0.000156406	1	1	15	P78527	P78527 [3790-3799]		0	1140.57	FALSE	0.848	0.986949	38.21	111.6	88.4	29.57	26.95		Peak Found	High	Peak Found	Peak Found	Peak Found	Peak Found	High	High	High	High	High	High	Peak Found	Peak Found	Peak Found	High	Peak Found	Peak Found	High	High	High	High	High	High	High
		FALSE	High	[K].VCLDIIYK.[M]	1xCarbamidomethyl [C2]	0.00752729	0.000932543	1	1	6	P78527	P78527 [2434-2441]		0	1023.55	FALSE	0.86	0.991705	32.06	103.1	96.9	19.93	23.91		Peak Found	High	Peak Found	High	High	Peak Found	Peak Found	Peak Found	Peak Found	Peak Found	Peak Found	Peak Found	Peak Found	High	Peak Found	Peak Found	Peak Found	Peak Found	Peak Found	Peak Found	Peak Found	Peak Found	Peak Found	Peak Found	High
		FALSE	High	[R].VEQLFQVMNGILAQDSACSQR.[A]	1xCarbamidomethyl [C18]	0.0814873	0.0074199	1	1	4	P78527	P78527 [3764-3784]		0	2394.15	FALSE	1.237	0.993323	87.54	83.8	116.2	34.99	58.05		High	Peak Found	Peak Found	High	Not Found	Not Found	Peak Found	Peak Found	High	Peak Found	Not Found	Peak Found	Not Found	Not Found	Peak Found	Peak Found	Peak Found	Peak Found	Peak Found	Peak Found	Peak Found	Peak Found	High	Peak Found	High
		FALSE	High	[K].VFLALAAK.[G]		0.000166106	8.32516e-05	1	1	14	P78527	P78527 [464-471]		0	832.529	FALSE	0.936	0.999658	18.91	100.4	99.6	19.87	15.57		High	High	High	Peak Found	High	High	Peak Found	Peak Found	Peak Found	Peak Found	Peak Found	Peak Found	High	High	High	High	High	High	Peak Found	Peak Found	Peak Found	Peak Found	Peak Found	Peak Found	High
		FALSE	High	[K].VIAGLYQR.[A]		0.0100183	0.00123465	1	1	4	P78527	P78527 [3373-3380]		0	919.536	FALSE	0.587	0.830889	89.98	128.8	71.2	94.11	137.25		High	Peak Found	Peak Found	Peak Found	Peak Found	Peak Found	High	High	High	Not Found	Not Found	Peak Found	Peak Found	Peak Found	Peak Found	Peak Found	Peak Found	Peak Found	Peak Found	Peak Found	Peak Found	Not Found	Peak Found	Peak Found	High
		FALSE	High	[R].VLEQLIVAHFPM.[Q]		0.000202893	8.32516e-05	1	1	22	P78527	P78527 [1713-1724]		0	1396.77	FALSE	0.582	0.472267	66.89	126	74	27.8	59.82		High	High	High	High	High	High	High	High	High	High	High	High	Peak Found	High	Peak Found	Peak Found	Peak Found	Peak Found	Peak Found	Peak Found	High	High	High	High	High
		FALSE	High	[DK].VPADLLK.[LR]		0.00972151	0.00120875	2	2	6	Q12797; P78527	Q12797 [414-420]; P78527 [3878-3884]		0	755.466	FALSE	2.226	0.235703	60.81	62.6	137.4	40.04	42.32	Shared	Peak Found	Peak Found	High	Peak Found	Peak Found	Peak Found	High	Peak Found	Peak Found	Peak Found	Peak Found	High	Peak Found	Peak Found	Peak Found	Peak Found	Peak Found	High	Peak Found	High	High	Peak Found	Peak Found	Peak Found	High
		FALSE	High	[R].VTELALTASDR.[Q]		0.00471701	0.000622566	1	1	4	P78527	P78527 [914-924]		0	1175.63	FALSE	0.759	0.950761	42.29	112	88	25.54	34.46		High	Peak Found	Peak Found	Peak Found	Peak Found	Peak Found	Peak Found	Peak Found	Peak Found	Peak Found	Peak Found	Peak Found	Peak Found	High	Peak Found	High	Peak Found	Not Found	Peak Found	Not Found	High	Peak Found	Peak Found	Peak Found	High
		FALSE	High	[R].VVQMLGSLGGQINK.[N]		0.000255244	8.32516e-05	1	1	8	P78527	P78527 [855-868]		0	1443.8	FALSE	0.808	0.96932	19.18	108.9	91.1	18.63	25.09		Peak Found	Peak Found	Peak Found	Peak Found	Peak Found	Peak Found	High	High	Peak Found	Peak Found	High	Peak Found	High	Peak Found	Peak Found	High	High	Peak Found	High	Peak Found	High	Peak Found	Peak Found	Peak Found	High
		FALSE	High	[K].WCAHTNVELK.[K]	1xCarbamidomethyl [C2]	0.000438427	8.32516e-05	1	1	19	P78527	P78527 [300-309]		0	1257.6	FALSE	0.8	0.973626	76.2	111.3	88.7	70.15	71.4		High	High	High	Peak Found	Peak Found	Peak Found	High	High	High	High	Peak Found	High	High	Peak Found	High	High	High	High	High	High	Peak Found	Peak Found	Peak Found	Peak Found	High
		FALSE	High	[K].WLLAHCGRPQTECRHK.[S]	2xCarbamidomethyl [C6; C13]	0.0639986	0.00588296	1	1	5	P78527	P78527 [1171-1186]		1	2049	FALSE	0.702	0.880922	101.96	117.4	82.6	98.3	101.18		Not Found	Not Found	Not Found	Peak Found	Not Found	Peak Found	Peak Found	Peak Found	Not Found	High	High	High	Not Found	Peak Found	Peak Found	Not Found	Peak Found	Peak Found	Peak Found	Not Found	Not Found	Not Found	High	High	n/a
		FALSE	High	[R].WPVAGQIR.[A]		0.000422103	8.32516e-05	1	1	41	P78527	P78527 [2629-2636]		0	926.521	FALSE	1.03	0.999999	9.81	98.7	101.3	8.63	5.41		High	High	High	High	High	High	High	High	High	High	High	High	High	High	High	High	High	High	High	Peak Found	High	High	High	High	High
		FALSE	High	[R].YAVPSAGLR.[L]		0.0345955	0.00312547	1	1	3	P78527	P78527 [265-273]		0	933.515	FALSE	0.95	0.999999	43.06	102.6	97.4	24.48	40.31		Not Found	Peak Found	High	Peak Found	Peak Found	Peak Found	Not Found	Not Found	Not Found	Not Found	Not Found	High	Peak Found	Peak Found	Peak Found	Peak Found	Peak Found	Peak Found	Peak Found	Peak Found	Peak Found	Peak Found	Peak Found	Peak Found	High
		FALSE	High	[K].YFEGVSPK.[S]		0.0731129	0.00671937	1	1	4	P78527	P78527 [682-689]		0	926.462	FALSE	0.741	0.979416	116.17	123.8	76.2	94.64	156.83		High	Peak Found	Peak Found	Peak Found	Peak Found	Peak Found	Peak Found	Peak Found	Peak Found	High	Peak Found	Not Found	Peak Found	Peak Found	Peak Found	Peak Found	Peak Found	Peak Found	Peak Found	High	High	Peak Found	Peak Found	Peak Found	High
		FALSE	High	[R].YNFPVEVEVPMER.[K]		9.52645e-05	8.32516e-05	1	1	43	P78527	P78527 [1988-2000]		0	1608.77	FALSE	0.818	0.975529	26.64	112.9	87.1	16.6	21.53		High	High	High	High	High	High	High	High	High	High	High	High	High	High	High	High	High	High	High	High	High	High	High	High	High
		FALSE	High	[R].YPEETLSLMTK.[E]		0.0326853	0.00298441	1	1	3	P78527	P78527 [3475-3485]		0	1311.65	FALSE	0.902	0.999999	31.68	102.1	97.9	21.87	20.87		High	Peak Found	Peak Found	Peak Found	Peak Found	Peak Found	Peak Found	Peak Found	Peak Found	Peak Found	Peak Found	High	Peak Found	Peak Found	Peak Found	Peak Found	High	Peak Found	Peak Found	Peak Found	Peak Found	Peak Found	Peak Found	Peak Found	High
		FALSE	High	[K].YSCFALFVK.[F]	1xCarbamidomethyl [C3]	1.96566e-05	5.67304e-05	1	1	25	P78527	P78527 [701-709]		0	1134.57	FALSE	0.866	0.992214	36.81	106.5	93.5	26.15	25.25		Not Found	High	High	Peak Found	High	High	High	High	High	High	High	High	High	High	High	Peak Found	High	Peak Found	High	High	High	High	High	High	High
FALSE	High	Master Protein	P35579	Myosin-9 OS=Homo sapiens OX=9606 GN=MYH9 PE=1 SV=4	0	FALSE	1218.09	56	109	3353	90	1960	226.4	5.6	1528960	281.25	101	18	cell cycle OR cell proliferation;cell organization and biogenesis;protein metabolism;stress response;transport;developmental processes;signal transduction;other biological processes	plasma membrane;other membranes;cytosol;cytoskeleton;nucleus;other cell component	signal transduction activity or receptor binding;cytoskeletal activity;other molecular function	Pf00063, Pf01576, Pf02736	4627	ENSG00000100345	MYH9	A8K6E4; hsa:4627; O60805; P35579; Q60FE2; Q86T83	Regulation of actin dynamics for phagocytic cup formation; FCGR3A-mediated phagocytosis; Sensory processing of sound by inner hair cells of the cochlea; Sensory processing of sound by outer hair cells of the cochlea; Translocation of SLC2A4 (GLUT4) to the plasma membrane; Signaling by ALK fusions and activated point mutants; RHO GTPases activate CIT; EPHA-mediated growth cone collapse; Sema4D ind…	Primary focal segmental glomerulosclerosis (FSGS); VEGFA-VEGFR2 signaling; Nephrotic syndrome	16	1.484	0.432525	43.65	77.5	122.5	8.14	11.3	High	High	High	High	High	High	High	High	High	High	High	High	High
	Checked	Protein Group ID	# Proteins	# Unique Peptides	# Peptides	# PSMs	Group Description	Found in Sample: [S1] F1: Sample, CTRL, Exp_1	Found in Sample: [S2] F2: Sample, CTRL, Exp_1	Found in Sample: [S3] F3: Sample, CTRL, Exp_1	Found in Sample: [S7] F7: Sample, CTRL, Exp_3	Found in Sample: [S8] F8: Sample, CTRL, Exp_3	Found in Sample: [S9] F9: Sample, CTRL, Exp_3	Found in Sample: [S13] F13: Sample, CTRL, n/a	Found in Sample: [S14] F14: Sample, CTRL, n/a	Found in Sample: [S15] F15: Sample, CTRL, n/a	Found in Sample: [S19] F19: Sample, CTRL, n/a	Found in Sample: [S20] F20: Sample, CTRL, n/a	Found in Sample: [S21] F21: Sample, CTRL, n/a	Found in Sample: [S4] F4: Sample, KO, Exp_2	Found in Sample: [S5] F5: Sample, KO, Exp_2	Found in Sample: [S6] F6: Sample, KO, Exp_2	Found in Sample: [S10] F10: Sample, KO, Exp_4	Found in Sample: [S11] F11: Sample, KO, Exp_4	Found in Sample: [S12] F12: Sample, KO, Exp_4	Found in Sample: [S16] F16: Sample, KO, n/a	Found in Sample: [S17] F17: Sample, KO, n/a	Found in Sample: [S18] F18: Sample, KO, n/a	Found in Sample: [S22] F22: Sample, KO, n/a	Found in Sample: [S23] F23: Sample, KO, n/a	Found in Sample: [S24] F24: Sample, KO, n/a
	FALSE	3474	10	90	109	3353	[Master Protein] Myosin-9 OS=Homo sapiens OX=9606 GN=MYH9 PE=1 SV=4	High	High	High	High	High	High	High	High	High	High	High	High	High	High	High	High	High	High	High	High	High	High	High	High
		Checked	Confidence	Annotated Sequence	Modifications	Qvality PEP	Qvality q-value	# Protein Groups	# Proteins	# PSMs	Master Protein Accessions	Positions in Master Proteins	Modifications in Master Proteins	# Missed Cleavages	Theo. MH+ [Da]	Contaminant	Abundance Ratio: (KO) / (CTRL)	Abundance Ratio Adj. P-Value: (KO) / (CTRL)	Abundance Ratio Variability [%]: (KO) / (CTRL)	Abundances (Grouped): CTRL	Abundances (Grouped): KO	Abundances (Grouped) CV [%]: CTRL	Abundances (Grouped) CV [%]: KO	Quan Info	Found in Sample: [S1] F1: Sample, CTRL, Exp_1	Found in Sample: [S2] F2: Sample, CTRL, Exp_1	Found in Sample: [S3] F3: Sample, CTRL, Exp_1	Found in Sample: [S7] F7: Sample, CTRL, Exp_3	Found in Sample: [S8] F8: Sample, CTRL, Exp_3	Found in Sample: [S9] F9: Sample, CTRL, Exp_3	Found in Sample: [S13] F13: Sample, CTRL, n/a	Found in Sample: [S14] F14: Sample, CTRL, n/a	Found in Sample: [S15] F15: Sample, CTRL, n/a	Found in Sample: [S19] F19: Sample, CTRL, n/a	Found in Sample: [S20] F20: Sample, CTRL, n/a	Found in Sample: [S21] F21: Sample, CTRL, n/a	Found in Sample: [S4] F4: Sample, KO, Exp_2	Found in Sample: [S5] F5: Sample, KO, Exp_2	Found in Sample: [S6] F6: Sample, KO, Exp_2	Found in Sample: [S10] F10: Sample, KO, Exp_4	Found in Sample: [S11] F11: Sample, KO, Exp_4	Found in Sample: [S12] F12: Sample, KO, Exp_4	Found in Sample: [S16] F16: Sample, KO, n/a	Found in Sample: [S17] F17: Sample, KO, n/a	Found in Sample: [S18] F18: Sample, KO, n/a	Found in Sample: [S22] F22: Sample, KO, n/a	Found in Sample: [S23] F23: Sample, KO, n/a	Found in Sample: [S24] F24: Sample, KO, n/a	Confidence (by Search Engine): MSPepSearch
		FALSE	High	[K].ADFCIIHYAGK.[V]	1xCarbamidomethyl [C4]	3.69473e-06	5.67304e-05	2	2	57	P35580; P35579	P35580 [573-583]; P35579 [566-576]		0	1294.62	FALSE	0.959	0.999999	17.23	104.7	95.3	11.84	11.42	Shared	High	High	High	High	High	High	High	High	High	High	High	High	High	High	High	High	High	High	High	High	High	High	High	High	High
		FALSE	High	[R].AGVLAHLEEER.[D]		3.54604e-06	5.67304e-05	2	2	23	P35580; P35579	P35580 [772-782]; P35579 [765-775]		0	1223.64	FALSE	1.402	0.816898	59.72	86.3	113.7	25.07	45.97	Shared	High	High	High	High	High	High	High	High	Peak Found	High	High	High	High	High	High	High	High	High	Peak Found	Peak Found	Peak Found	High	High	High	High
		FALSE	High	[R].AGVLAHLEEERDLK.[I]		0.00218464	0.000355141	2	2	4	P35580; P35579	P35580 [772-785]; P35579 [765-778]		1	1579.84	FALSE	1.787	0.443948	71.26	82.9	117.1	45.94	47.87	Shared	Peak Found	Peak Found	Peak Found	Peak Found	Peak Found	High	Peak Found	Peak Found	Peak Found	Peak Found	Peak Found	Peak Found	Peak Found	Peak Found	Peak Found	High	High	High	Peak Found	Not Found	Peak Found	Peak Found	Peak Found	Peak Found	High
		FALSE	High	[K].ALELDSNLYR.[I]		7.06506e-05	5.67304e-05	1	1	16	P35579	P35579 [746-755]		0	1193.62	FALSE	1.45	0.767465	15.88	80.7	119.3	7.04	22.75		High	High	High	High	Peak Found	Peak Found	High	High	Peak Found	Peak Found	Peak Found	Peak Found	High	High	High	High	High	High	Peak Found	Peak Found	Peak Found	High	Peak Found	Peak Found	High
		FALSE	High	[K].ALELDSNLYRIGQSK.[V]		4.24646e-06	5.67304e-05	1	1	44	P35579	P35579 [746-760]		1	1706.91	FALSE	1.46	0.742367	32.47	80.7	119.3	26.14	22.09		High	High	High	High	High	High	High	High	High	High	Peak Found	High	High	High	High	High	High	High	High	High	High	High	High	High	High
		FALSE	High	[R].ALEQQVEEMK.[T]		0.000268173	8.32516e-05	1	1	6	P35579	P35579 [1529-1538]		0	1204.59	FALSE	1.17	0.997909	24.81	93.9	106.1	37.59	14.76		High	Peak Found	High	Peak Found	Peak Found	Peak Found	Not Found	Not Found	Peak Found	Peak Found	Peak Found	Peak Found	High	Peak Found	High	Peak Found	Peak Found	Peak Found	Not Found	Not Found	Not Found	Peak Found	High	Peak Found	High
		FALSE	High	[K].ALSLARALEEAMEQK.[A]		0.00330475	0.000477786	1	1	38	P35579	P35579 [1478-1492]		1	1659.87	FALSE	1.726	0.428062	62.03	76.3	123.7	40.74	40.38		High	High	High	High	Peak Found	High	High	High	High	High	High	High	High	High	High	High	High	High	High	High	High	High	High	High	n/a
		FALSE	High	[K].ANLQIDQINTDLNLER.[S]		6.16335e-08	5.67304e-05	1	1	50	P35579	P35579 [1755-1770]		0	1869.97	FALSE	1.436	0.613446	14.67	82	118	8.75	11.54		High	High	High	High	High	High	High	High	High	High	High	High	High	High	High	High	High	High	High	High	High	High	High	High	High
		FALSE	High	[K].ANLQIDQINTDLNLERSHAQK.[N]		7.96384e-07	5.67304e-05	1	1	47	P35579	P35579 [1755-1775]		1	2421.25	FALSE	1.868	0.289616	46.64	73.6	126.4	10.98	39.92		High	High	High	High	High	High	High	High	High	High	High	High	High	High	High	High	High	High	High	High	High	High	High	High	High
[truncated: 64,211 more rows]
[truncated: 13 more columns]

## Sheet: Causal network
Causal network
[truncated: 624 more rows]

## Sheet: Can. pathways_chromosomal repl 
Canonical pathways_Chromosomal replication
[truncated: 9 more rows]

[truncated: 2 more sheets: Canonical pathways_CLEAR signal, Canonical pathways_p-value]
