# Supplementary material for: USP14 is crucial for proteostasis regulation and α-synuclein degradation in human SH-SY5Y dopaminergic cells
Source: Heliyon. 2025 Jan 23;11(3):e42031. doi: 10.1016/j.heliyon.2025.e42031 (PMC11795799; doi:10.1016/j.heliyon.2025.e42031)
Supplement: Multimedia component 3 [file mmc3.xlsx]

## Sheet: Repeat 4 IgG
Checked	Protein FDR Confidence: Sequest HT	Master	Accession	Description	Exp. q-value: Sequest HT	Coverage [%]	# Peptides	# PSMs	# Unique Peptides	# AAs	MW [kDa]	calc. pI	Score Sequest HT: Sequest HT	# Peptides (by Search Engine): Sequest HT	Abundance: F1: Sample	Found in Sample: [S1] F1: Sample	# Protein Groups	Modifications
FALSE	High	Master Protein	P35580	Myosin-10 OS=Homo sapiens OX=9606 GN=MYH10 PE=1 SV=3	0	50	99	986	83	1976	228.9	5.54	2701.52	99	3.04278e+09	High	1	Phospho [S1956]
	Checked	Protein Group ID	# Proteins	# Unique Peptides	# Peptides	# PSMs	Group Description	Found in Sample: [S1] F1: Sample
	FALSE	311	2	83	99	986	[Master Protein] Myosin-10 OS=Homo sapiens OX=9606 GN=MYH10 PE=1 SV=3	High
		Checked	Confidence	Annotated Sequence	Modifications	# Protein Groups	# Proteins	# PSMs	Master Protein Accessions	Positions in Master Proteins	Modifications in Master Proteins	# Missed Cleavages	Theo. MH+ [Da]	Abundance: F1: Sample	Quan Info	Found in Sample: [S1] F1: Sample	Confidence (by Search Engine): Sequest HT	Percolator q-Value (by Search Engine): Sequest HT	Percolator PEP (by Search Engine): Sequest HT	XCorr (by Search Engine): Sequest HT	Top Apex RT [min]
		FALSE	High	[K].ADEWLMK.[N]		2	2	2	P35580; P35579	P35580 [588-594]; P35579 [581-587]		0	892.423	2.05825e+06	Shared	High	High			2.38	57.74
		FALSE	High	[K].ADEWLMK.[N]	1xOxidation [M6]	2	2	2	P35580; P35579	P35580 [588-594]; P35579 [581-587]		0	908.418	891154	Shared	High	High	0.002764	0.06341	1.5	70.44
		FALSE	High	[R].ADMEDLMSSK.[D]		1	1	15	P35580	P35580 [1511-1520]		0	1126.48	1.40765e+07		High	High	0.0001905	5.409e-05	2.78	58.18
		FALSE	High	[R].ADMEDLMSSK.[D]	1xOxidation [M]	1	1	23	P35580	P35580 [1511-1520]		0	1142.47	2.79747e+07		High	High	0.0001905	4.362e-05	2.88	30.18
		FALSE	High	[R].ADMEDLMSSK.[D]	2xOxidation [M3; M7]	1	1	17	P35580	P35580 [1511-1520]		0	1158.47	2.19055e+06		High	High	0.0001905	0.0003071	2.25	28.91
		FALSE	High	[R].AGVLAHLEEER.[D]		2	2	8	P35580; P35579	P35580 [772-782]; P35579 [765-775]		0	1223.64	1.22133e+08	Shared	High	High	0.0001905	2.145e-06	3.34	106.79
		FALSE	High	[K].ALAYDKLEK.[T]		1	1	13	P35580	P35580 [1412-1420]		1	1050.58	2.3257e+06		High	High	0.0001905	0.0001946	2.79	46.71
		FALSE	High	[R].ALEEALEAK.[E]		2	2	10	P35580; P35749	P35580 [1491-1499]; P35749 [1491-1499]		0	973.52	1.61833e+08	Shared	High	High	0.0001905	0.0001543	2.26	38.25
		FALSE	High	[RK].ALELDPNLYR.[I]		2	2	8	P35580; P35749	P35580 [753-762]; P35749 [753-762]		0	1203.64	4.8869e+07	Shared	High	High	0.0001905	2.14e-05	2.19	88.61
		FALSE	High	[R].ALEQQVEEMR.[T]		1	1	10	P35580	P35580 [1536-1545]		0	1232.59	4.62999e+07		High	High	0.0001905	2.13e-05	3.04	64.41
		FALSE	High	[R].ALEQQVEEMR.[T]	1xDeamidated [Q5]	1	1	1	P35580	P35580 [1536-1545]		0	1233.58	887562		High	High	0.0002463	0.001144	2.72	71.72
		FALSE	High	[R].ALEQQVEEMR.[T]	1xOxidation [M9]	1	1	18	P35580	P35580 [1536-1545]		0	1248.59	1.46888e+07		High	High	0.0001905	0.0001947	2.66	35.64
		FALSE	High	[R].ALEQQVEEMR.[T]	1xDeamidated [Q4]; 1xOxidation [M9]	1	1	1	P35580	P35580 [1536-1545]		0	1249.57		No Quan Values	High	High	0.0002463	0.003008	1.25
		FALSE	High	[K].AMVNKDDIQK.[M]		1	1	1	P35580	P35580 [69-78]		1	1161.59	876734		High	High	0.0001905	9.489e-05	2.2	20.65
		FALSE	High	[K].ATISALEAK.[I]		1	1	6	P35580	P35580 [1814-1822]		0	903.515	2.17006e+08		High	High	0.0001905	0.0002246	2.57	34.08
		FALSE	High	[R].AVIYNPATQADWTAK.[K]		1	1	15	P35580	P35580 [19-33]		0	1648.83	49531605		High	High	0.0001905	6.685e-10	3.02	86
		FALSE	High	[R].AVIYNPATQADWTAK.[K]	1xDeamidated [Q9]	1	1	2	P35580	P35580 [19-33]		0	1649.82	757895		High	High	0.0001905	7.526e-07	2.95	87.75
		FALSE	High	[K].DAASLESQLQDTQELLQEETR.[Q]		1	1	4	P35580	P35580 [1309-1329]		0	2404.15	1.3501e+08		High	High	0.0001905	7.285e-14	6.43	107.23
		FALSE	High	[K].DAASLESQLQDTQELLQEETR.[Q]	1xDeamidated [Q]	1	1	4	P35580	P35580 [1309-1329]		0	2405.13	5.42441e+06		High	High	0.0001905	9.954e-12	4.98	108.54
		FALSE	High	[R].DELADEITNSASGK.[S]		1	1	13	P35580	P35580 [1711-1724]		0	1449.67	9.08853e+06		High	High	0.0001905	3.321e-09	3.76	64.95
		FALSE	High	[R].DELADEITNSASGK.[S]	1xDeamidated [N9]	1	1	2	P35580	P35580 [1711-1724]		0	1450.65	711775		High	High	0.0001905	1.74e-08	3.76	48.49
		FALSE	High	[R].DEIFAQSK.[E]		1	1	3	P35580	P35580 [1669-1676]		0	937.463	7.84785e+07		High	High	0.0008336	0.01934	1.29	32.04
		FALSE	High	[R].DEIFAQSK.[E]	1xDeamidated [Q6]	1	1	1	P35580	P35580 [1669-1676]		0	938.447	2.2143e+06		High	High	0.001111	0.02551	1.64	35.4
		FALSE	High	[K].DHNIPGELER.[Q]		1	1	16	P35580	P35580 [207-216]		0	1179.58	1.61963e+07		High	High	0.0002463	0.0007095	2.54	71.69
		FALSE	High	[K].DLEAQIEAANK.[A]		1	1	11	P35580	P35580 [1628-1638]		0	1201.61	3.09171e+07		High	High	0.0001905	2.749e-05	2.87	69.11
		FALSE	High	[K].DLEAQIEAANK.[A]	1xDeamidated [N/Q]	1	1	4	P35580	P35580 [1628-1638]		0	1202.59	1.12913e+06		High	High	0.0001905	8.515e-05	2.49	75.96
		FALSE	High	[R].DLSEELEALK.[T]		1	1	4	P35580	P35580 [1143-1152]		0	1146.59	49720560		High	High	0.0002463	0.0006343	2.78	99.54
		FALSE	High	[K].EEELQGALAR.[G]		1	1	6	P35580	P35580 [1089-1098]		0	1115.57	2.70553e+06		High	High	0.0002463	0.0005019	2.35	41.1
		FALSE	High	[R].ELDDATEANEGLSR.[E]		1	1	12	P35580	P35580 [1906-1919]		0	1519.69	3.11142e+07		High	High	0.0001905	1.192e-08	3.52	41.65
		FALSE	High	[R].ELDDATEANEGLSR.[E]	1xDeamidated [N9]	1	1	1	P35580	P35580 [1906-1919]		0	1520.67	554182		High	High	0.0001905	8.598e-07	3.05	40.08
		FALSE	High	[R].ELEAELEDER.[K]		1	1	3	P35580	P35580 [1600-1609]		0	1232.56	8965862		High	High	0.0001905	6.737e-05	2.87	52.54
		FALSE	High	[R].ELEAELEDERK.[Q]		1	1	11	P35580	P35580 [1600-1610]		1	1360.66	6.41854e+06		High	High	0.0001905	3.687e-08	3.01	64.57
		FALSE	High	[K].EIFMQVEDER.[R]		1	1	11	P35580	P35580 [1853-1862]		0	1295.59	3.47628e+07		High	High	0.0001905	4.212e-05	2.97	81.56
		FALSE	High	[K].EIFMQVEDER.[R]	1xOxidation [M4]	1	1	22	P35580	P35580 [1853-1862]		0	1311.59	1.21788e+07		High	High	0.0001905	0.0002379	2.72	81.06
		FALSE	High	[R].ELQAQIAELQEDFESEK.[A]		1	1	5	P35580	P35580 [1115-1131]		0	2006.96	4.53207e+07		High	High	0.0001905	6.777e-08	3.98	106.87
		FALSE	High	[R].ELQAQIAELQEDFESEK.[A]	1xDeamidated [Q]	1	1	3	P35580	P35580 [1115-1131]		0	2007.94	1.42801e+06		High	High	0.0001905	3.355e-09	4.99	108.7
		FALSE	High	[K].EQADFAVEALAK.[A]		2	2	6	P35580; P35749	P35580 [415-426]; P35749 [415-426]		0	1291.65	23857504	Shared	High	High	0.0001905	3.835e-06	2.81	83.44
		FALSE	High	[RK].EQEVAELK.[KQ]		1	2	3	P35580	P35580 [1173-1180]		0	945.489	9.20144e+07		High	High	0.001468	0.0319	1.72	24.8
		FALSE	High	[RK].EQEVAELK.[KQ]	1xDeamidated [Q2]	1	2	1	P35580	P35580 [1173-1180]		0	946.473	1.70488e+06		High	High	0.00454	0.0883	1.82	27.98
		FALSE	High	[K].FDQLLAEEK.[SNTA]		4	4	19	P35580; P35749; P35579; Q7Z406	P35580 [1453-1461]; P35749 [1453-1461]; P35579 [1446-1454]; Q7Z406 [1470-1478]		0	1092.56	4.05194e+07	Shared	High	High	0.0001905	0.0001337	2.15	67.4
		FALSE	High	[R].FLSNGYIPIPGQQDK.[D]		1	1	4	P35580	P35580 [309-323]		0	1676.86	12546868		High	High	0.0001905	6.611e-08	3.61	103.2
		FALSE	High	[R].FLSNGYIPIPGQQDK.[D]	1xDeamidated [N/Q]	1	1	8	P35580	P35580 [309-323]		0	1677.85	2.0385e+07		High	High	0.0001905	1.297e-08	3.98	101.47
		FALSE	High	[R].FVAELWK.[D]		1	1	3	P35580	P35580 [614-620]		0	892.493	14171217		High	High	0.001468	0.03397	1.86	101.49
		FALSE	High	[R].GDEVMVELAENGK.[K]		1	1	10	P35580	P35580 [55-67]		0	1390.65	8772133		High	High	0.0001905	1.221e-06	3.69	84.32
		FALSE	High	[R].GDEVMVELAENGK.[K]	1xDeamidated [N11]	1	1	15	P35580	P35580 [55-67]		0	1391.64	5.93843e+06		High	High	0.0001905	1.58e-07	3.58	74.69
		FALSE	High	[R].GDEVMVELAENGK.[K]	1xOxidation [M5]	1	1	9	P35580	P35580 [55-67]		0	1406.65	851473		High	High	0.0001905	3.397e-07	3.28	84.44
		FALSE	High	[R].GDEVMVELAENGK.[K]	1xDeamidated [N11]; 1xOxidation [M5]	1	1	7	P35580	P35580 [55-67]		0	1407.63	1.42777e+06		High	High	0.0001905	7.079e-07	3.23	51.09
		FALSE	High	[R].GDEVMVELAENGKK.[A]	1xDeamidated [N11]	1	1	4	P35580	P35580 [55-68]		1	1519.73	999178		High	High	0.0001905	1.556e-05	2.94	94.82
		FALSE	High	[R].GGPISFSSSR.[S]		1	1	26	P35580	P35580 [1931-1940]		0	994.495	2.21678e+07		High	High	0.0001905	0.0001358	2.6	39.73
		FALSE	High	[R].HAEQERDELADEITNSASGK.[S]		1	1	9	P35580	P35580 [1705-1724]		1	2200.01	8.1067e+06		High	High	0.0001905	3.867e-15	6.13	104.96
		FALSE	High	[R].HATALEELSEQLEQAK.[R]		1	1	3	P35580	P35580 [1201-1216]		0	1796.9	95968289		High	High	0.0001905	3.878e-15	6.45	109.49
		FALSE	High	[R].HGFEAASIK.[E]		1	1	6	P35580	P35580 [43-51]		0	959.495	9.72136e+07		High	High	0.0001905	4.03e-05	3.01	24.3
		FALSE	High	[K].HQQLLEEK.[N]		1	1	2	P35580	P35580 [882-889]		0	1024.54	689986		High	High	0.0002463	0.001254	2.82	70.61
		FALSE	High	[R].KDHNIPGELER.[Q]		1	1	6	P35580	P35580 [206-216]		1	1307.67	2.54185e+06		High	High	0.0002463	0.0006877	2.64	99.85
		FALSE	High	[K].KEEELQGALAR.[G]		1	1	23	P35580	P35580 [1088-1098]		1	1243.66	2.86934e+07		High	High	0.0001905	1.176e-08	2.85	76.49
		FALSE	High	[KR].KFDQLLAEEK.[SNTA]		4	4	5	P35580; P35749; P35579; Q7Z406	P35580 [1452-1461]; P35749 [1452-1461]; P35579 [1445-1454]; Q7Z406 [1469-1478]		1	1220.65	75754316	Shared	High	High	0.0001905	1.229e-05	3.85	103.94
		FALSE	High	[KR].KFDQLLAEEK.[SNTA]	1xDeamidated [Q4]	4	4	1	P35580; P35749; P35579; Q7Z406	P35580 [1452-1461]; P35749 [1452-1461]; P35579 [1445-1454]; Q7Z406 [1469-1478]		1	1221.64		Not Reliable	High	High	0.0002463	0.004753	2.73
		FALSE	High	[R].KHQQLLEEK.[N]		1	1	5	P35580	P35580 [881-889]		1	1152.64	4.43731e+06		High	High	0.0001905	0.0001436	3.31	99.91
		FALSE	High	[K].KKVDDDLGTIESLEEAK.[K]		1	1	2	P35580	P35580 [1378-1394]		2	1889.97	2.9453e+06		High	High	0.0001905	0.0001478	4.52	107
		FALSE	High	[K].KLDAQVQELHAK.[V]		1	1	5	P35580	P35580 [1256-1267]		1	1379.76	1.35882e+07		High	High	0.0001905	5.609e-07	4.32	97.38
		FALSE	High	[R].KLDGETTDLQDQIAELQAQIDELK.[L]		1	1	1	P35580	P35580 [1059-1082]		1	2714.37	15939039		High	High	0.0001905	9.353e-14	7.39	109.78
		FALSE	High	[K].KMEEEILLLEDQNSK.[F]		1	1	1	P35580	P35580 [982-996]		1	1818.92	9437257		High	High	0.0001905	6.593e-05	5.31	107.15
		FALSE	High	[K].KMEEEILLLEDQNSK.[F]	1xDeamidated [N13]	1	1	1	P35580	P35580 [982-996]		1	1819.9		Not Reliable	High	High	0.0002463	0.0005324	3.93
		FALSE	High	[K].KMEIDLK.[D]		1	1	2	P35580	P35580 [1621-1627]		1	876.486	1.08683e+06		High	High	0.0008336	0.02017	1.96	84.06
		FALSE	High	[R].KTTLQVDTLNAELAAER.[S]		1	1	1	P35580	P35580 [1761-1777]		1	1873		Not Reliable	High	High	0.0001905	1.091e-07	4.69
		FALSE	High	[K].KVDDDLGTIESLEEAK.[K]		1	1	4	P35580	P35580 [1379-1394]		1	1761.88	3.11396e+07		High	High	0.0001905	1.548e-15	5.21	103.03
		FALSE	High	[R].IAQLEEELEEEQSNMELLNDR.[F]		1	1	4	P35580	P35580 [1738-1758]		0	2532.18	5.05368e+07		High	High	0.0001905	1.332e-14	6.15	107.34
		FALSE	High	[R].IAQLEEELEEEQSNMELLNDR.[F]	1xDeamidated [Q12]	1	1	1	P35580	P35580 [1738-1758]		0	2533.16	1.39695e+06		High	High	0.0001905	7.416e-11	5.36	108.51
		FALSE	High	[R].IAQLEEELEEEQSNMELLNDR.[F]	1xOxidation [M15]	1	1	3	P35580	P35580 [1738-1758]		0	2548.17	12087719		High	High	0.0001905	5.496e-08	5.44	103.82
		FALSE	High	[R].IAQLEEELEEEQSNMELLNDR.[F]	1xDeamidated [Q12]; 1xOxidation [M15]	1	1	2	P35580	P35580 [1738-1758]		0	2549.16	352665		High	High	0.0001905	2.88e-07	3.41	103.81
		FALSE	High	[K].LDAQVQELHAK.[V]		1	1	20	P35580	P35580 [1257-1267]		0	1251.67	4.62158e+07		High	High	0.0001905	1.288e-07	3.63	65.53
		FALSE	High	[K].LDAQVQELHAK.[V]	1xDeamidated [Q4]	1	1	3	P35580	P35580 [1257-1267]		0	1252.65	847137		High	High	0.0001905	1.729e-05	2.69	68.78
		FALSE	High	[K].LDGETTDLQDQIAELQAQIDELK.[L]		1	1	2	P35580	P35580 [1060-1082]		0	2586.28	1.80564e+07		High	High	0.0001905	1.705e-10	7.26	110.14
		FALSE	High	[K].LDPHLVLDQLR.[C]		2	2	5	P35580; P35579	P35580 [690-700]; P35579 [683-693]		0	1318.75	93063708	Shared	High	High	0.0001905	1.75e-05	2.61	107.95
		FALSE	High	[K].LDPHLVLDQLR.[C]	1xDeamidated [Q9]	2	2	1	P35580; P35579	P35580 [690-700]; P35579 [683-693]		0	1319.73	716246	Shared	High	High	0.0002463	0.0005738	1.55	108.53
		FALSE	High	[R].LEVNMQAMK.[A]		1	1	15	P35580	P35580 [1565-1573]		0	1063.53	4.69247e+07		High	High	0.0002463	0.0003977	2.49	63.2
		FALSE	High	[R].LEVNMQAMK.[A]	1xDeamidated [N4]	1	1	1	P35580	P35580 [1565-1573]		0	1064.51	137688		High	High	0.002326	0.05521	1.4	68.16
		FALSE	High	[R].LEVNMQAMK.[A]	1xOxidation [M]	1	1	32	P35580	P35580 [1565-1573]		0	1079.52	2.66837e+07		High	High	0.0001905	0.000244	2.37	30.06
		FALSE	High	[R].LEVNMQAMK.[A]	2xOxidation [M5; M8]	1	1	9	P35580	P35580 [1565-1573]		0	1095.52	5.65595e+06		High	High	0.0002463	0.0005219	2.23	18.98
		FALSE	High	[K].IGQLEEQLEQEAK.[E]		1	1	12	P35580	P35580 [1823-1835]		0	1514.77	49297081		High	High	0.0001905	9.05e-09	3.77	91.34
		FALSE	High	[K].IGQLEEQLEQEAK.[E]	1xDeamidated [Q]	1	1	6	P35580	P35580 [1823-1835]		0	1515.75	2.67577e+06		High	High	0.0001905	1.043e-07	3.38	97.94
		FALSE	High	[K].LMATLR.[N]		2	2	3	P35580; P35579	P35580 [664-669]; P35579 [657-662]		0	704.412	1.35909e+07	Shared	High	High	0.005098	0.09874	1.26	37.74
		FALSE	High	[K].LMATLR.[N]	1xOxidation [M2]	2	2	1	P35580; P35579	P35580 [664-669]; P35579 [657-662]		0	720.407	267454	Shared	High	High	0.009377	0.1534	1.4	33.96
		FALSE	High	[R].INFDVTGYIVGANIETYLLEK.[S]		2	2	5	P35580; P35749	P35580 [248-268]; P35749 [248-268]		0	2372.24	2.15683e+06	Shared	High	High	0.0001905	2.687e-11	3.45	110.29
		FALSE	High	[K].LQELEGAVK.[S]		1	1	13	P35580	P35580 [1801-1809]		0	986.552	1.4694e+08		High	High	0.0002463	0.0005981	2.08	35.71
		FALSE	High	[K].LQELEGAVK.[S]	1xDeamidated [Q2]	1	1	1	P35580	P35580 [1801-1809]		0	987.536	2.80592e+06		High	High	0.0002463	0.00266	2.36	38.55
		FALSE	High	[K].LQNELDNVSTLLEEAEK.[K]		1	1	3	P35580	P35580 [1285-1301]		0	1944.98	80137668		High	High	0.0001905	3.383e-12	4.91	107.93
		FALSE	High	[K].LQNELDNVSTLLEEAEK.[K]	1xDeamidated [N3]	1	1	1	P35580	P35580 [1285-1301]		0	1945.96		Not Reliable	High	High	0.0001905	7.365e-09	4.68
		FALSE	High	[K].LQNELDNVSTLLEEAEKK.[G]		1	1	1	P35580	P35580 [1285-1302]		1	2073.07	898157		High	High	0.0001905	4.281e-11	4.21	107.62
		FALSE	High	[R].LQQELDDLTVDLDHQR.[Q]		1	1	4	P35580	P35580 [1425-1440]		0	1937.96	4.77705e+07		High	High	0.0001905	3.51e-12	5.05	103.15
		FALSE	High	[R].LQQELDDLTVDLDHQR.[Q]	1xDeamidated [Q3]	1	1	1	P35580	P35580 [1425-1440]		0	1938.94		Not Reliable	High	High	0.0001905	5.677e-08	3.32
		FALSE	High	[R].LRVELAEK.[A]		1	1	2	P35580	P35580 [1274-1281]		1	957.573	2467261		High	High	0.008645	0.1344	2.23	81.94
		FALSE	High	[R].IVFQEFR.[Q]		2	2	7	P35580; P35749	P35580 [719-725]; P35749 [719-725]		0	938.509	52044489	Shared	High	High	0.001985	0.04633	1.42	91.96
		FALSE	High	[R].IVGLDQVTGMTETAFGSAYK.[T]		1	1	3	P35580	P35580 [625-644]		0	2088.03	132295620		High	High	0.0001905	1.269e-11	5.59	107.65
		FALSE	High	[R].IVGLDQVTGMTETAFGSAYK.[T]	1xOxidation [M10]	1	1	6	P35580	P35580 [625-644]		0	2104.03	3.22621e+07		High	High	0.0001905	2.91e-12	4.09	104.07
		FALSE	High	[K].MEEEILLLEDQNSK.[F]		1	1	8	P35580	P35580 [983-996]		0	1690.82	7.40065e+06		High	High	0.0001905	2.88e-09	4.56	95.91
		FALSE	High	[K].MEEEILLLEDQNSK.[F]	1xDeamidated [Q11]	1	1	1	P35580	P35580 [983-996]		0	1691.8		Not Reliable	High	High	0.0001905	3.681e-08	4.09
		FALSE	High	[K].MEEEILLLEDQNSK.[F]	1xOxidation [M1]	1	1	14	P35580	P35580 [983-996]		0	1706.82	2.55137e+06		High	High	0.0001905	4.237e-10	3.61	88.64
		FALSE	High	[K].MQAHIQDLEEQLDEEEGAR.[Q]		1	1	3	P35580	P35580 [948-966]		0	2241.01	17203172		High	High	0.0001905	1.21e-12	4.17	106.43
		FALSE	High	[K].MQAHIQDLEEQLDEEEGAR.[Q]	1xDeamidated [Q11]	1	1	1	P35580	P35580 [948-966]		0	2241.99		Not Reliable	High	High	0.0001905	6.724e-09	5.14
		FALSE	High	[K].MQAHIQDLEEQLDEEEGAR.[Q]	1xOxidation [M1]	1	1	4	P35580	P35580 [948-966]		0	2257	3.42304e+06		High	High	0.0001905	1.787e-10	6.24	105.45
		FALSE	High	[K].NHEAQIQDMR.[Q]		1	1	7	P35580	P35580 [1189-1198]		0	1241.57	3784675		High	High	0.0008336	0.01857	3.01	67.96
		FALSE	High	[K].NHEAQIQDMR.[Q]	1xOxidation [M9]	1	1	6	P35580	P35580 [1189-1198]		0	1257.56	1.94221e+06		High	High	0.0009261	0.02155	2.34	67.43
		FALSE	High	[R].NKQEVMISDLEER.[L]		1	1	3	P35580	P35580 [1030-1042]		1	1590.78	3.71863e+06		High	High	0.0001905	4.798e-07	4.14	103.88
		FALSE	High	[K].NILAEQLQAETELFAEAEEMR.[A]		1	1	2	P35580	P35580 [890-910]		0	2435.18	14393404		High	High	0.0001905	7.044e-15	5.7	110.2
		FALSE	High	[K].NILAEQLQAETELFAEAEEMR.[A]	1xDeamidated [Q]	1	1	2	P35580	P35580 [890-910]		0	2436.16		No Quan Values	High	High	0.0003305	0.00858	1.31
		FALSE	High	[K].NILAEQLQAETELFAEAEEMR.[A]	1xOxidation [M20]	1	1	2	P35580	P35580 [890-910]		0	2451.17	9686049		High	High	0.0001905	6.133e-11	6.13	110
		FALSE	High	[K].NLPIYSENIIEMYR.[G]		1	1	2	P35580	P35580 [130-143]		0	1754.88	21746378		High	High	0.0001905	1.484e-07	3.2	108.14
		FALSE	High	[K].NLPIYSENIIEMYR.[G]	1xOxidation [M12]	1	1	2	P35580	P35580 [130-143]		0	1770.87	4.95358e+06		High	High	0.0001905	5.256e-07	3.22	106.23
		FALSE	High	[K].NMDPLNDNVATLLHQSSDR.[F]		1	1	1	P35580	P35580 [595-613]		0	2140.01	56502852		High	High	0.0001905	7.391e-13	5.36	106.79
		FALSE	High	[K].NMDPLNDNVATLLHQSSDR.[F]	1xDeamidated [N]	1	1	3	P35580	P35580 [595-613]		0	2140.99	1.44857e+06		High	High	0.0001905	2.724e-10	4.83	106.78
		FALSE	High	[K].NMDPLNDNVATLLHQSSDR.[F]	1xOxidation [M2]	1	1	3	P35580	P35580 [595-613]		0	2156	1.51206e+07		High	High	0.0001905	3.237e-12	5.4	105.27
		FALSE	High	[R].NQILQNEK.[K]		1	1	2	P35580	P35580 [938-945]		0	986.527	947683		High	High	0.0003305	0.009637	2.3	21.16
		FALSE	High	[R].NQILQNEK.[K]	1xDeamidated [N/Q]	1	1	3	P35580	P35580 [938-945]		0	987.511	3.07257e+06		High	High	0.001111	0.02639	2.19	22.46
		FALSE	High	[K].NSLQEQQEEEEEAR.[K]		1	1	5	P35580	P35580 [1346-1359]		0	1718.75	3.90368e+06		High	High	0.0001905	6.27e-09	2.99	31.03
		FALSE	High	[K].NSLQEQQEEEEEAR.[K]	1xDeamidated [Q]	1	1	4	P35580	P35580 [1346-1359]		0	1719.73	88227.7		High	High	0.0001905	8.462e-06	2.03	34.33
		FALSE	High	[K].NSLQEQQEEEEEAR.[K]	2xDeamidated [Q4; Q6]	1	1	1	P35580	P35580 [1346-1359]		0	1720.71		Not Reliable	High	High	0.0002463	0.004321	2.13
		FALSE	High	[K].NSLQEQQEEEEEARK.[N]		1	1	4	P35580	P35580 [1346-1360]		1	1846.84	598796		High	High	0.0001905	5.529e-05	2.22	37.83
		FALSE	High	[R].NTDQASMPENTVAQK.[L]		1	1	5	P35580	P35580 [366-380]		0	1633.75	3.41257e+07		High	High	0.0001905	8.98e-09	3.37	31.72
		FALSE	High	[R].NTDQASMPENTVAQK.[L]	1xDeamidated [N/Q]	1	1	8	P35580	P35580 [366-380]		0	1634.73	3.33547e+06		High	High	0.0001905	1.571e-08	4.05	33.17
		FALSE	High	[R].NTDQASMPENTVAQK.[L]	2xDeamidated [Q4; N10]	1	1	1	P35580	P35580 [366-380]		0	1635.72		Not Reliable	High	High	0.0001905	5.423e-05	2.58
		FALSE	High	[R].NTDQASMPENTVAQK.[L]	1xOxidation [M7]	1	1	27	P35580	P35580 [366-380]		0	1649.74	1.84402e+07		High	High	0.0001905	1.843e-08	3.53	22.86
		FALSE	High	[R].NTDQASMPENTVAQK.[L]	1xDeamidated [N/Q]; 1xOxidation [M7]	1	1	2	P35580	P35580 [366-380]		0	1650.73	163779		High	High	0.0001905	3.684e-08	2.92	24
		FALSE	High	[R].NTNPNFVR.[C]		2	2	4	P35580; P35579	P35580 [670-677]; P35579 [663-670]		0	961.485	264403436	Shared	High	High	0.0003305	0.009102	2.26	25.13
		FALSE	High	[R].NTNPNFVR.[C]	1xDeamidated [N]	2	2	4	P35580; P35579	P35580 [670-677]; P35579 [663-670]		0	962.469	22606306	Shared	High	High	0.0003305	0.01016	2.38	28.67
		FALSE	High	[K].QELEEILHDLESR.[V]		1	1	1	P35580	P35580 [918-930]		0	1610.8	733357		High	High	0.0001905	3.371e-08	3.2	109.59
		FALSE	High	[K].QEVMISDLEER.[L]		1	1	8	P35580	P35580 [1032-1042]		0	1348.64	21046852		High	High	0.0001905	7.279e-06	3.48	78.11
		FALSE	High	[K].QEVMISDLEER.[L]	1xOxidation [M4]	1	1	16	P35580	P35580 [1032-1042]		0	1364.64	8.03805e+06		High	High	0.0001905	3.151e-06	3.43	65.05
		FALSE	High	[R].QLEEAEEEATR.[A]		1	1	8	P35580	P35580 [1885-1895]		0	1304.6	2.59868e+07		High	High	0.0001905	2.194e-06	2.89	29.87
		FALSE	High	[R].QLEEAEEEATR.[A]	1xDeamidated [Q1]	1	1	1	P35580	P35580 [1885-1895]		0	1305.58	704534		High	High	0.0001905	5.122e-06	2.48	32.74
		FALSE	High	[R].QLHLEGASLELSDDDTESK.[T]		1	1	4	P35580	P35580 [1945-1963]		0	2086.98	3.43299e+06		High	High	0.0001905	3.358e-09	5.47	102.02
		FALSE	High	[R].QLHLEGASLELSDDDTESK.[T]	1xDeamidated [Q1]	1	1	1	P35580	P35580 [1945-1963]		0	2087.96		Not Reliable	High	High	0.0001905	4.643e-05	3.16
		FALSE	High	[R].QLHLEGASLELSDDDTESK.[T]	1xPhospho [S/T]	1	1	1	P35580	P35580 [1945-1963]	P35580 1xPhospho [S1956]	0	2166.94	136011		High	High	0.0001905	5.283e-06	4.74	92.51
		FALSE	High	[R].QLLQANPILESFGNAK.[T]		1	1	2	P35580	P35580 [217-232]		0	1742.94	65774290		High	High	0.0001905	2.492e-08	4.41	107.88
		FALSE	High	[R].QLLQANPILESFGNAK.[T]	1xDeamidated [Q4]	1	1	1	P35580	P35580 [217-232]		0	1743.93		Not Reliable	High	High	0.0001905	1.192e-06	4.15
		FALSE	High	[R].QLLQANPILESFGNAK.[T]	2xDeamidated [Q1; Q4]	1	1	1	P35580	P35580 [217-232]		0	1744.91		Not Reliable	High	High	0.0003305	0.009232	3.01
		FALSE	High	[K].QQQLSALK.[V]		1	1	3	P35580	P35580 [810-817]		0	915.526	62613356		High	High	0.0002463	0.004806	2.54	25.52
		FALSE	High	[K].QQQLSALK.[V]	1xDeamidated [Q2]	1	1	1	P35580	P35580 [810-817]		0	916.51	3.6312e+06		High	High	0.0003305	0.007135	2.24	29.33
		FALSE	High	[K].QVLALQSQLADTK.[K]		1	1	15	P35580	P35580 [1365-1377]		0	1414.79	7.07153e+07		High	High	0.0001905	6.527e-08	3.68	81.33
		FALSE	High	[K].QVLALQSQLADTK.[K]	1xDeamidated [Q6]	1	1	3	P35580	P35580 [1365-1377]		0	1415.77	695615		High	High	0.0001905	5.455e-07	3.61	88.99
		FALSE	High	[K].RDLSEELEALK.[T]		1	1	1	P35580	P35580 [1142-1152]		1	1302.69	592697		High	High	0.001022	0.02456	2.85	103.86
		FALSE	High	[K].REQEVAELK.[K]		1	1	1	P35580	P35580 [1172-1180]		1	1101.59	285035		High	High	0.0003305	0.0111	2.53	20.04
		FALSE	High	[R].RGGPISFSSSR.[S]		1	1	1	P35580	P35580 [1930-1940]		1	1150.6	125947		High	High	0.0007433	0.01711	2.42	94.81
		FALSE	High	[K].RQLEEAEEEATR.[A]		1	1	4	P35580	P35580 [1884-1895]		1	1460.7	1.04402e+06		High	High	0.0001905	7.726e-05	3.93	68.79
		FALSE	High	[K].SDLLLEGFNNYR.[F]		1	1	3	P35580	P35580 [297-308]		0	1440.71	8.29739e+07		High	High	0.0001905	1.313e-05	3.34	104.98
		FALSE	High	[K].SDLLLEGFNNYR.[F]	1xDeamidated [N9]	1	1	1	P35580	P35580 [297-308]		0	1441.7	4.00733e+06		High	High	0.0001905	4.237e-05	2.99	103.8
		FALSE	High	[K].SLEAEILQLQEELASSER.[A]		1	1	2	P35580	P35580 [1684-1701]		0	2045.04	72144858		High	High	0.0001905	5.804e-12	5.74	110.06
		FALSE	High	[K].TELEDTLDTTAAQQELR.[T]		1	1	12	P35580	P35580 [1153-1169]		0	1933.93	1.28549e+07		High	High	0.0001905	2.464e-11	3.68	86.11
		FALSE	High	[K].TELEDTLDTTAAQQELR.[T]	1xDeamidated [Q]	1	1	5	P35580	P35580 [1153-1169]		0	1934.92	389278		High	High	0.0001905	2.647e-10	4.31	89.04
		FALSE	High	[K].TELEDTLDTTAAQQELR.[T]	2xDeamidated [Q13; Q14]	1	1	2	P35580	P35580 [1153-1169]		0	1935.9		No Quan Values	High	High	0.0001905	3.197e-05	2.14
		FALSE	High	[R].TGLEDPER.[Y]		1	1	2	P35580	P35580 [5-12]		0	916.437	51704008		High	High	0.0002463	0.001209	2.24	23.46
		FALSE	High	[RK].TQLEELEDELQATEDAK.[L]		3	3	4	P35580; P35749; P35579	P35580 [1546-1562]; P35749 [1546-1562]; P35579 [1539-1555]		0	1961.92	92506568	Shared	High	High	0.0001905	2.375e-12	4.81	106.41
		FALSE	High	[RK].TQLEELEDELQATEDAK.[L]	1xDeamidated [Q2]	3	3	2	P35580; P35749; P35579	P35580 [1546-1562]; P35749 [1546-1562]; P35579 [1539-1555]		0	1962.9	7050247	Shared	High	High	0.0001905	4.052e-09	4.99	107.07
		FALSE	High	[K].TSDVNETQPPQSE.[-]		1	1	4	P35580	P35580 [1964-1976]		0	1431.62	10447689		High	High	0.0001905	0.0002224	2.95	29.1
		FALSE	High	[K].TSDVNETQPPQSE.[-]	1xDeamidated [Q8]	1	1	2	P35580	P35580 [1964-1976]		0	1432.61	998614		High	High	0.0003305	0.005585	2.26	30.69
		FALSE	High	[K].TTLQVDTLNAELAAER.[S]		1	1	16	P35580	P35580 [1762-1777]		0	1744.91	1.72237e+07		High	High	0.0001905	6.427e-12	3.73	93.32
		FALSE	High	[K].TTLQVDTLNAELAAER.[S]	1xDeamidated [N/Q]	1	1	7	P35580	P35580 [1762-1777]		0	1745.89	426661		High	High	0.0001905	1.057e-09	3.26	97.93
		FALSE	High	[K].TTLQVDTLNAELAAER.[S]	2xDeamidated [Q4; N9]	1	1	1	P35580	P35580 [1762-1777]		0	1746.88		No Quan Values	High	High	0.0003305	0.008262	1.89
		FALSE	High	[R].TVGQLYK.[E]		4	4	4	P35580; P35749; P35579; Q7Z406	P35580 [652-658]; P35749 [652-658]; P35579 [645-651]; Q7Z406 [669-675]		0	808.456	233110644	Shared	High	High	0.0009261	0.0221	1.68	25.35
		FALSE	High	[K].VDDDLGTIESLEEAK.[K]		1	1	11	P35580	P35580 [1380-1394]		0	1633.78	2.47195e+07		High	High	0.0001905	3.894e-10	4.28	89.17
		FALSE	High	[K].VDDDLGTIESLEEAKK.[K]		1	1	2	P35580	P35580 [1380-1395]		1	1761.88	401171		High	High	0.0001905	2.212e-08	2.77	90.92
		FALSE	High	[K].VEGELEEMER.[K]		1	1	13	P35580	P35580 [871-880]		0	1220.55	1.71651e+07		High	High	0.0001905	1.059e-05	3.37	50.15
		FALSE	High	[K].VEGELEEMER.[K]	1xOxidation [M8]	1	1	9	P35580	P35580 [871-880]		0	1236.54	1.09709e+07		High	High	0.0001905	6.507e-05	2.63	26.3
		FALSE	High	[K].VKPLLQVTR.[Q]		3	3	10	P35580; P35749; Q7Z406	P35580 [841-849]; P35749 [841-849]; Q7Z406 [858-866]		0	1053.68	6.07484e+07	Shared	High	High	0.0002463	0.000493	3.16	102.36
		FALSE	High	[K].VKPLLQVTR.[Q]	1xDeamidated [Q6]	3	3	1	P35580; P35749; Q7Z406	P35580 [841-849]; P35749 [841-849]; Q7Z406 [858-866]		0	1054.66	528788	Shared	High	High	0.007682	0.1213	1.21	104.01
		FALSE	High	[K].VIQYLAHVASSHK.[G]		1	1	4	P35580	P35580 [191-203]		0	1452.8	31447662		High	High	0.0001905	6.312e-07	4.67	106.77
		FALSE	High	[K].VVSSVLQFGNISFK.[K]		1	1	6	P35580	P35580 [349-362]		0	1524.84	114930558		High	High	0.0001905	4.325e-08	3.73	106.68
		FALSE	High	[R].YEILTPNAIPK.[G]		2	2	6	P35580; Q7Z406	P35580 [728-738]; Q7Z406 [745-755]		0	1258.7	9618364	Shared	High	High	0.0001905	9.266e-06	2.67	86.93
		FALSE	High	[R].YLFVDR.[A]		1	1	3	P35580	P35580 [13-18]		0	812.43	47698828		High	High	0.008863	0.1406	1.51	79.82
FALSE	High	Master Protein	P35579	Myosin-9 OS=Homo sapiens OX=9606 GN=MYH9 PE=1 SV=4	0	46	85	861	70	1960	226.4	5.6	2269	85	2.92215e+09	High	1
	Checked	Protein Group ID	# Proteins	# Unique Peptides	# Peptides	# PSMs	Group Description	Found in Sample: [S1] F1: Sample
	FALSE	812	1	70	85	861	[Master Protein] Myosin-9 OS=Homo sapiens OX=9606 GN=MYH9 PE=1 SV=4	High
		Checked	Confidence	Annotated Sequence	Modifications	# Protein Groups	# Proteins	# PSMs	Master Protein Accessions	Positions in Master Proteins	Modifications in Master Proteins	# Missed Cleavages	Theo. MH+ [Da]	Abundance: F1: Sample	Quan Info	Found in Sample: [S1] F1: Sample	Confidence (by Search Engine): Sequest HT	Percolator q-Value (by Search Engine): Sequest HT	Percolator PEP (by Search Engine): Sequest HT	XCorr (by Search Engine): Sequest HT	Top Apex RT [min]
		FALSE	High	[K].ADEWLMK.[N]		2	2	2	P35580; P35579	P35580 [588-594]; P35579 [581-587]		0	892.423	2.05825e+06	Shared	High	High			2.38	57.74
		FALSE	High	[K].ADEWLMK.[N]	1xOxidation [M6]	2	2	2	P35580; P35579	P35580 [588-594]; P35579 [581-587]		0	908.418	891154	Shared	High	High	0.002764	0.06341	1.5	70.44
		FALSE	High	[R].AGVLAHLEEER.[D]		2	2	8	P35580; P35579	P35580 [772-782]; P35579 [765-775]		0	1223.64	1.22133e+08	Shared	High	High	0.0001905	2.145e-06	3.34	106.79
		FALSE	High	[R].ALEEAMEQK.[A]		1	1	3	P35579	P35579 [1484-1492]		0	1048.5	5.53321e+07		High	High	0.0002463	0.0007237	2.34	27.97
		FALSE	High	[R].ALEEAMEQK.[A]	1xDeamidated [Q8]	1	1	1	P35579	P35579 [1484-1492]		0	1049.48	2322732		High	High	0.0002463	0.001637	2.33	30.09
		FALSE	High	[R].ALEEAMEQK.[A]	1xOxidation [M6]	1	1	12	P35579	P35579 [1484-1492]		0	1064.49	8.77138e+06		High	High	0.0002463	0.0003347	1.64	28.03
		FALSE	High	[K].ALELDSNLYR.[I]		1	1	9	P35579	P35579 [746-755]		0	1193.62	27548872		High	High	0.0001905	0.0001326	2.5	78.99
		FALSE	High	[R].ALEQQVEEMK.[T]		1	1	15	P35579	P35579 [1529-1538]		0	1204.59	4.54772e+07		High	High	0.0001905	7.86e-06	2.59	58.39
		FALSE	High	[R].ALEQQVEEMK.[T]	1xOxidation [M9]	1	1	13	P35579	P35579 [1529-1538]		0	1220.58	1.94261e+07		High	High	0.0001905	0.0002503	2.65	29.35
		FALSE	High	[K].ANLQIDQINTDLNLER.[S]		1	1	4	P35579	P35579 [1755-1770]		0	1869.97	5.73429e+06		High	High	0.0001905	1.068e-08	3.8	99.24
		FALSE	High	[K].ANLQIDQINTDLNLER.[S]	1xDeamidated [Q]	1	1	3	P35579	P35579 [1755-1770]		0	1870.95		No Quan Values	High	High	0.0001905	5.135e-05	2.78
		FALSE	High	[K].ASITALEAK.[I]		1	1	8	P35579	P35579 [1807-1815]		0	903.515	1.73735e+08		High	High	0.0002463	0.0006006	1.9	36.15
		FALSE	High	[R].DELADEIANSSGK.[G]		1	1	12	P35579	P35579 [1704-1716]		0	1348.62	2.10469e+07		High	High	0.0001905	1.241e-07	3.3	58.19
		FALSE	High	[R].DELADEIANSSGK.[G]	1xDeamidated [N9]	1	1	5	P35579	P35579 [1704-1716]		0	1349.61	3.92524e+06		High	High	0.0001905	9.461e-08	3.37	47.37
		FALSE	High	[K].DFSALESQLQDTQELLQEENR.[Q]		1	1	3	P35579	P35579 [1302-1322]		0	2493.17	64091074		High	High	0.0001905	4.458e-13	4.64	108.67
		FALSE	High	[K].DFSALESQLQDTQELLQEENR.[Q]	1xDeamidated [Q]	1	1	3	P35579	P35579 [1302-1322]		0	2494.16	4.9911e+06		High	High	0.0001905	8.194e-12	5.34	110.04
		FALSE	High	[K].DLEAHIDSANK.[N]		1	1	24	P35579	P35579 [1621-1631]		0	1212.59	1.14733e+07		High	High	0.0001905	5.089e-07	3.85	65.09
		FALSE	High	[K].DLEGLSQR.[H]		1	1	6	P35579	P35579 [1393-1400]		0	917.469	1.27927e+08		High	High	0.0006414	0.01518	1.49	36.06
		FALSE	High	[K].DLEGLSQR.[H]	1xDeamidated [Q7]	1	1	1	P35579	P35579 [1393-1400]		0	918.453	3.3166e+06		High	High	0.001111	0.02493	1.82	38.67
		FALSE	High	[R].DLGEELEALK.[T]		2	2	5	P35749; P35579	P35749 [1143-1152]; P35579 [1136-1145]		0	1116.58	27612864	Shared	High	High	0.0001905	0.0001712	2.64	98.62
		FALSE	High	[K].DMFQETMEAMR.[I]		1	1	4	P35579	P35579 [317-327]		0	1388.56	2.5736e+07		High	High	0.0001905	0.0002161	2.53	106.09
		FALSE	High	[K].DMFQETMEAMR.[I]	1xOxidation [M]	1	1	17	P35579	P35579 [317-327]		0	1404.56	1.2688e+07		High	High	0.0001905	0.0001523	2.74	106.1
		FALSE	High	[K].DMFQETMEAMR.[I]	2xOxidation [M7; M]	1	1	6	P35579	P35579 [317-327]		0	1420.55	1.66923e+06		High	High	0.0002463	0.002538	2.02	106.26
		FALSE	High	[K].DMFQETMEAMR.[I]	3xOxidation [M2; M7; M10]	1	1	5	P35579	P35579 [317-327]		0	1436.55	254472		High	High	0.0002463	0.001367	1.25	88.19
		FALSE	High	[K].DVLLQVDDER.[R]		1	1	8	P35579	P35579 [1846-1855]		0	1201.61	20320570		High	High	0.0001905	0.0002648	3	67.43
		FALSE	High	[R].EEILAQAK.[E]		1	1	3	P35579	P35579 [1662-1669]		0	901.499	9.90215e+07		High	High	0.001468	0.03252	1.31	26.78
		FALSE	High	[R].EEILAQAK.[E]	1xDeamidated [Q6]	1	1	1	P35579	P35579 [1662-1669]		0	902.483	4.17381e+06		High	High	0.007113	0.1143	1.46	30.88
		FALSE	High	[K].EEVGEEAIVELVENGK.[K]		1	1	2	P35579	P35579 [48-63]		0	1743.86	18136356		High	High	0.0001905	5.321e-10	5.12	106.74
		FALSE	High	[K].EEVGEEAIVELVENGK.[K]	1xDeamidated [N14]	1	1	4	P35579	P35579 [48-63]		0	1744.85	3.63725e+06		High	High	0.0001905	9.644e-10	4.59	107.26
		FALSE	High	[K].EEVGEEAIVELVENGKK.[V]	1xDeamidated [N14]	1	1	3	P35579	P35579 [48-64]		1	1872.94	2.34128e+06		High	High	0.0001905	4.37e-07	4.89	104.95
		FALSE	High	[R].ELEDATETADAMNR.[E]		1	1	9	P35579	P35579 [1899-1912]		0	1565.67	1.82145e+07		High	High	0.0001905	1.769e-09	3.91	48.94
		FALSE	High	[R].ELEDATETADAMNR.[E]	1xDeamidated [N13]	1	1	3	P35579	P35579 [1899-1912]		0	1566.66	117163		High	High	0.0001905	8.826e-06	2.65	51.61
		FALSE	High	[R].ELEDATETADAMNR.[E]	1xOxidation [M12]	1	1	27	P35579	P35579 [1899-1912]		0	1581.67	1.43529e+07		High	High	0.0001905	1.026e-08	3.22	32.2
		FALSE	High	[R].ELESQISELQEDLESER.[A]		1	1	2	P35579	P35579 [1108-1124]		0	2033.95	2.33125e+06		High	High	0.0001905	9.326e-11	4.86	105.13
		FALSE	High	[R].EMEAELEDER.[K]		1	1	7	P35579	P35579 [1593-1602]		0	1250.52	9.15703e+06		High	High	0.0001905	0.0001741	2.75	41.6
		FALSE	High	[R].EMEAELEDER.[K]	1xOxidation [M2]	1	1	8	P35579	P35579 [1593-1602]		0	1266.52	3.15309e+06		High	High	0.0001905	9.212e-05	2.09	27.36
		FALSE	High	[R].EMEAELEDERK.[Q]	1xOxidation [M2]	1	1	2	P35579	P35579 [1593-1603]		1	1394.61	412034		High	High	0.0001905	3.055e-06	1.75	19.52
		FALSE	High	[K].EQADFAIEALAK.[A]		2	2	22	P35579; Q7Z406	P35579 [408-419]; Q7Z406 [434-445]		0	1305.67	4.65313e+07	Shared	High	High	0.0001905	9.412e-06	2.95	93.39
		FALSE	High	[R].EQEVNILK.[K]		1	1	1	P35579	P35579 [1166-1173]		0	972.536	50033.3		High	High	0.003789	0.07726	1.38	118.59
		FALSE	High	[R].EQLEEEEEAKHNLEK.[Q]		1	1	3	P35579	P35579 [1343-1357]		1	1854.87	1.3036e+06		High	High	0.0001905	2.808e-06	3.04	81.12
		FALSE	High	[K].FDQLLAEEK.[SNTA]		4	4	19	P35580; P35749; P35579; Q7Z406	P35580 [1453-1461]; P35749 [1453-1461]; P35579 [1446-1454]; Q7Z406 [1470-1478]		0	1092.56	4.05194e+07	Shared	High	High	0.0001905	0.0001337	2.15	67.4
		FALSE	High	[R].FLSNGHVTIPGQQDK.[D]		1	1	6	P35579	P35579 [302-316]		0	1640.84	1.42298e+07		High	High	0.0001905	1.986e-09	3.73	97.95
		FALSE	High	[R].FLSNGHVTIPGQQDK.[D]	1xDeamidated [N4]	1	1	14	P35579	P35579 [302-316]		0	1641.82	2.44837e+07		High	High	0.0001905	1.812e-10	4.37	96.88
		FALSE	High	[K].FVSELWK.[D]		1	1	10	P35579	P35579 [607-613]		0	908.488	2.18203e+07		High	High	0.0007433	0.01732	1.79	94.86
		FALSE	High	[K].GALALEEK.[R]		1	1	3	P35579	P35579 [1717-1724]		0	830.462	1.31891e+08		High	High	0.001985	0.04453	1.99	29.54
		FALSE	High	[R].GDLPFVVPR.[R]		1	1	2	P35579	P35579 [1924-1932]		0	999.562	4903912		High	High	0.0002463	0.004859	1.84	93.85
		FALSE	High	[R].GELANEVK.[V]		1	1	1	P35579	P35579 [1227-1234]		0	859.452	344212		High	High	0.0009261	0.02259	1.17	21.77
		FALSE	High	[K].HEAMITDLEER.[L]		1	1	10	P35579	P35579 [1025-1035]		0	1343.63	1.50257e+07		High	High	0.0001905	8.513e-09	3.42	102.03
		FALSE	High	[K].HEAMITDLEER.[L]	1xOxidation [M4]	1	1	15	P35579	P35579 [1025-1035]		0	1359.62	5.97729e+06		High	High	0.0001905	1.14e-07	3.3	82.82
		FALSE	High	[K].HSQAVEELAEQLEQTK.[R]		1	1	5	P35579	P35579 [1194-1209]		0	1839.91	49137244		High	High	0.0001905	1.837e-13	6.15	107.81
		FALSE	High	[K].KANLQIDQINTDLNLER.[S]	1xDeamidated [Q8]	1	1	1	P35579	P35579 [1754-1770]		1	1999.05		Not Reliable	High	High	0.0001905	5.143e-06	4.01
		FALSE	High	[KR].KEEELQAALAR.[LVA]		3	3	7	P35749; P35579; Q7Z406	P35749 [1088-1098]; P35579 [1081-1091]; Q7Z406 [1105-1115]		1	1257.68	1.83691e+06	Shared	High	High	0.0001905	0.0001933	3.1	87.61
		FALSE	High	[KR].KFDQLLAEEK.[SNTA]		4	4	5	P35580; P35749; P35579; Q7Z406	P35580 [1452-1461]; P35749 [1452-1461]; P35579 [1445-1454]; Q7Z406 [1469-1478]		1	1220.65	75754316	Shared	High	High	0.0001905	1.229e-05	3.85	103.94
		FALSE	High	[KR].KFDQLLAEEK.[SNTA]	1xDeamidated [Q4]	4	4	1	P35580; P35749; P35579; Q7Z406	P35580 [1452-1461]; P35749 [1452-1461]; P35579 [1445-1454]; Q7Z406 [1469-1478]		1	1221.64		Not Reliable	High	High	0.0002463	0.004753	2.73
		FALSE	High	[R].KKVEAQLQELQVK.[F]		1	1	3	P35579	P35579 [1248-1260]		2	1540.91	1.38955e+06		High	High	0.0001905	1.815e-06	4.04	105.78
		FALSE	High	[K].KLEMDLK.[D]		1	1	6	P35579	P35579 [1614-1620]		1	876.486	9.06868e+06		High	High	0.0006414	0.01486	2.69	30.04
		FALSE	High	[K].KLEMDLK.[D]	1xOxidation [M4]	1	1	1	P35579	P35579 [1614-1620]		1	892.481	1.37712e+06		High	High	0.001813	0.03986	1.96	30.04
		FALSE	High	[K].KLVWVPSDK.[S]		1	1	2	P35579	P35579 [30-38]		1	1071.62	6756195		High	High	0.0001905	0.0002398	3.55	104.04
		FALSE	High	[K].KVEAQLQELQVK.[F]		1	1	6	P35579	P35579 [1249-1260]		1	1412.81	9.15804e+06		High	High	0.0001905	8.404e-09	4.8	94.87
		FALSE	High	[K].KVEAQLQELQVK.[F]	1xDeamidated [Q5]	1	1	2	P35579	P35579 [1249-1260]		1	1413.79	458806		High	High	0.0001905	0.0001073	2.33	99.51
		FALSE	High	[R].IAEFTTNLTEEEEK.[S]		1	1	18	P35579	P35579 [1001-1014]		0	1653.79	6.07755e+07		High	High	0.0001905	7.326e-09	4.17	77.02
		FALSE	High	[R].IAEFTTNLTEEEEK.[S]	1xDeamidated [N7]	1	1	2	P35579	P35579 [1001-1014]		0	1654.77	225887		High	High	0.0001905	1.364e-06	2.35	70.89
		FALSE	High	[R].IAQLEEELEEEQGNTELINDR.[L]		1	1	5	P35579	P35579 [1731-1751]		0	2472.17	5.33455e+07		High	High	0.0001905	1.142e-15	5.42	103.04
		FALSE	High	[R].IAQLEEELEEEQGNTELINDR.[L]	1xDeamidated [Q12]	1	1	1	P35579	P35579 [1731-1751]		0	2473.16	886144		High	High	0.0001905	3.346e-06	4.8	104.61
		FALSE	High	[K].IAQLEEQLDNETK.[E]		1	1	13	P35579	P35579 [1816-1828]		0	1530.76	5.24633e+07		High	High	0.0001905	9.389e-09	4.21	73.07
		FALSE	High	[K].IAQLEEQLDNETK.[E]	1xDeamidated [N10]	1	1	3	P35579	P35579 [1816-1828]		0	1531.75	732874		High	High	0.0001905	1.745e-05	2.82	61.83
		FALSE	High	[K].LDPHLVLDQLR.[C]		2	2	5	P35580; P35579	P35580 [690-700]; P35579 [683-693]		0	1318.75	93063708	Shared	High	High	0.0001905	1.75e-05	2.61	107.95
		FALSE	High	[K].LDPHLVLDQLR.[C]	1xDeamidated [Q9]	2	2	1	P35580; P35579	P35580 [690-700]; P35579 [683-693]		0	1319.73	716246	Shared	High	High	0.0002463	0.0005738	1.55	108.53
		FALSE	High	[K].LEGDSTDLSDQIAELQAQIAELK.[M]		1	1	1	P35579	P35579 [1053-1075]		0	2487.25	1.83499e+06		High	High	0.0001905	2.016e-08	4.7	110.14
		FALSE	High	[K].LEMDLK.[D]	1xOxidation [M3]	1	1	2	P35579	P35579 [1615-1620]		0	764.386	4.87021e+06		High	High	0.009377	0.1567	1.49	37.27
		FALSE	High	[R].LEVNLQAMK.[A]		1	1	7	P35579	P35579 [1558-1566]		0	1045.57	2.89158e+07		High	High	0.0002463	0.0005831	2.89	73.2
		FALSE	High	[R].LEVNLQAMK.[A]	1xOxidation [M8]	1	1	17	P35579	P35579 [1558-1566]		0	1061.57	1.27717e+07		High	High	0.0001905	0.0002717	2.64	72.85
		FALSE	High	[K].LKDVLLQVDDER.[R]		1	1	2	P35579	P35579 [1844-1855]		1	1442.78	22864789		High	High	0.0001905	3.09e-08	4.11	104.29
		FALSE	High	[R].IIGLDQVAGMSETALPGAFK.[T]		1	1	5	P35579	P35579 [618-637]		0	2018.06	125027972		High	High	0.0001905	3.809e-13	5.47	108.87
		FALSE	High	[R].IIGLDQVAGMSETALPGAFK.[T]	1xOxidation [M10]	1	1	8	P35579	P35579 [618-637]		0	2034.06	4.71119e+07		High	High	0.0001905	1.826e-14	4.7	106.74
		FALSE	High	[K].LMATLR.[N]		2	2	3	P35580; P35579	P35580 [664-669]; P35579 [657-662]		0	704.412	1.35909e+07	Shared	High	High	0.005098	0.09874	1.26	37.74
		FALSE	High	[K].LMATLR.[N]	1xOxidation [M2]	2	2	1	P35580; P35579	P35580 [664-669]; P35579 [657-662]		0	720.407	267454	Shared	High	High	0.009377	0.1534	1.4	33.96
		FALSE	High	[R].IMGIPEEEQMGLLR.[V]		1	1	3	P35579	P35579 [328-341]		0	1615.82	58969630		High	High	0.0001905	9.823e-07	2.78	108.16
		FALSE	High	[R].IMGIPEEEQMGLLR.[V]	1xOxidation [M]	1	1	12	P35579	P35579 [328-341]		0	1631.81	2.11894e+07		High	High	0.0001905	1.53e-08	2.75	105.95
		FALSE	High	[R].IMGIPEEEQMGLLR.[V]	2xOxidation [M2; M10]	1	1	9	P35579	P35579 [328-341]		0	1647.81	3.88512e+06		High	High	0.0001905	2.059e-05	1.8	103.53
		FALSE	High	[R].INFDVNGYIVGANIETYLLEK.[S]		1	1	3	P35579	P35579 [241-261]		0	2385.23	3.81428e+06		High	High	0.0001905	6.087e-11	5.52	110.1
		FALSE	High	[K].LQEMEGTVK.[S]		1	1	3	P35579	P35579 [1794-1802]		0	1034.52	8.34746e+07		High	High	0.0002463	0.0006914	2.27	26.47
		FALSE	High	[K].LQEMEGTVK.[S]	1xDeamidated [Q2]	1	1	1	P35579	P35579 [1794-1802]		0	1035.5	2253153		High	High	0.0002463	0.001481	2.32	29.04
		FALSE	High	[K].LQEMEGTVK.[S]	1xOxidation [M4]	1	1	17	P35579	P35579 [1794-1802]		0	1050.51	1.92629e+07		High	High	0.0002463	0.001064	1.58	25.37
		FALSE	High	[R].LQQELDDLLVDLDHQR.[Q]		1	1	2	P35579	P35579 [1418-1433]		0	1949.99	5.11677e+07		High	High	0.0001905	8.942e-11	3.25	108.89
		FALSE	High	[R].LQQELDDLLVDLDHQR.[Q]	1xDeamidated [Q3]	1	1	1	P35579	P35579 [1418-1433]		0	1950.98		Not Reliable	High	High	0.0001905	3.844e-09	4
		FALSE	High	[K].LQVELDNVTGLLSQSDSK.[S]		1	1	3	P35579	P35579 [1278-1295]		0	1946.01	2.0717e+07		High	High	0.0001905	2.195e-11	4.75	104.59
		FALSE	High	[R].LTEMETLQSQLMAEK.[L]		1	1	3	P35579	P35579 [868-882]		0	1751.86	38678183		High	High	0.0001905	4.046e-11	5	103.33
		FALSE	High	[R].LTEMETLQSQLMAEK.[L]	1xDeamidated [Q]	1	1	3	P35579	P35579 [868-882]		0	1752.84	2682649		High	High	0.0001905	3.508e-10	3.99	106.54
		FALSE	High	[R].LTEMETLQSQLMAEK.[L]	2xDeamidated [Q8; Q10]	1	1	1	P35579	P35579 [868-882]		0	1753.82	340060		High	High	0.0005409	0.01385	2.21	105.19
		FALSE	High	[R].LTEMETLQSQLMAEK.[L]	1xOxidation [M]	1	1	13	P35579	P35579 [868-882]		0	1767.85	1.34388e+07		High	High	0.0001905	6.194e-10	4.55	103.4
		FALSE	High	[R].LTEMETLQSQLMAEK.[L]	2xOxidation [M4; M12]	1	1	15	P35579	P35579 [868-882]		0	1783.85	4.02206e+06		High	High	0.0001905	1.417e-08	3.5	103.53
		FALSE	High	[K].LVWVPSDK.[S]		1	1	6	P35579	P35579 [31-38]		0	943.525	14626858		High	High	0.0002463	0.001727	2.03	70.48
		FALSE	High	[K].MQQNIQELEEQLEEEESAR.[Q]		1	1	4	P35579	P35579 [941-959]		0	2333.06	1.61326e+07		High	High	0.0001905	1.971e-13	5.7	104.88
		FALSE	High	[K].MQQNIQELEEQLEEEESAR.[Q]	2xDeamidated [Q6; Q11]	1	1	2	P35579	P35579 [941-959]		0	2335.02		Not Reliable	High	High	0.0001905	0.0001339	3.76
		FALSE	High	[K].MQQNIQELEEQLEEEESAR.[Q]	1xOxidation [M1]	1	1	6	P35579	P35579 [941-959]		0	2349.05	8.38836e+06		High	High	0.0001905	1.045e-11	5.62	103.85
		FALSE	High	[K].NFINNPLAQADWAAK.[K]		1	1	3	P35579	P35579 [15-29]		0	1672.84	59255243		High	High	0.0001905	1.267e-07	3.45	107.32
		FALSE	High	[K].NFINNPLAQADWAAK.[K]	1xDeamidated [N]	1	1	2	P35579	P35579 [15-29]		0	1673.83		Not Reliable	High	High	0.0001905	1.611e-07	3.88
		FALSE	High	[K].NLPIYSEEIVEMYK.[G]		1	1	3	P35579	P35579 [126-139]		0	1727.86	3.17012e+07		High	High	0.0001905	8.46e-07	2.5	107.64
		FALSE	High	[K].NLPIYSEEIVEMYK.[G]	1xOxidation [M12]	1	1	3	P35579	P35579 [126-139]		0	1743.85	5.08989e+06		High	High	0.0001905	1.368e-06	3.15	105.14
		FALSE	High	[K].NMDPLNDNIATLLHQSSDK.[F]		1	1	3	P35579	P35579 [588-606]		0	2126.02	3.57977e+07		High	High	0.0001905	4.672e-15	4.48	107.86
		FALSE	High	[K].NMDPLNDNIATLLHQSSDK.[F]	1xDeamidated [N1]	1	1	1	P35579	P35579 [588-606]		0	2127		Not Reliable	High	High	0.0001905	1.754e-10	5.86
		FALSE	High	[K].NMDPLNDNIATLLHQSSDK.[F]	1xOxidation [M2]	1	1	1	P35579	P35579 [588-606]		0	2142.01	2.88245e+06		High	High	0.0001905	1.953e-13	6.36	107.84
		FALSE	High	[K].NMDPLNDNIATLLHQSSDK.[F]	1xDeamidated [N6]; 1xOxidation [M2]	1	1	1	P35579	P35579 [588-606]		0	2143		No Quan Values	High	High	0.0002463	0.004185	1.69
		FALSE	High	[R].NTDQASMPDNTAAQK.[V]		2	2	3	P35749; P35579	P35749 [366-380]; P35579 [359-373]		0	1591.7	29195503	Shared	High	High	0.0001905	6.631e-09	4.5	23.84
		FALSE	High	[R].NTDQASMPDNTAAQK.[V]	1xDeamidated [N/Q]	2	2	4	P35749; P35579	P35749 [366-380]; P35579 [359-373]		0	1592.69	2.20322e+06	Shared	High	High	0.0001905	3.71e-08	3.03	25.33
		FALSE	High	[R].NTDQASMPDNTAAQK.[V]	1xOxidation [M7]	2	2	14	P35749; P35579	P35749 [366-380]; P35579 [359-373]		0	1607.7	2.959e+06	Shared	High	High	0.0001905	2.429e-09	3	23.84
		FALSE	High	[R].NTDQASMPDNTAAQK.[V]	1xDeamidated [Q14]; 1xOxidation [M7]	2	2	1	P35749; P35579	P35749 [366-380]; P35579 [359-373]		0	1608.68	102611	Shared	High	High	0.0003305	0.006539	1.27	14.63
		FALSE	High	[R].NTNPNFVR.[C]		2	2	4	P35580; P35579	P35580 [670-677]; P35579 [663-670]		0	961.485	264403436	Shared	High	High	0.0003305	0.009102	2.26	25.13
		FALSE	High	[R].NTNPNFVR.[C]	1xDeamidated [N]	2	2	4	P35580; P35579	P35580 [670-677]; P35579 [663-670]		0	962.469	22606306	Shared	High	High	0.0003305	0.01016	2.38	28.67
		FALSE	High	[K].QIATLHAQVADMK.[K]		1	1	3	P35579	P35579 [1358-1370]		0	1425.75	1.95429e+06		High	High	0.0001905	2.668e-10	4.11	96.67
		FALSE	High	[K].QIATLHAQVADMK.[K]	1xOxidation [M12]	1	1	13	P35579	P35579 [1358-1370]		0	1441.75	1.01623e+07		High	High	0.0001905	1.997e-05	2.69	96.76
		FALSE	High	[K].QIATLHAQVADMK.[K]	1xDeamidated [Q8]; 1xOxidation [M12]	1	1	2	P35579	P35579 [1358-1370]		0	1442.73	174669		High	High	0.0002463	0.0006308	0.99	82.86
		FALSE	High	[R].QLEEAEEEAQR.[A]		1	1	6	P35579	P35579 [1878-1888]		0	1331.61	1.52776e+07		High	High	0.0001905	4.376e-06	3.06	27.36
		FALSE	High	[R].QLEEAEEEAQR.[A]	1xDeamidated [Q1]	1	1	2	P35579	P35579 [1878-1888]		0	1332.59	956862		High	High	0.0001905	0.0001598	2.45	30.47
		FALSE	High	[KR].QLLQANPILEAFGNAK.[T]		3	3	2	P35749; P35579; Q7Z406	P35749 [217-232]; P35579 [210-225]; Q7Z406 [237-252]		0	1726.95	111687070	Shared	High	High	0.0001905	8.024e-09	4.02	109.49
		FALSE	High	[R].QQQLTAMK.[V]		2	2	2	P35749; P35579	P35749 [810-817]; P35579 [803-810]		0	947.498	1.14982e+07	Shared	High	High	0.0008336	0.01993	2.32	22.64
		FALSE	High	[R].QQQLTAMK.[V]	1xDeamidated [Q3]	2	2	1	P35749; P35579	P35749 [810-817]; P35579 [803-810]		0	948.482	729674	Shared	High	High	0.0003305	0.01214	2.08	24.44
		FALSE	High	[R].QQQLTAMK.[V]	1xOxidation [M7]	2	2	15	P35749; P35579	P35749 [810-817]; P35579 [803-810]		0	963.493	4.47998e+06	Shared	High	High	0.0003305	0.007844	2.09	21.55
		FALSE	High	[K].REQEVNILK.[K]		1	1	4	P35579	P35579 [1165-1173]		1	1128.64	1.02882e+06		High	High	0.0002463	0.001642	2.95	84.06
		FALSE	High	[R].RGDLPFVVPR.[R]		1	1	5	P35579	P35579 [1923-1932]		1	1155.66	40575714		High	High	0.0001905	2.632e-05	3.41	108.08
		FALSE	High	[K].SGFEPASLK.[E]		1	1	21	P35579	P35579 [39-47]		0	935.483	4.56148e+07		High	High	0.0001905	0.0001372	1.45	41.66
		FALSE	High	[K].SGFEPASLKEEVGEEAIVELVENGK.[K]	1xDeamidated [N23]	1	1	1	P35579	P35579 [39-63]		1	2661.31	2638702		High	High	0.0001905	1.33e-12	5.7	109.57
		FALSE	High	[K].SMEAEMIQLQEELAAAER.[A]		1	1	2	P35579	P35579 [1677-1694]		0	2048.96	40944139		High	High	0.0001905	2.49e-12	5.47	109.73
		FALSE	High	[K].SMEAEMIQLQEELAAAER.[A]	1xOxidation [M]	1	1	6	P35579	P35579 [1677-1694]		0	2064.96	1.26847e+07		High	High	0.0001905	1.478e-12	6	107.08
		FALSE	High	[K].SMEAEMIQLQEELAAAER.[A]	2xOxidation [M2; M6]	1	1	1	P35579	P35579 [1677-1694]		0	2080.95	487491		High	High	0.0001905	3.352e-06	3.84	109.75
		FALSE	High	[K].TDLLLEPYNK.[Y]		1	1	10	P35579	P35579 [290-299]		0	1205.64	24847720		High	High	0.0001905	1.795e-05	2.82	79.88
		FALSE	High	[K].TELEDTLDSTAAQQELR.[S]		1	1	13	P35579	P35579 [1146-1162]		0	1919.92	2.89267e+07		High	High	0.0001905	1.837e-12	3.7	85.99
		FALSE	High	[K].TELEDTLDSTAAQQELR.[S]	1xDeamidated [Q]	1	1	7	P35579	P35579 [1146-1162]		0	1920.9	1.16578e+06		High	High	0.0001905	1.799e-10	3.5	88.79
		FALSE	High	[K].TELEDTLDSTAAQQELR.[S]	2xDeamidated [Q13; Q14]	1	1	1	P35579	P35579 [1146-1162]		0	1921.89		Not Reliable	High	High	0.0002463	0.004584	2.39
		FALSE	High	[R].TEMEDLMSSK.[D]		1	1	12	P35579	P35579 [1504-1513]		0	1170.5	3.436e+07		High	High	0.0001905	3.992e-05	2.63	66.5
		FALSE	High	[R].TEMEDLMSSK.[D]	1xOxidation [M]	1	1	19	P35579	P35579 [1504-1513]		0	1186.5	1.6919e+07		High	High	0.0001905	2.149e-05	1.96	30.47
		FALSE	High	[R].TEMEDLMSSK.[D]	2xOxidation [M3; M7]	1	1	10	P35579	P35579 [1504-1513]		0	1202.49	1.64047e+06		High	High	0.0001905	7.527e-05	2.38	29.69
		FALSE	High	[K].THEAQIQEMR.[Q]		1	1	6	P35579	P35579 [1182-1191]		0	1242.59	2.23606e+06		High	High	0.0001905	0.0001332	2.52	33.82
		FALSE	High	[K].THEAQIQEMR.[Q]	1xOxidation [M9]	1	1	2	P35579	P35579 [1182-1191]		0	1258.58	779070		High	High	0.0001905	0.0003073	2.46	23.03
		FALSE	High	[RK].TQLEELEDELQATEDAK.[L]		3	3	4	P35580; P35749; P35579	P35580 [1546-1562]; P35749 [1546-1562]; P35579 [1539-1555]		0	1961.92	92506568	Shared	High	High	0.0001905	2.375e-12	4.81	106.41
		FALSE	High	[RK].TQLEELEDELQATEDAK.[L]	1xDeamidated [Q2]	3	3	2	P35580; P35749; P35579	P35580 [1546-1562]; P35749 [1546-1562]; P35579 [1539-1555]		0	1962.9	7050247	Shared	High	High	0.0001905	4.052e-09	4.99	107.07
		FALSE	High	[R].TVGQLYK.[E]		4	4	4	P35580; P35749; P35579; Q7Z406	P35580 [652-658]; P35749 [652-658]; P35579 [645-651]; Q7Z406 [669-675]		0	808.456	233110644	Shared	High	High	0.0009261	0.0221	1.68	25.35
		FALSE	High	[K].VEAQLQELQVK.[F]		1	1	12	P35579	P35579 [1250-1260]		0	1284.72	3.47781e+07		High	High	0.0001905	4.574e-07	3.39	66.9
		FALSE	High	[K].VEAQLQELQVK.[F]	1xDeamidated [Q]	1	1	3	P35579	P35579 [1250-1260]		0	1285.7	1.64246e+06		High	High	0.0001905	8.018e-06	2.34	70.39
		FALSE	High	[K].VKPLLQVSR.[Q]		1	1	3	P35579	P35579 [834-842]		0	1039.66	7628834		High	High	0.0005409	0.01302	2.07	97.94
		FALSE	High	[K].VIQYLAYVASSHK.[S]		1	1	4	P35579	P35579 [187-199]		0	1478.8	4.72197e+07		High	High	0.0001905	2.251e-08	3.91	105.38
		FALSE	High	[R].VISGVLQLGNIVFK.[K]		1	1	6	P35579	P35579 [342-355]		0	1486.9	1.74295e+08		High	High	0.0001905	1.329e-08	4.47	109.7
		FALSE	High	[R].VISGVLQLGNIVFK.[K]	1xDeamidated [Q7]	1	1	1	P35579	P35579 [342-355]		0	1487.88		Not Reliable	High	High	0.0005409	0.01273	1.19
		FALSE	High	[K].VSHLLGINVTDFTR.[G]		1	1	6	P35579	P35579 [374-387]		0	1571.85	1.25533e+08		High	High	0.0001905	3.113e-09	3.62	109.19
		FALSE	High	[R].VVFQEFR.[Q]		1	1	8	P35579	P35579 [712-718]		0	924.494	88916692		High	High	0.001468	0.03323	1.84	86.36
		FALSE	High	[R].YEILTPNSIPK.[G]		1	1	7	P35579	P35579 [721-731]		0	1274.7	5.76784e+06		High	High	0.0001905	8.956e-06	2.62	84.56
		FALSE	High	[R].YEILTPNSIPK.[G]	1xDeamidated [N7]	1	1	2	P35579	P35579 [721-731]		0	1275.68	1.33314e+06		High	High	0.0001905	5.581e-05	2.63	79.86
		FALSE	High	[K].YLYVDK.[N]		1	1	1	P35579	P35579 [9-14]		0	800.419	133852184		High	High	0.009534	0.158	1.62	32.92
FALSE	High	Master Protein	P60709	Actin, cytoplasmic 1 OS=Homo sapiens OX=9606 GN=ACTB PE=1 SV=1	0	41	14	365	5	375	41.7	5.48	963.26	14	1.00671e+09	High	1	Phospho [S239; Y240; T297]
	Checked	Protein Group ID	# Proteins	# Unique Peptides	# Peptides	# PSMs	Group Description	Found in Sample: [S1] F1: Sample
	FALSE	617	8	5	14	365	[Master Protein] Actin, cytoplasmic 1 OS=Homo sapiens OX=9606 GN=ACTB PE=1 SV=1	High
		Checked	Confidence	Annotated Sequence	Modifications	# Protein Groups	# Proteins	# PSMs	Master Protein Accessions	Positions in Master Proteins	Modifications in Master Proteins	# Missed Cleavages	Theo. MH+ [Da]	Abundance: F1: Sample	Quan Info	Found in Sample: [S1] F1: Sample	Confidence (by Search Engine): Sequest HT	Percolator q-Value (by Search Engine): Sequest HT	Percolator PEP (by Search Engine): Sequest HT	XCorr (by Search Engine): Sequest HT	Top Apex RT [min]
		FALSE	High	[K].AGFAGDDAPR.[A]		2	10	12	P60709; P62736	P60709 [19-28]; P62736 [21-30]		0	976.448	8.80632e+08	Shared	High	High	0.0001905	3.549e-05	2.54	26.24
		FALSE	High	[R].AVFPSIVGRPR.[QH]		2	9	1	P60709; P62736	P60709 [29-39]; P62736 [31-41]		0	1198.71	1.21628e+06	Shared	High	High	0.0001905	1.746e-06	2.03	106.89
		FALSE	High	[R].DLTDYLMK.[I]		2	7	7	P60709; P62736	P60709 [184-191]; P62736 [186-193]		0	998.486	94323984	Shared	High	High	0.001468	0.03385	1.52	89.08
		FALSE	High	[R].DLTDYLMK.[I]	1xOxidation [M7]	2	7	26	P60709; P62736	P60709 [184-191]; P62736 [186-193]		0	1014.48	1.33391e+08	Shared	High	High	0.001111	0.02554	1.6	72.84
		FALSE	High	[K].DLYANTVLSGGTTMYPGIADR.[M]		1	2	8	P60709	P60709 [292-312]		0	2215.07	180827332		High	High	0.0001905	1.988e-13	6.47	105.6
		FALSE	High	[K].DLYANTVLSGGTTMYPGIADR.[M]	1xDeamidated [N5]	1	2	2	P60709	P60709 [292-312]		0	2216.05	3.88446e+06		High	High	0.0001905	4.276e-13	4.47	104.51
		FALSE	High	[K].DLYANTVLSGGTTMYPGIADR.[M]	1xOxidation [M14]	1	2	9	P60709	P60709 [292-312]		0	2231.06	7.2365e+07		High	High	0.0001905	1.562e-12	5.83	103.05
		FALSE	High	[K].DLYANTVLSGGTTMYPGIADR.[M]	1xDeamidated [N5]; 1xOxidation [M14]	1	2	3	P60709	P60709 [292-312]		0	2232.05	1115986		High	High	0.0001905	6.593e-09	3.15	99.55
		FALSE	High	[K].DLYANTVLSGGTTMYPGIADR.[M]	1xDeamidated [N5]; 1xPhospho [T6]	1	2	1	P60709	P60709 [292-312]	P60709 1xPhospho [T297]	0	2296.02		No Quan Values	High	High	0.008863	0.1408	1.34
		FALSE	High	[K].DSYVGDEAQSK.[R]		2	6	4	P60709; P62736	P60709 [51-61]; P62736 [53-63]		0	1198.52	1.85181e+08	Shared	High	High	0.0001905	4.069e-05	2.05	22.93
		FALSE	High	[K].EITALAPSTMK.[I]		2	6	21	P60709; P62736	P60709 [316-326]; P62736 [318-328]		0	1161.62	3.38619e+08	Shared	High	High	0.0001905	9.061e-05	2.78	60.98
		FALSE	High	[K].EITALAPSTMK.[I]	1xOxidation [M10]	2	6	50	P60709; P62736	P60709 [316-326]; P62736 [318-328]		0	1177.61	1.85157e+08	Shared	High	High	0.0001905	1.117e-05	2.45	38.17
		FALSE	High	[R].GYSFTTTAER.[E]		1	2	25	P60709	P60709 [197-206]		0	1132.53	1.31081e+08		High	High	0.0001905	0.0001574	2.36	41.64
		FALSE	High	[R].HQGVMVGMGQK.[D]		2	7	21	P60709; P62736	P60709 [40-50]; P62736 [42-52]		0	1171.57	1.34911e+08	Shared	High	High	0.0001905	4.756e-08	3.89	86.81
		FALSE	High	[R].HQGVMVGMGQK.[D]	1xOxidation [M]	2	7	57	P60709; P62736	P60709 [40-50]; P62736 [42-52]		0	1187.57	3.04174e+07	Shared	High	High	0.0001905	1.776e-08	3.21	87.22
		FALSE	High	[R].HQGVMVGMGQK.[D]	2xOxidation [M5; M8]	2	7	54	P60709; P62736	P60709 [40-50]; P62736 [42-52]		0	1203.56	2.77847e+07	Shared	High	High	0.0001905	6.811e-06	3.15	87.14
		FALSE	High	[R].KDLYANTVLSGGTTMYPGIADR.[M]		1	2	3	P60709	P60709 [291-312]		1	2343.16	3.65289e+07		High	High	0.0001905	2.036e-17	6.3	107.14
		FALSE	High	[R].KDLYANTVLSGGTTMYPGIADR.[M]	1xDeamidated [N6]	1	2	1	P60709	P60709 [291-312]		1	2344.15	788924		High	High	0.0001905	2.018e-09	3.94	106
		FALSE	High	[R].KDLYANTVLSGGTTMYPGIADR.[M]	1xOxidation [M15]	1	2	3	P60709	P60709 [291-312]		1	2359.16	8132168		High	High	0.0001905	1.467e-11	7.51	105.6
		FALSE	High	[R].LDLAGRDLTDYLMK.[I]		2	7	1	P60709; P62736	P60709 [178-191]; P62736 [180-193]		1	1623.84	512026	Shared	High	High	0.0001905	0.0002403	3.02	108.66
		FALSE	High	[K].IIAPPER.[K]		2	7	5	P60709; P62736	P60709 [329-335]; P62736 [331-337]		0	795.472	1.67481e+09	Shared	High	High	0.002153	0.0517	1.34	27.8
		FALSE	High	[K].QEYDESGPSIVHR.[K]		1	7	16	P60709	P60709 [360-372]		0	1516.7	7.34665e+07		High	High	0.0001905	3.824e-10	4.41	69.1
		FALSE	High	[K].QEYDESGPSIVHR.[K]	1xDeamidated [Q1]	1	7	1	P60709	P60709 [360-372]		0	1517.69	364700		High	High	0.0001905	4.652e-05	2.12	66.2
		FALSE	High	[KR].SYELPDGQVITIGNER.[F]		2	10	13	P60709; P62736	P60709 [239-254]; P62736 [241-256]		0	1790.89	4.29205e+08	Shared	High	High	0.0001905	3.618e-10	4.05	100.12
		FALSE	High	[KR].SYELPDGQVITIGNER.[F]	1xDeamidated [Q8]	2	10	2	P60709; P62736	P60709 [239-254]; P62736 [241-256]		0	1791.88		No Quan Values	High	High	0.0001905	2.952e-05	2.44
		FALSE	High	[KR].SYELPDGQVITIGNER.[F]	1xPhospho [S/Y]	2	10	2	P60709; P62736	P60709 [239-254]; P62736 [241-256]	P60709 1xPhospho [S/Y]; P62736 1xPhospho [S/Y]	0	1870.86		No Quan Values	High	High	0.0001905	0.0001386	2.04
		FALSE	High	[R].VAPEEHPVLLTEAPLNPK.[A]		1	2	17	P60709	P60709 [96-113]		0	1954.06	4.98154e+08		High	High	0.0001905	5.596e-13	5.34	105.66
FALSE	High	Master Protein	P62736	Actin, aortic smooth muscle OS=Homo sapiens OX=9606 GN=ACTA2 PE=1 SV=1	0	42	13	289	4	377	42	5.39	676.39	13	2.43796e+07	High	1	Phospho [S241; Y242; Y364]
	Checked	Protein Group ID	# Proteins	# Unique Peptides	# Peptides	# PSMs	Group Description	Found in Sample: [S1] F1: Sample
	FALSE	801	5	4	13	289	[Master Protein] Actin, aortic smooth muscle OS=Homo sapiens OX=9606 GN=ACTA2 PE=1 SV=1	High
		Checked	Confidence	Annotated Sequence	Modifications	# Protein Groups	# Proteins	# PSMs	Master Protein Accessions	Positions in Master Proteins	Modifications in Master Proteins	# Missed Cleavages	Theo. MH+ [Da]	Abundance: F1: Sample	Quan Info	Found in Sample: [S1] F1: Sample	Confidence (by Search Engine): Sequest HT	Percolator q-Value (by Search Engine): Sequest HT	Percolator PEP (by Search Engine): Sequest HT	XCorr (by Search Engine): Sequest HT	Top Apex RT [min]
		FALSE	High	[K].AGFAGDDAPR.[A]		2	10	12	P60709; P62736	P60709 [19-28]; P62736 [21-30]		0	976.448	8.80632e+08	Shared	High	High	0.0001905	3.549e-05	2.54	26.24
		FALSE	High	[R].AVFPSIVGRPR.[QH]		2	9	1	P60709; P62736	P60709 [29-39]; P62736 [31-41]		0	1198.71	1.21628e+06	Shared	High	High	0.0001905	1.746e-06	2.03	106.89
		FALSE	High	[R].DLTDYLMK.[I]		2	7	7	P60709; P62736	P60709 [184-191]; P62736 [186-193]		0	998.486	94323984	Shared	High	High	0.001468	0.03385	1.52	89.08
		FALSE	High	[R].DLTDYLMK.[I]	1xOxidation [M7]	2	7	26	P60709; P62736	P60709 [184-191]; P62736 [186-193]		0	1014.48	1.33391e+08	Shared	High	High	0.001111	0.02554	1.6	72.84
		FALSE	High	[K].DLYANNVLSGGTTMYPGIADR.[M]	1xDeamidated [N6]	1	3	1	P62736	P62736 [294-314]		0	2229.05	840093		High	High	0.0001905	1.971e-09	4.12	105.63
		FALSE	High	[K].DLYANNVLSGGTTMYPGIADR.[M]	2xDeamidated [N5; N6]	1	3	1	P62736	P62736 [294-314]		0	2230.03	2.1588e+06		High	High	0.0001905	4.121e-05	3.53	105.61
		FALSE	High	[K].DLYANNVLSGGTTMYPGIADR.[M]	1xDeamidated [N]; 1xOxidation [M14]	1	3	5	P62736	P62736 [294-314]		0	2245.04	1783649		High	High	0.0001905	1.901e-06	4.08	103.05
		FALSE	High	[K].DLYANNVLSGGTTMYPGIADR.[M]	2xDeamidated [N5; N6]; 1xOxidation [M14]	1	3	1	P62736	P62736 [294-314]		0	2246.03	933585		High	High	0.0001905	3.747e-05	3.07	105.53
		FALSE	High	[K].DSYVGDEAQSK.[R]		2	6	4	P60709; P62736	P60709 [51-61]; P62736 [53-63]		0	1198.52	1.85181e+08	Shared	High	High	0.0001905	4.069e-05	2.05	22.93
		FALSE	High	[K].EITALAPSTMK.[I]		2	6	21	P60709; P62736	P60709 [316-326]; P62736 [318-328]		0	1161.62	3.38619e+08	Shared	High	High	0.0001905	9.061e-05	2.78	60.98
		FALSE	High	[K].EITALAPSTMK.[I]	1xOxidation [M10]	2	6	50	P60709; P62736	P60709 [316-326]; P62736 [318-328]		0	1177.61	1.85157e+08	Shared	High	High	0.0001905	1.117e-05	2.45	38.17
		FALSE	High	[R].HQGVMVGMGQK.[D]		2	7	21	P60709; P62736	P60709 [40-50]; P62736 [42-52]		0	1171.57	1.34911e+08	Shared	High	High	0.0001905	4.756e-08	3.89	86.81
		FALSE	High	[R].HQGVMVGMGQK.[D]	1xOxidation [M]	2	7	57	P60709; P62736	P60709 [40-50]; P62736 [42-52]		0	1187.57	3.04174e+07	Shared	High	High	0.0001905	1.776e-08	3.21	87.22
		FALSE	High	[R].HQGVMVGMGQK.[D]	2xOxidation [M5; M8]	2	7	54	P60709; P62736	P60709 [40-50]; P62736 [42-52]		0	1203.56	2.77847e+07	Shared	High	High	0.0001905	6.811e-06	3.15	87.14
		FALSE	High	[R].LDLAGRDLTDYLMK.[I]		2	7	1	P60709; P62736	P60709 [178-191]; P62736 [180-193]		1	1623.84	512026	Shared	High	High	0.0001905	0.0002403	3.02	108.66
		FALSE	High	[K].IIAPPER.[K]		2	7	5	P60709; P62736	P60709 [329-335]; P62736 [331-337]		0	795.472	1.67481e+09	Shared	High	High	0.002153	0.0517	1.34	27.8
		FALSE	High	[K].QEYDEAGPSIVHR.[K]	1xPhospho [Y3]	1	3	2	P62736	P62736 [362-374]	P62736 1xPhospho [Y364]	0	1580.67	56106.8		High	High	0.0003305	0.008657	1.5	69.42
		FALSE	High	[KR].SYELPDGQVITIGNER.[F]		2	10	13	P60709; P62736	P60709 [239-254]; P62736 [241-256]		0	1790.89	4.29205e+08	Shared	High	High	0.0001905	3.618e-10	4.05	100.12
		FALSE	High	[KR].SYELPDGQVITIGNER.[F]	1xDeamidated [Q8]	2	10	2	P60709; P62736	P60709 [239-254]; P62736 [241-256]		0	1791.88		No Quan Values	High	High	0.0001905	2.952e-05	2.44
		FALSE	High	[KR].SYELPDGQVITIGNER.[F]	1xPhospho [S/Y]	2	10	2	P60709; P62736	P60709 [239-254]; P62736 [241-256]	P60709 1xPhospho [S/Y]; P62736 1xPhospho [S/Y]	0	1870.86		No Quan Values	High	High	0.0001905	0.0001386	2.04
		FALSE	High	[R].VAPEEHPTLLTEAPLNPK.[A]		1	4	1	P62736	P62736 [98-115]		0	1956.04	375451		High	High	0.0002463	0.004825	1.75	103.53
		FALSE	High	[K].YPIEHGIITNWDDMEK.[I]		1	4	2	P62736	P62736 [71-86]		0	1960.91	1.82319e+07		High	High	0.0001905	2.146e-07	3.97	109.38
FALSE	High	Master Protein	O14950	Myosin regulatory light chain 12B OS=Homo sapiens OX=9606 GN=MYL12B PE=1 SV=2	0	51	8	179	8	172	19.8	4.84	453.49	8	7.04507e+08	High	1
	Checked	Protein Group ID	# Proteins	# Unique Peptides	# Peptides	# PSMs	Group Description	Found in Sample: [S1] F1: Sample
	FALSE	443	3	8	8	179	[Master Protein] Myosin regulatory light chain 12B OS=Homo sapiens OX=9606 GN=MYL12B PE=1 SV=2	High
		Checked	Confidence	Annotated Sequence	Modifications	# Protein Groups	# Proteins	# PSMs	Master Protein Accessions	Positions in Master Proteins	Modifications in Master Proteins	# Missed Cleavages	Theo. MH+ [Da]	Abundance: F1: Sample	Quan Info	Found in Sample: [S1] F1: Sample	Confidence (by Search Engine): Sequest HT	Percolator q-Value (by Search Engine): Sequest HT	Percolator PEP (by Search Engine): Sequest HT	XCorr (by Search Engine): Sequest HT	Top Apex RT [min]
		FALSE	High	[R].ATSNVFAMFDQSQIQEFK.[E]		1	3	2	O14950	O14950 [18-35]		0	2090.99	124294448		High	High	0.0001905	1.874e-10	5.71	108
		FALSE	High	[R].ATSNVFAMFDQSQIQEFK.[E]	1xDeamidated [Q]	1	3	2	O14950	O14950 [18-35]		0	2091.97		Not Reliable	High	High	0.0001905	3.959e-09	5.57
		FALSE	High	[R].ATSNVFAMFDQSQIQEFK.[E]	1xOxidation [M8]	1	3	6	O14950	O14950 [18-35]		0	2106.98	3.49261e+07		High	High	0.0001905	5.655e-09	5.72	104.98
		FALSE	High	[R].ATSNVFAMFDQSQIQEFK.[E]	1xDeamidated [Q13]; 1xOxidation [M8]	1	3	1	O14950	O14950 [18-35]		0	2107.96	302967		High	High	0.0001905	4.144e-05	3.38	106.19
		FALSE	High	[R].ATSNVFAMFDQSQIQEFK.[E]	2xDeamidated [Q11; N/Q]; 1xOxidation [M8]	1	3	2	O14950	O14950 [18-35]		0	2108.95		Not Reliable	High	High	0.0001905	5.325e-05	3.41
		FALSE	High	[R].DGFIDKEDLHDMLASLGK.[N]		1	3	1	O14950	O14950 [46-63]		1	2003.97	1.01724e+06		High	High	0.0001905	3.93e-14	6.36	109.81
		FALSE	High	[R].DGFIDKEDLHDMLASLGK.[N]	1xOxidation [M12]	1	3	1	O14950	O14950 [46-63]		1	2019.97	876215		High	High	0.0001905	9.138e-07	3.22	108.36
		FALSE	High	[K].EAFNMIDQNR.[D]		1	3	13	O14950	O14950 [36-45]		0	1237.56	6.14841e+07		High	High	0.0001905	3.795e-05	3.03	69.1
		FALSE	High	[K].EAFNMIDQNR.[D]	1xOxidation [M5]	1	3	25	O14950	O14950 [36-45]		0	1253.56	3.67101e+07		High	High	0.0001905	0.0001121	2.28	68.78
		FALSE	High	[K].EAFNMIDQNR.[D]	1xDeamidated [N4]; 1xOxidation [M5]	1	3	2	O14950	O14950 [36-45]		0	1254.54	489848		High	High	0.0002463	0.001635	2.19	36.23
		FALSE	High	[K].EDLHDMLASLGK.[N]		1	3	3	O14950	O14950 [52-63]		0	1328.65	8771011		High	High	0.0001905	2.648e-06	2.54	108.25
		FALSE	High	[R].ELLTTMGDR.[F]		1	3	30	O14950	O14950 [125-133]		0	1035.51	1.02493e+08		High	High	0.0002463	0.001602	2.32	58.27
		FALSE	High	[R].ELLTTMGDR.[F]	1xOxidation [M6]	1	3	53	O14950	O14950 [125-133]		0	1051.51	9.23384e+07		High	High	0.0002463	0.002702	2.27	29.54
		FALSE	High	[R].FTDEEVDELYR.[E]		1	2	11	O14950	O14950 [134-144]		0	1415.63	97617988		High	High	0.0001905	2.999e-06	3.48	76.86
		FALSE	High	[K].GNFNYIEFTR.[I]		1	2	5	O14950	O14950 [152-161]		0	1260.6	81454056		High	High	0.0002463	0.0004865	2.41	97.98
		FALSE	High	[K].LNGTDPEDVIR.[N]		1	3	9	O14950	O14950 [94-104]		0	1228.62	4.13822e+07		High	High	0.0001905	1.186e-05	3	54.28
		FALSE	High	[K].LNGTDPEDVIR.[N]	1xDeamidated [N2]	1	3	13	O14950	O14950 [94-104]		0	1229.6	2.03487e+07		High	High	0.0001905	2.998e-06	3.37	56.85
FALSE	High	Master Protein	O43795	Unconventional myosin-Ib OS=Homo sapiens OX=9606 GN=MYO1B PE=1 SV=3	0	34	34	166	31	1136	131.9	9.38	394.98	34	2.39218e+08	High	1
	Checked	Protein Group ID	# Proteins	# Unique Peptides	# Peptides	# PSMs	Group Description	Found in Sample: [S1] F1: Sample
	FALSE	965	3	31	34	167	[Master Protein] Unconventional myosin-Ib OS=Homo sapiens OX=9606 GN=MYO1B PE=1 SV=3	High
		Checked	Confidence	Annotated Sequence	Modifications	# Protein Groups	# Proteins	# PSMs	Master Protein Accessions	Positions in Master Proteins	Modifications in Master Proteins	# Missed Cleavages	Theo. MH+ [Da]	Abundance: F1: Sample	Quan Info	Found in Sample: [S1] F1: Sample	Confidence (by Search Engine): Sequest HT	Percolator q-Value (by Search Engine): Sequest HT	Percolator PEP (by Search Engine): Sequest HT	XCorr (by Search Engine): Sequest HT	Top Apex RT [min]
		FALSE	High	[K].ALYPSSVGQPFQGAYLEINK.[N]		1	1	2	O43795	O43795 [953-972]		0	2182.12	1.29011e+07		High	High	0.0001905	6.943e-10	3.47	106.74
		FALSE	High	[K].ASVATLMK.[N]		1	1	1	O43795	O43795 [576-583]		0	820.46	19324960		High	High	0.0002463	0.004326	2.23	37.16
		FALSE	High	[K].ASVATLMK.[N]	1xOxidation [M7]	1	1	8	O43795	O43795 [576-583]		0	836.455	5.25391e+06		High	High	0.0003305	0.006783	2.04	35.68
		FALSE	High	[R].DLSQAMWK.[A]		1	1	3	O43795	O43795 [537-544]		0	978.471	1.7502e+06		High	High	0.001562	0.0362	1.7	73.91
		FALSE	High	[R].DLSQAMWK.[A]	1xOxidation [M6]	1	1	1	O43795	O43795 [537-544]		0	994.466	172540		High	High	0.003856	0.07839	1.36	73.94
		FALSE	High	[K].EAVTTIAAYWHGTQAR.[R]		1	1	1	O43795	O43795 [781-796]		0	1774.89	2.29398e+06		High	High	0.0001905	6.108e-09	4.08	106.17
		FALSE	High	[K].EEQEEYIR.[E]		1	1	1	O43795	O43795 [422-429]		0	1095.5	541060		High	High	0.0002463	0.004924	1.86	27.74
		FALSE	High	[K].EQLLQSNPVLEAFGNAK.[T]		2	2	3	Q9UBC5; O43795	Q9UBC5 [133-149]; O43795 [140-156]		0	1857.97	2.201e+07	Shared	High	High	0.0001905	1.848e-09	4.19	107.22
		FALSE	High	[K].GDFLFSSDHLIEMATK.[L]		1	1	1	O43795	O43795 [1061-1076]		0	1810.87	2.40149e+06		High	High	0.0001905	3.564e-11	4.31	109.76
		FALSE	High	[K].GDPLGGVISNYLLEK.[S]		1	1	1	O43795	O43795 [178-192]		0	1574.84	20060002		High	High	0.0001905	5.116e-08	4.44	109.1
		FALSE	High	[K].LEASELFK.[D]		1	1	10	O43795	O43795 [942-949]		0	936.504	7.70824e+06		High	High	0.0002463	0.001405	2.41	76.07
		FALSE	High	[R].LEDLATLIQK.[I]		1	1	4	O43795	O43795 [704-713]		0	1143.66	4448314		High	High	0.0001905	1.693e-05	3.04	97.14
		FALSE	High	[R].IFLLTNNNLLLADQK.[S]		1	1	2	O43795	O43795 [1007-1021]		0	1729.98	2.1173e+07		High	High	0.0001905	2.003e-08	3.94	108.87
		FALSE	High	[R].IFLLTNNNLLLADQK.[S]	1xDeamidated [N6]	1	1	1	O43795	O43795 [1007-1021]		0	1730.97		Not Reliable	High	High	0.0001905	2.188e-07	3.89
		FALSE	High	[R].LFSWIVNR.[I]		1	2	2	O43795	O43795 [360-367]		0	1034.58	13691881		High	High	0.001111	0.02618	2.1	109.09
		FALSE	High	[K].LGNIEFKPESR.[V]		1	1	15	O43795	O43795 [281-291]		0	1289.68	1.26024e+07		High	High	0.0001905	4.317e-07	2.74	90.91
		FALSE	High	[K].IIIAEVVNK.[I]		1	1	8	O43795	O43795 [987-995]		0	998.624	1.84434e+07		High	High	0.0002463	0.0009271	1.94	79.6
		FALSE	High	[K].IYEFTLQR.[I]		1	1	7	O43795	O43795 [869-876]		0	1069.57	7337537		High	High	0.0002463	0.002545	2.26	84.58
		FALSE	High	[K].MPSLSPIDK.[N]		1	1	7	O43795	O43795 [889-897]		0	987.518	7.15449e+06		High	High	0.0002463	0.000509	2.38	67.76
		FALSE	High	[K].MPSLSPIDK.[N]	1xOxidation [M1]	1	1	6	O43795	O43795 [889-897]		0	1003.51	1.25798e+06		High	High	0.0002463	0.003931	2	37.46
		FALSE	High	[K].NNDLLYR.[DH]		1	2	1	O43795	O43795 [530-536]		0	907.463	10407191		High	High	0.002506	0.05828	2.53	36.46
		FALSE	High	[K].NNDLLYR.[DH]	1xDeamidated [N1]	1	2	1	O43795	O43795 [530-536]		0	908.447	454351		High	High	0.0007433	0.01754	2.24	49.3
		FALSE	High	[K].QRLEDLATLIQK.[I]		1	1	1	O43795	O43795 [702-713]		1	1427.82	371918		High	High	0.0003305	0.008101	2.97	108.52
		FALSE	High	[K].RPPTAGSQFK.[A]		1	1	8	O43795	O43795 [566-575]		0	1088.58	2.00278e+06		High	High	0.0002463	0.002896	2.27	19.8
		FALSE	High	[K].SEVPLVDVTK.[V]		1	1	10	O43795	O43795 [1027-1036]		0	1086.6	9.82088e+06		High	High	0.0001905	0.0001522	2.68	63.23
		FALSE	High	[R].SGVEVLFNELEIPVEEYSFGR.[S]		1	1	2	O43795	O43795 [662-682]		0	2413.19	1.67588e+06		High	High	0.0001905	1.713e-10	5.56	110.27
		FALSE	High	[K].SLFPEGNPAK.[I]		1	1	11	O43795	O43795 [552-561]		0	1059.55	1.39701e+07		High	High	0.0001905	0.0001842	1.68	79.56
		FALSE	High	[R].SLPIYSPEK.[V]		1	1	2	O43795	O43795 [60-68]		0	1033.56	3.06271e+06		High	High	0.0003305	0.008575	2.16	58.22
		FALSE	High	[K].SQIVIAAWYR.[R]		1	1	1	O43795	O43795 [730-739]		0	1206.66	997839		High	High	0.0002463	0.0007631	2.51	104.22
		FALSE	High	[K].SSALVIQSYIR.[G]		1	1	4	O43795	O43795 [752-762]		0	1236.69	2.37172e+06		High	High	0.0001905	2.476e-05	3.11	96.86
		FALSE	High	[K].TSLLDNMIGVGDMVLLEPLNEETFINNLK.[K]		1	1	1	O43795	O43795 [8-36]		0	3232.65		No Quan Values	High	High	0.0001905	1.189e-09	3.58
		FALSE	High	[K].TSLLDNMIGVGDMVLLEPLNEETFINNLK.[K]	1xOxidation [M7]	1	1	1	O43795	O43795 [8-36]		0	3248.64	902588		High	High	0.0001905	1.425e-13	4.96	110.44
		FALSE	High	[K].VLYQVEGFVDK.[N]		1	1	5	O43795	O43795 [519-529]		0	1296.68	12073195		High	High	0.0001905	5.21e-06	2.97	97.97
		FALSE	High	[K].VNGVDDAANFR.[T]		1	1	5	O43795	O43795 [242-252]		0	1177.56	2.7775e+06		High	High	0.0001905	3.793e-05	2.54	45.86
		FALSE	High	[K].VNGVDDAANFR.[T]	1xDeamidated [N2]	1	1	6	O43795	O43795 [242-252]		0	1178.54	1370875		High	High	0.0001905	2.285e-05	2.88	48.62
		FALSE	High	[K].VSMSSQNDGFFAVHLK.[E]		1	1	2	O43795	O43795 [1037-1052]		0	1766.85	3.75708e+06		High	High	0.0001905	8.148e-08	3.82	107.48
		FALSE	High	[K].VSMSSQNDGFFAVHLK.[E]	1xOxidation [M3]	1	1	1	O43795	O43795 [1037-1052]		0	1782.85		No Quan Values	High	High	0.0001905	8.147e-08	3.49
		FALSE	High	[K].VSTTLNVAQAYYAR.[D]		1	1	10	O43795	O43795 [336-349]		0	1556.81	6.61165e+06		High	High	0.0001905	4.074e-10	4.31	82.13
		FALSE	High	[K].YFLEMK.[N]		1	1	1	O43795	O43795 [881-886]		0	830.412	2.46613e+06		High	High	0.007909	0.1274	1.56	89
		FALSE	High	[K].YFLEMK.[N]	1xOxidation [M5]	1	1	1	O43795	O43795 [881-886]		0	846.407	268335		High	High	0.009316	0.1528	1.03	89.77
		FALSE	High	[R].YLGLLENVR.[V]		2	2	3	Q9UBC5; O43795	Q9UBC5 [611-619]; O43795 [618-626]		0	1076.61	15100623	Shared	High	High	0.0002463	0.001268	2.53	106.07
		FALSE	High	[K].YMDIEFDFK.[G]	1xOxidation [M2]	2	2	1	Q9UBC5; O43795	Q9UBC5 [162-170]; O43795 [169-177]		0	1223.53	1.80403e+06	Shared	High	High	0.0002463	0.002256	2.73	104.97
		FALSE	High	[R].YNYLSLDSAK.[V]		1	1	5	O43795	O43795 [232-241]		0	1173.58	5338847		High	High	0.0001905	0.0002534	2.53	74.48
FALSE	High	Master Protein	P16403	Histone H1.2 OS=Homo sapiens OX=9606 GN=H1-2 PE=1 SV=2	0	24	6	151	1	213	21.4	10.93	379.44	6	3.69391e+08	High	1	Met-loss [N-Term]; Met-loss+Acetyl [N-Term]; Phospho [S2]
	Checked	Protein Group ID	# Proteins	# Unique Peptides	# Peptides	# PSMs	Group Description	Found in Sample: [S1] F1: Sample
	FALSE	821	2	1	6	151	[Master Protein] Histone H1.2 OS=Homo sapiens OX=9606 GN=H1-2 PE=1 SV=2	High
		Checked	Confidence	Annotated Sequence	Modifications	# Protein Groups	# Proteins	# PSMs	Master Protein Accessions	Positions in Master Proteins	Modifications in Master Proteins	# Missed Cleavages	Theo. MH+ [Da]	Abundance: F1: Sample	Quan Info	Found in Sample: [S1] F1: Sample	Confidence (by Search Engine): Sequest HT	Percolator q-Value (by Search Engine): Sequest HT	Percolator PEP (by Search Engine): Sequest HT	XCorr (by Search Engine): Sequest HT	Top Apex RT [min]
		FALSE	High	[K].ALAAAGYDVEK.[N]		4	5	29	P16402; P10412; P16403; P22492	P16402 [66-76]; P10412 [65-75]; P16403 [65-75]; P22492 [69-79]		0	1107.57	3.56687e+08	Shared	High	High	0.0001905	2.217e-05	2.84	41.08
		FALSE	High	[K].ASGPPVSELITK.[A]		3	3	24	P16402; P10412; P16403	P16402 [36-47]; P10412 [35-46]; P16403 [35-46]		0	1198.67	4.10368e+08	Shared	High	High	0.0001905	4.525e-07	2.59	78.57
		FALSE	High	[K].KALAAAGYDVEK.[N]		4	5	14	P16402; P10412; P16403; P22492	P16402 [65-76]; P10412 [64-75]; P16403 [64-75]; P22492 [68-79]		1	1235.66	5.44296e+06	Shared	High	High	0.0001905	1.211e-10	4.43	75.04
		FALSE	High	[R].KASGPPVSELITK.[A]		3	3	14	P16402; P10412; P16403	P16402 [35-47]; P10412 [34-46]; P16403 [34-46]		1	1326.76	149835074	Shared	High	High	0.0001905	2.831e-10	4.22	102.34
		FALSE	High	[-].MSETAPAAPAAAPPAEK.[A]	1xMet-loss [N-Term]	1	1	2	P16403	P16403 [1-17]	P16403 1xMet-loss [N-Term]	0	1478.75	2411765		High	High	0.0001905	1.161e-06	2.08	32.71
		FALSE	High	[-].MSETAPAAPAAAPPAEK.[A]	1xMet-loss+Acetyl [N-Term]	1	1	28	P16403	P16403 [1-17]	P16403 1xMet-loss+Acetyl [N-Term]	0	1520.76	3.65366e+08		High	High	0.0001905	1.71e-09	2.55	47.21
		FALSE	High	[-].MSETAPAAPAAAPPAEK.[A]	1xPhospho [S2]; 1xMet-loss [N-Term]	1	1	1	P16403	P16403 [1-17]	P16403 1xPhospho [S2]; 1xMet-loss [N-Term]	0	1558.71	544570		High	High	0.008315	0.1321	1.08	47.2
		FALSE	High	[-].MSETAPAAPAAAPPAEK.[A]	1xPhospho [S2]; 1xMet-loss+Acetyl [N-Term]	1	1	5	P16403	P16403 [1-17]	P16403 1xPhospho [S2]; 1xMet-loss+Acetyl [N-Term]	0	1600.73	1.06833e+06		High	High	0.0001905	1.594e-05	2.68	55.43
		FALSE	High	[R].SGVSLAALK.[K]		3	3	34	P16402; P10412; P16403	P16402 [56-64]; P10412 [55-63]; P16403 [55-63]		0	845.509	6.45195e+08	Shared	High	High	0.0001905	0.0002514	2.52	61.84
FALSE	High	Master Protein	Q16643	Drebrin OS=Homo sapiens OX=9606 GN=DBN1 PE=1 SV=4	0	38	18	147	18	649	71.4	4.45	377.48	18	2.06513e+08	High	1	Phospho [S142; T335; S337; S339; S341; S342; T343; S345; T346]; Met-loss+Acetyl [N-Term]
	Checked	Protein Group ID	# Proteins	# Unique Peptides	# Peptides	# PSMs	Group Description	Found in Sample: [S1] F1: Sample
	FALSE	670	1	18	18	147	[Master Protein] Drebrin OS=Homo sapiens OX=9606 GN=DBN1 PE=1 SV=4	High
		Checked	Confidence	Annotated Sequence	Modifications	# Protein Groups	# Proteins	# PSMs	Master Protein Accessions	Positions in Master Proteins	Modifications in Master Proteins	# Missed Cleavages	Theo. MH+ [Da]	Abundance: F1: Sample	Quan Info	Found in Sample: [S1] F1: Sample	Confidence (by Search Engine): Sequest HT	Percolator q-Value (by Search Engine): Sequest HT	Percolator PEP (by Search Engine): Sequest HT	XCorr (by Search Engine): Sequest HT	Top Apex RT [min]
		FALSE	High	[R].AAAPQAWAGPMEEPPQAQAPPR.[G]		1	1	9	Q16643	Q16643 [391-412]		0	2271.1	4.79147e+06		High	High	0.0001905	1.554e-10	4.03	85.11
		FALSE	High	[R].AAAPQAWAGPMEEPPQAQAPPR.[G]	1xDeamidated [Q5]	1	1	1	Q16643	Q16643 [391-412]		0	2272.08		No Quan Values	High	High	0.0002463	0.001138	2.28
		FALSE	High	[R].AAAPQAWAGPMEEPPQAQAPPR.[G]	1xOxidation [M11]	1	1	6	Q16643	Q16643 [391-412]		0	2287.09	805542		High	High	0.0001905	4.681e-09	3.17	72.3
		FALSE	High	[R].ALDEVTSSQPPPLPPPPPPAQETQEPSPILDSEETR.[A]		1	1	9	Q16643	Q16643 [355-390]		0	3846.89	7.71788e+06		High	High	0.0001905	1.013e-13	4.88	99.85
		FALSE	High	[R].ALDEVTSSQPPPLPPPPPPAQETQEPSPILDSEETR.[A]	1xDeamidated [Q9]	1	1	1	Q16643	Q16643 [355-390]		0	3847.88		No Quan Values	High	High	0.0002463	0.002471	1.58
		FALSE	High	[R].ALDEVTSSQPPPLPPPPPPAQETQEPSPILDSEETR.[A]	2xDeamidated [Q21; Q24]	1	1	1	Q16643	Q16643 [355-390]		0	3848.86		Not Reliable	High	High	0.0001905	3.11e-09	3.1
		FALSE	High	[R].EESAADWALYTYEDGSDDLK.[L]		1	1	2	Q16643	Q16643 [23-42]		0	2277.97	5.99721e+06		High	High	0.0001905	3.479e-10	4.53	104.98
		FALSE	High	[R].EQFWEQAK.[K]		1	1	5	Q16643	Q16643 [178-185]		0	1065.5	3.04566e+06		High	High	0.0008336	0.01982	1.51	69.86
		FALSE	High	[K].EQSIFGDHR.[D]		1	1	3	Q16643	Q16643 [253-261]		0	1088.51	2.35243e+06		High	High	0.0002463	0.0003522	2.09	29.38
		FALSE	High	[K].KSESEVEEAAAIIAQRPDNPR.[E]		1	1	4	Q16643	Q16643 [271-291]		1	2310.17	8.75271e+06		High	High	0.0001905	2.094e-09	3.95	106.1
		FALSE	High	[K].LAASGEGGLQELSGHFENQK.[V]		1	1	3	Q16643	Q16643 [43-62]		0	2072	2.34191e+07		High	High	0.0001905	2.56e-13	4.01	103.36
		FALSE	High	[R].LELLAAYEEVIR.[E]		1	1	3	Q16643	Q16643 [11-22]		0	1418.79	3.5031e+07		High	High	0.0001905	7.577e-07	3.29	109.28
		FALSE	High	[R].LREDENAEPVGTTYQK.[T]		1	1	2	Q16643	Q16643 [150-165]		1	1849.89		No Quan Values	High	High	0.0001905	1.855e-05	2.8
		FALSE	High	[R].LSSPVLHR.[L]		1	1	6	Q16643	Q16643 [140-147]		0	908.531	7.94338e+06		High	High	0.0003305	0.005204	1.51	26.13
		FALSE	High	[R].LSSPVLHR.[L]	1xPhospho [S]	1	1	3	Q16643	Q16643 [140-147]	Q16643 1xPhospho [S142]	0	988.498	7.66269e+06		High	High	0.001813	0.04339	2.51	27.58
		FALSE	High	[-].MAGVSFSGHR.[L]	1xMet-loss+Acetyl [N-Term]	1	1	21	Q16643	Q16643 [1-10]	Q16643 1xMet-loss+Acetyl [N-Term]	0	959.469	2.57367e+07		High	High	0.0001905	0.0001196	2.01	36.44
		FALSE	High	[R].MAPTPIPTR.[S]		1	1	3	Q16643	Q16643 [328-336]		0	983.534	2.73291e+07		High	High	0.0003305	0.005317	1.94	37.06
		FALSE	High	[R].MAPTPIPTR.[S]	1xOxidation [M1]	1	1	17	Q16643	Q16643 [328-336]		0	999.529	1.94609e+07		High	High	0.0001905	0.0001459	2.1	30.56
		FALSE	High	[R].MAPTPIPTRSPSDSSTASTPVAEQIER.[A]	1xPhospho [S/T]	1	1	8	Q16643	Q16643 [328-354]	Q16643 1xPhospho [T/S]	1	2906.36	350860		High	High	0.0001905	2.567e-07	3.94	83.78
		FALSE	High	[K].QQTLEAEEAK.[R]		1	1	3	Q16643	Q16643 [239-248]		0	1146.56	6339582		High	High	0.0002463	0.0003323	2.5	21.1
		FALSE	High	[K].QQTLEAEEAK.[R]	1xDeamidated [Q2]	1	1	1	Q16643	Q16643 [239-248]		0	1147.55		Not Reliable	High	High	0.0002463	0.0008672	2.25
		FALSE	High	[K].QQTLEAEEAKR.[R]		1	1	1	Q16643	Q16643 [239-249]		1	1302.66	50687.9		High	High	0.0002463	0.003039	1.65	19.16
		FALSE	High	[K].SESEVEEAAAIIAQRPDNPR.[E]		1	1	5	Q16643	Q16643 [272-291]		0	2182.07	9.29834e+06		High	High	0.0001905	6.958e-08	3.85	102.82
		FALSE	High	[R].SPSDSSTASTPVAEQIER.[A]		1	1	18	Q16643	Q16643 [337-354]		0	1861.88	7.7331e+06		High	High	0.0001905	3.856e-14	5.03	51.75
		FALSE	High	[R].SPSDSSTASTPVAEQIER.[A]	1xDeamidated [Q15]	1	1	1	Q16643	Q16643 [337-354]		0	1862.86	98168.6		High	High	0.0001905	4.514e-06	1.29	59.91
		FALSE	High	[R].SPSDSSTASTPVAEQIER.[A]	1xPhospho [S/T]	1	1	5	Q16643	Q16643 [337-354]	Q16643 1xPhospho [S/T]	0	1941.84	75139.2		High	High	0.0002463	0.0003256	1.97	56.18
		FALSE	High	[K].VAEFFQGVDVIVNASSVEDIDAGAIGQR.[L]		1	1	4	Q16643	Q16643 [105-132]		0	2906.45	2.52109e+06		High	High	0.0001905	1.49e-12	5.84	109.84
		FALSE	High	[K].VAEFFQGVDVIVNASSVEDIDAGAIGQR.[L]	1xDeamidated [N/Q]	1	1	2	Q16643	Q16643 [105-132]		0	2907.44		No Quan Values	High	High	0.0003305	0.007401	1.41
FALSE	High	Master Protein	P11142	Heat shock cognate 71 kDa protein OS=Homo sapiens OX=9606 GN=HSPA8 PE=1 SV=1	0	50	22	140	19	646	70.9	5.52	367.51	22	1.39886e+08	High	1
	Checked	Protein Group ID	# Proteins	# Unique Peptides	# Peptides	# PSMs	Group Description	Found in Sample: [S1] F1: Sample
	FALSE	577	2	19	22	140	[Master Protein] Heat shock cognate 71 kDa protein OS=Homo sapiens OX=9606 GN=HSPA8 PE=1 SV=1	High
		Checked	Confidence	Annotated Sequence	Modifications	# Protein Groups	# Proteins	# PSMs	Master Protein Accessions	Positions in Master Proteins	Modifications in Master Proteins	# Missed Cleavages	Theo. MH+ [Da]	Abundance: F1: Sample	Quan Info	Found in Sample: [S1] F1: Sample	Confidence (by Search Engine): Sequest HT	Percolator q-Value (by Search Engine): Sequest HT	Percolator PEP (by Search Engine): Sequest HT	XCorr (by Search Engine): Sequest HT	Top Apex RT [min]
		FALSE	High	[K].DAGTIAGLNVLR.[I]		1	1	9	P11142	P11142 [160-171]		0	1199.67	1.03063e+07		High	High	0.0001905	8.261e-07	3	94.05
		FALSE	High	[K].EIAEAYLGK.[T]		1	1	8	P11142	P11142 [129-137]		0	993.525	1.87344e+06		High	High	0.0002463	0.003893	1.44	58.62
		FALSE	High	[R].FDDAVVQSDMK.[H]		1	1	5	P11142	P11142 [78-88]		0	1254.57	1.53689e+06		High	High	0.0001905	5.223e-06	2.4	54.05
		FALSE	High	[R].FDDAVVQSDMK.[H]	1xOxidation [M10]	1	1	6	P11142	P11142 [78-88]		0	1270.56	2.14392e+06		High	High	0.0001905	6.815e-06	2.58	35.63
		FALSE	High	[R].FEELNADLFR.[G]		1	2	4	P11142	P11142 [302-311]		0	1253.62	1.17662e+07		High	High	0.0001905	2.397e-05	2.86	102.98
		FALSE	High	[K].FELTGIPPAPR.[G]		1	1	1	P11142	P11142 [459-469]		0	1197.66	849905		High	High	0.005946	0.1055	1.54	90.6
		FALSE	High	[R].GTLDPVEK.[A]		1	1	1	P11142	P11142 [312-319]		0	858.457	25924266		High	High	0.0007433	0.01714	1.77	25.37
		FALSE	High	[R].IINEPTAAAIAYGLDK.[KRG]		2	4	9	P11142; P11021	P11142 [172-187]; P11021 [198-213]		0	1659.9	29474505	Shared	High	High	0.0001905	6.419e-10	4.14	102.84
		FALSE	High	[K].LLQDFFNGK.[E]		1	3	2	P11142	P11142 [349-357]		0	1081.57	6939866		High	High	0.0002463	0.001417	2.48	103.79
		FALSE	High	[K].LLQDFFNGK.[E]	1xDeamidated [N7]	1	3	2	P11142	P11142 [349-357]		0	1082.55	1.57743e+06		High	High	0.0002463	0.004509	2.14	102.15
		FALSE	High	[K].LYQSAGGMPGGMPGGFPGGGAPPSGGASSGPTIEEVD.[-]		1	1	1	P11142	P11142 [610-646]		0	3346.5	3.12543e+06		High	High	0.0001905	5.331e-09	4.33	105.07
		FALSE	High	[K].LYQSAGGMPGGMPGGFPGGGAPPSGGASSGPTIEEVD.[-]	1xOxidation [M]	1	1	3	P11142	P11142 [610-646]		0	3362.49	1.20957e+06		High	High	0.0001905	2.81e-09	4.52	104.99
		FALSE	High	[R].MVNHFIAEFK.[R]		1	1	1	P11142	P11142 [237-246]		0	1235.62	5.07016e+06		High	High	0.0001905	0.0001282	2.88	109.03
		FALSE	High	[R].MVNHFIAEFK.[R]	1xOxidation [M1]	1	1	1	P11142	P11142 [237-246]		0	1251.62	1025382		High	High	0.0003305	0.009527	2.1	108.22
		FALSE	High	[K].NQVAMNPTNTVFDAK.[R]		1	1	4	P11142	P11142 [57-71]		0	1649.8	5.64125e+06		High	High	0.0001905	3.568e-09	3.48	75.92
		FALSE	High	[K].NQVAMNPTNTVFDAK.[R]	1xOxidation [M5]	1	1	11	P11142	P11142 [57-71]		0	1665.79	4.78307e+06		High	High	0.0001905	1.309e-09	3.93	64.05
		FALSE	High	[K].NSLESYAFNMK.[A]		1	1	5	P11142	P11142 [540-550]		0	1303.6	5.04177e+06		High	High	0.0001905	3.718e-06	3.49	90.53
		FALSE	High	[K].NSLESYAFNMK.[A]	1xOxidation [M10]	1	1	5	P11142	P11142 [540-550]		0	1319.59	548926		High	High	0.0001905	1.04e-05	2.78	72.7
		FALSE	High	[K].QTQTFTTYSDNQPGVLIQVYEGER.[A]		1	1	1	P11142	P11142 [424-447]		0	2774.33	966128		High	High	0.0001905	1.394e-08	3.91	105.1
		FALSE	High	[R].RFDDAVVQSDMK.[H]		1	1	4	P11142	P11142 [77-88]		1	1410.67	2.03192e+06		High	High	0.0002463	0.0008446	2.79	89.96
		FALSE	High	[K].SFYPEEVSSMVLTK.[M]		1	1	2	P11142	P11142 [113-126]		0	1616.79	11340489		High	High	0.0001905	0.0003237	2.56	104.6
		FALSE	High	[K].SFYPEEVSSMVLTK.[M]	1xOxidation [M10]	1	1	6	P11142	P11142 [113-126]		0	1632.78	1.1674e+06		High	High	0.0001905	1.069e-06	2.43	97.77
		FALSE	High	[K].SINPDEAVAYGAAVQAAILSGDK.[S]		1	1	2	P11142	P11142 [362-384]		0	2260.15	1.87637e+07		High	High	0.0001905	2.087e-12	6.27	109.04
		FALSE	High	[K].SQIHDIVLVGGSTR.[I]		1	1	9	P11142	P11142 [329-342]		0	1481.81	5.48598e+06		High	High	0.0001905	9.497e-08	3.34	98.61
		FALSE	High	[K].STAGDTHLGGEDFDNR.[M]		1	2	9	P11142	P11142 [221-236]		0	1691.73	2.33777e+06		High	High	0.0001905	7.078e-08	3.44	68.65
		FALSE	High	[R].TLSSSTQASIEIDSLYEGIDFYTSITR.[A]		1	1	1	P11142	P11142 [273-299]		0	2997.46	202274		High	High	0.0001905	8.924e-07	3.61	110.79
		FALSE	High	[R].TLSSSTQASIEIDSLYEGIDFYTSITR.[A]	1xDeamidated [Q7]	1	1	1	P11142	P11142 [273-299]		0	2998.44		Not Reliable	High	High	0.0005409	0.01294	1.65
		FALSE	High	[R].TTPSYVAFTDTER.[L]		2	6	5	P11142; P0DMV9	P11142 [37-49]; P0DMV9 [37-49]		0	1487.7	6.19927e+06	Shared	High	High	0.0001905	8.594e-06	2.42	71.78
		FALSE	High	[K].TVTNAVVTVPAYFNDSQR.[Q]		1	1	9	P11142	P11142 [138-155]		0	1982	8.22684e+06		High	High	0.0001905	1.934e-11	4.15	96.58
		FALSE	High	[K].TVTNAVVTVPAYFNDSQR.[Q]	1xDeamidated [N4]	1	1	1	P11142	P11142 [138-155]		0	1982.98		No Quan Values	High	High	0.001111	0.02682	1.25
		FALSE	High	[RK].VEIIANDQGNR.[TI]		3	7	22	P11142; P11021; P0DMV9	P11142 [26-36]; P11021 [50-60]; P0DMV9 [26-36]		0	1228.63	2.84513e+07	Shared	High	High	0.0001905	3.532e-06	2.32	31.97
		FALSE	High	[RK].VEIIANDQGNR.[TI]	1xDeamidated [N6]	3	7	2	P11142; P11021; P0DMV9	P11142 [26-36]; P11021 [50-60]; P0DMV9 [26-36]		0	1229.61	2.10708e+06	Shared	High	High	0.0001905	2.107e-05	2.77	35.42
FALSE	High	Master Protein	P16402	Histone H1.3 OS=Homo sapiens OX=9606 GN=H1-3 PE=1 SV=2	0	25	7	128	2	221	22.3	11.02	341.96	7	5.92967e+07	High	1	Met-loss [N-Term]; Met-loss+Acetyl [N-Term]; Phospho [S2; T18]
	Checked	Protein Group ID	# Proteins	# Unique Peptides	# Peptides	# PSMs	Group Description	Found in Sample: [S1] F1: Sample
	FALSE	783	2	2	7	128	[Master Protein] Histone H1.3 OS=Homo sapiens OX=9606 GN=H1-3 PE=1 SV=2	High
		Checked	Confidence	Annotated Sequence	Modifications	# Protein Groups	# Proteins	# PSMs	Master Protein Accessions	Positions in Master Proteins	Modifications in Master Proteins	# Missed Cleavages	Theo. MH+ [Da]	Abundance: F1: Sample	Quan Info	Found in Sample: [S1] F1: Sample	Confidence (by Search Engine): Sequest HT	Percolator q-Value (by Search Engine): Sequest HT	Percolator PEP (by Search Engine): Sequest HT	XCorr (by Search Engine): Sequest HT	Top Apex RT [min]
		FALSE	High	[K].ALAAAGYDVEK.[N]		4	5	29	P16402; P10412; P16403; P22492	P16402 [66-76]; P10412 [65-75]; P16403 [65-75]; P22492 [69-79]		0	1107.57	3.56687e+08	Shared	High	High	0.0001905	2.217e-05	2.84	41.08
		FALSE	High	[K].ASGPPVSELITK.[A]		3	3	24	P16402; P10412; P16403	P16402 [36-47]; P10412 [35-46]; P16403 [35-46]		0	1198.67	4.10368e+08	Shared	High	High	0.0001905	4.525e-07	2.59	78.57
		FALSE	High	[K].KALAAAGYDVEK.[N]		4	5	14	P16402; P10412; P16403; P22492	P16402 [65-76]; P10412 [64-75]; P16403 [64-75]; P22492 [68-79]		1	1235.66	5.44296e+06	Shared	High	High	0.0001905	1.211e-10	4.43	75.04
		FALSE	High	[R].KASGPPVSELITK.[A]		3	3	14	P16402; P10412; P16403	P16402 [35-47]; P10412 [34-46]; P16403 [34-46]		1	1326.76	149835074	Shared	High	High	0.0001905	2.831e-10	4.22	102.34
		FALSE	High	[-].MSETAPLAPTIPAPAEK.[T]	1xMet-loss [N-Term]	1	1	2	P16402	P16402 [1-17]	P16402 1xMet-loss [N-Term]	0	1592.85	306807		High	High	0.0001905	3.495e-07	3.11	70.07
		FALSE	High	[-].MSETAPLAPTIPAPAEK.[T]	1xMet-loss+Acetyl [N-Term]	1	1	8	P16402	P16402 [1-17]	P16402 1xMet-loss+Acetyl [N-Term]	0	1634.86	5.87566e+07		High	High	0.0001905	1.615e-08	4.1	81.56
		FALSE	High	[-].MSETAPLAPTIPAPAEK.[T]	1xPhospho [S2]; 1xMet-loss+Acetyl [N-Term]	1	1	1	P16402	P16402 [1-17]	P16402 1xPhospho [S2]; 1xMet-loss+Acetyl [N-Term]	0	1714.83		No Quan Values	High	High	0.0002463	0.0004104	3.1
		FALSE	High	[-].MSETAPLAPTIPAPAEKTPVK.[K]	1xPhospho [T18]; 1xMet-loss+Acetyl [N-Term]	1	1	2	P16402	P16402 [1-21]	P16402 1xPhospho [T18]; 1xMet-loss+Acetyl [N-Term]	1	2140.09	233276		High	High	0.0002463	0.001165	3.14	82.42
		FALSE	High	[R].SGVSLAALK.[K]		3	3	34	P16402; P10412; P16403	P16402 [56-64]; P10412 [55-63]; P16403 [55-63]		0	845.509	6.45195e+08	Shared	High	High	0.0001905	0.0002514	2.52	61.84
FALSE	High	Master Protein	P35749	Myosin-11 OS=Homo sapiens OX=9606 GN=MYH11 PE=1 SV=3	0	10	17	139	2	1972	227.2	5.5	341.42	17	950504	High	1
	Checked	Protein Group ID	# Proteins	# Unique Peptides	# Peptides	# PSMs	Group Description	Found in Sample: [S1] F1: Sample
	FALSE	468	1	2	17	139	[Master Protein] Myosin-11 OS=Homo sapiens OX=9606 GN=MYH11 PE=1 SV=3	High
		Checked	Confidence	Annotated Sequence	Modifications	# Protein Groups	# Proteins	# PSMs	Master Protein Accessions	Positions in Master Proteins	Modifications in Master Proteins	# Missed Cleavages	Theo. MH+ [Da]	Abundance: F1: Sample	Quan Info	Found in Sample: [S1] F1: Sample	Confidence (by Search Engine): Sequest HT	Percolator q-Value (by Search Engine): Sequest HT	Percolator PEP (by Search Engine): Sequest HT	XCorr (by Search Engine): Sequest HT	Top Apex RT [min]
		FALSE	High	[R].ALEEALEAK.[E]		2	2	10	P35580; P35749	P35580 [1491-1499]; P35749 [1491-1499]		0	973.52	1.61833e+08	Shared	High	High	0.0001905	0.0001543	2.26	38.25
		FALSE	High	[RK].ALELDPNLYR.[I]		2	2	8	P35580; P35749	P35580 [753-762]; P35749 [753-762]		0	1203.64	4.8869e+07	Shared	High	High	0.0001905	2.14e-05	2.19	88.61
		FALSE	High	[R].DLGEELEALK.[T]		2	2	5	P35749; P35579	P35749 [1143-1152]; P35579 [1136-1145]		0	1116.58	27612864	Shared	High	High	0.0001905	0.0001712	2.64	98.62
		FALSE	High	[K].EQADFAVEALAK.[A]		2	2	6	P35580; P35749	P35580 [415-426]; P35749 [415-426]		0	1291.65	23857504	Shared	High	High	0.0001905	3.835e-06	2.81	83.44
		FALSE	High	[K].FDQLLAEEK.[SNTA]		4	4	19	P35580; P35749; P35579; Q7Z406	P35580 [1453-1461]; P35749 [1453-1461]; P35579 [1446-1454]; Q7Z406 [1470-1478]		0	1092.56	4.05194e+07	Shared	High	High	0.0001905	0.0001337	2.15	67.4
		FALSE	High	[KR].KEEELQAALAR.[LVA]		3	3	7	P35749; P35579; Q7Z406	P35749 [1088-1098]; P35579 [1081-1091]; Q7Z406 [1105-1115]		1	1257.68	1.83691e+06	Shared	High	High	0.0001905	0.0001933	3.1	87.61
		FALSE	High	[KR].KFDQLLAEEK.[SNTA]		4	4	5	P35580; P35749; P35579; Q7Z406	P35580 [1452-1461]; P35749 [1452-1461]; P35579 [1445-1454]; Q7Z406 [1469-1478]		1	1220.65	75754316	Shared	High	High	0.0001905	1.229e-05	3.85	103.94
		FALSE	High	[KR].KFDQLLAEEK.[SNTA]	1xDeamidated [Q4]	4	4	1	P35580; P35749; P35579; Q7Z406	P35580 [1452-1461]; P35749 [1452-1461]; P35579 [1445-1454]; Q7Z406 [1469-1478]		1	1221.64		Not Reliable	High	High	0.0002463	0.004753	2.73
		FALSE	High	[R].INFDVTGYIVGANIETYLLEK.[S]		2	2	5	P35580; P35749	P35580 [248-268]; P35749 [248-268]		0	2372.24	2.15683e+06	Shared	High	High	0.0001905	2.687e-11	3.45	110.29
		FALSE	High	[R].IVFQEFR.[Q]		2	2	7	P35580; P35749	P35580 [719-725]; P35749 [719-725]		0	938.509	52044489	Shared	High	High	0.001985	0.04633	1.42	91.96
		FALSE	High	[R].NTDQASMPDNTAAQK.[V]		2	2	3	P35749; P35579	P35749 [366-380]; P35579 [359-373]		0	1591.7	29195503	Shared	High	High	0.0001905	6.631e-09	4.5	23.84
		FALSE	High	[R].NTDQASMPDNTAAQK.[V]	1xDeamidated [N/Q]	2	2	4	P35749; P35579	P35749 [366-380]; P35579 [359-373]		0	1592.69	2.20322e+06	Shared	High	High	0.0001905	3.71e-08	3.03	25.33
		FALSE	High	[R].NTDQASMPDNTAAQK.[V]	1xOxidation [M7]	2	2	14	P35749; P35579	P35749 [366-380]; P35579 [359-373]		0	1607.7	2.959e+06	Shared	High	High	0.0001905	2.429e-09	3	23.84
		FALSE	High	[R].NTDQASMPDNTAAQK.[V]	1xDeamidated [Q14]; 1xOxidation [M7]	2	2	1	P35749; P35579	P35749 [366-380]; P35579 [359-373]		0	1608.68	102611	Shared	High	High	0.0003305	0.006539	1.27	14.63
		FALSE	High	[KR].QLLQANPILEAFGNAK.[T]		3	3	2	P35749; P35579; Q7Z406	P35749 [217-232]; P35579 [210-225]; Q7Z406 [237-252]		0	1726.95	111687070	Shared	High	High	0.0001905	8.024e-09	4.02	109.49
		FALSE	High	[R].QQQLTAMK.[V]		2	2	2	P35749; P35579	P35749 [810-817]; P35579 [803-810]		0	947.498	1.14982e+07	Shared	High	High	0.0008336	0.01993	2.32	22.64
		FALSE	High	[R].QQQLTAMK.[V]	1xDeamidated [Q3]	2	2	1	P35749; P35579	P35749 [810-817]; P35579 [803-810]		0	948.482	729674	Shared	High	High	0.0003305	0.01214	2.08	24.44
		FALSE	High	[R].QQQLTAMK.[V]	1xOxidation [M7]	2	2	15	P35749; P35579	P35749 [810-817]; P35579 [803-810]		0	963.493	4.47998e+06	Shared	High	High	0.0003305	0.007844	2.09	21.55
		FALSE	High	[K].TELEDTLDSTATQQELR.[A]		1	1	2	P35749	P35749 [1153-1169]		0	1949.93		No Quan Values	High	High	0.0002463	0.002215	2.75
		FALSE	High	[RK].TQLEELEDELQATEDAK.[L]		3	3	4	P35580; P35749; P35579	P35580 [1546-1562]; P35749 [1546-1562]; P35579 [1539-1555]		0	1961.92	92506568	Shared	High	High	0.0001905	2.375e-12	4.81	106.41
		FALSE	High	[RK].TQLEELEDELQATEDAK.[L]	1xDeamidated [Q2]	3	3	2	P35580; P35749; P35579	P35580 [1546-1562]; P35749 [1546-1562]; P35579 [1539-1555]		0	1962.9	7050247	Shared	High	High	0.0001905	4.052e-09	4.99	107.07
		FALSE	High	[R].TVGQLYK.[E]		4	4	4	P35580; P35749; P35579; Q7Z406	P35580 [652-658]; P35749 [652-658]; P35579 [645-651]; Q7Z406 [669-675]		0	808.456	233110644	Shared	High	High	0.0009261	0.0221	1.68	25.35
		FALSE	High	[K].VKPLLQVTR.[Q]		3	3	10	P35580; P35749; Q7Z406	P35580 [841-849]; P35749 [841-849]; Q7Z406 [858-866]		0	1053.68	6.07484e+07	Shared	High	High	0.0002463	0.000493	3.16	102.36
		FALSE	High	[K].VKPLLQVTR.[Q]	1xDeamidated [Q6]	3	3	1	P35580; P35749; Q7Z406	P35580 [841-849]; P35749 [841-849]; Q7Z406 [858-866]		0	1054.66	528788	Shared	High	High	0.007682	0.1213	1.21	104.01
		FALSE	High	[K].VVSSVLQLGNIVFK.[K]		1	1	1	P35749	P35749 [349-362]		0	1502.89	950504		High	High	0.0002463	0.00195	2.38	109.77
FALSE	High	Master Protein	P10412	Histone H1.4 OS=Homo sapiens OX=9606 GN=H1-4 PE=1 SV=2	0	26	8	128	3	219	21.9	11.03	337.55	8	2.19085e+08	High	1	Met-loss [N-Term]; Met-loss+Acetyl [N-Term]; Phospho [T4; T18]
	Checked	Protein Group ID	# Proteins	# Unique Peptides	# Peptides	# PSMs	Group Description	Found in Sample: [S1] F1: Sample
	FALSE	810	2	3	8	128	[Master Protein] Histone H1.4 OS=Homo sapiens OX=9606 GN=H1-4 PE=1 SV=2	High
		Checked	Confidence	Annotated Sequence	Modifications	# Protein Groups	# Proteins	# PSMs	Master Protein Accessions	Positions in Master Proteins	Modifications in Master Proteins	# Missed Cleavages	Theo. MH+ [Da]	Abundance: F1: Sample	Quan Info	Found in Sample: [S1] F1: Sample	Confidence (by Search Engine): Sequest HT	Percolator q-Value (by Search Engine): Sequest HT	Percolator PEP (by Search Engine): Sequest HT	XCorr (by Search Engine): Sequest HT	Top Apex RT [min]
		FALSE	High	[K].ALAAAGYDVEK.[N]		4	5	29	P16402; P10412; P16403; P22492	P16402 [66-76]; P10412 [65-75]; P16403 [65-75]; P22492 [69-79]		0	1107.57	3.56687e+08	Shared	High	High	0.0001905	2.217e-05	2.84	41.08
		FALSE	High	[K].ASGPPVSELITK.[A]		3	3	24	P16402; P10412; P16403	P16402 [36-47]; P10412 [35-46]; P16403 [35-46]		0	1198.67	4.10368e+08	Shared	High	High	0.0001905	4.525e-07	2.59	78.57
		FALSE	High	[K].KALAAAGYDVEK.[N]		4	5	14	P16402; P10412; P16403; P22492	P16402 [65-76]; P10412 [64-75]; P16403 [64-75]; P22492 [68-79]		1	1235.66	5.44296e+06	Shared	High	High	0.0001905	1.211e-10	4.43	75.04
		FALSE	High	[R].KASGPPVSELITK.[A]		3	3	14	P16402; P10412; P16403	P16402 [35-47]; P10412 [34-46]; P16403 [34-46]		1	1326.76	149835074	Shared	High	High	0.0001905	2.831e-10	4.22	102.34
		FALSE	High	[-].MSETAPAAPAAPAPAEK.[T]	1xMet-loss [N-Term]	1	1	2	P10412	P10412 [1-17]	P10412 1xMet-loss [N-Term]	0	1478.75	5.2019e+06		High	High	0.0001905	1.201e-08	2.63	33.96
		FALSE	High	[-].MSETAPAAPAAPAPAEK.[T]	1xMet-loss+Acetyl [N-Term]	1	1	4	P10412	P10412 [1-17]	P10412 1xMet-loss+Acetyl [N-Term]	0	1520.76	2.10329e+08		High	High	0.0001905	5.921e-11	3.87	47.21
		FALSE	High	[-].MSETAPAAPAAPAPAEK.[T]	1xPhospho [T4]; 1xMet-loss [N-Term]	1	1	1	P10412	P10412 [1-17]	P10412 1xPhospho [T4]; 1xMet-loss [N-Term]	0	1558.71	1.4507e+06		High	High	0.001468	0.03523	1.69	47.22
		FALSE	High	[-].MSETAPAAPAAPAPAEK.[T]	1xPhospho [T4]; 1xMet-loss+Acetyl [N-Term]	1	1	1	P10412	P10412 [1-17]	P10412 1xPhospho [T4]; 1xMet-loss+Acetyl [N-Term]	0	1600.73		No Quan Values	High	High	0.001468	0.03054	1.42
		FALSE	High	[-].MSETAPAAPAAPAPAEKTPVK.[K]	1xPhospho [T/S]; 1xMet-loss+Acetyl [N-Term]	1	1	2	P10412	P10412 [1-21]	P10412 1xPhospho [T18]; 1xMet-loss+Acetyl [N-Term]	1	2025.99	1531183		High	High	0.0001905	3.955e-06	3.09	51.12
		FALSE	High	[-].MSETAPAAPAAPAPAEKTPVKK.[K]	1xPhospho [T18]; 1xMet-loss+Acetyl [N-Term]	1	1	3	P10412	P10412 [1-22]	P10412 1xPhospho [T18]; 1xMet-loss+Acetyl [N-Term]	2	2154.08	572063		High	High	0.0001905	1.827e-06	2.88	47.29
		FALSE	High	[R].SGVSLAALK.[K]		3	3	34	P16402; P10412; P16403	P16402 [56-64]; P10412 [55-63]; P16403 [55-63]		0	845.509	6.45195e+08	Shared	High	High	0.0001905	0.0002514	2.52	61.84
FALSE	High	Master Protein	P16401	Histone H1.5 OS=Homo sapiens OX=9606 GN=H1-5 PE=1 SV=3	0	25	8	132	8	226	22.6	10.92	334.41	8	1.29847e+09	High	1	Met-loss [N-Term]; Met-loss+Acetyl [N-Term]; Phospho [S2; S18]
	Checked	Protein Group ID	# Proteins	# Unique Peptides	# Peptides	# PSMs	Group Description	Found in Sample: [S1] F1: Sample
	FALSE	377	1	8	8	132	[Master Protein] Histone H1.5 OS=Homo sapiens OX=9606 GN=H1-5 PE=1 SV=3	High
		Checked	Confidence	Annotated Sequence	Modifications	# Protein Groups	# Proteins	# PSMs	Master Protein Accessions	Positions in Master Proteins	Modifications in Master Proteins	# Missed Cleavages	Theo. MH+ [Da]	Abundance: F1: Sample	Quan Info	Found in Sample: [S1] F1: Sample	Confidence (by Search Engine): Sequest HT	Percolator q-Value (by Search Engine): Sequest HT	Percolator PEP (by Search Engine): Sequest HT	XCorr (by Search Engine): Sequest HT	Top Apex RT [min]
		FALSE	High	[K].ALAAGGYDVEK.[N]		1	1	20	P16401	P16401 [68-78]		0	1093.55	2.76275e+08		High	High	0.0001905	4.14e-05	2.19	37.94
		FALSE	High	[K].ATGPPVSELITK.[A]		1	1	23	P16401	P16401 [38-49]		0	1212.68	3.21523e+08		High	High	0.0001905	3.583e-06	2.7	81.23
		FALSE	High	[K].KALAAGGYDVEK.[N]		1	1	8	P16401	P16401 [67-78]		1	1221.65	2893151		High	High	0.0001905	5.517e-07	4.13	70.47
		FALSE	High	[R].KATGPPVSELITK.[A]		1	1	10	P16401	P16401 [37-49]		1	1340.78	110899746		High	High	0.0001905	1.554e-09	4.16	102.56
		FALSE	High	[-].MSETAPAETATPAPVEK.[S]	1xMet-loss [N-Term]	1	1	5	P16401	P16401 [1-17]	P16401 1xMet-loss [N-Term]	0	1598.79	6.94622e+06		High	High	0.0001905	1.849e-09	3.31	33.94
		FALSE	High	[-].MSETAPAETATPAPVEK.[S]	1xMet-loss+Acetyl [N-Term]	1	1	24	P16401	P16401 [1-17]	P16401 1xMet-loss+Acetyl [N-Term]	0	1640.8	2.52014e+08		High	High	0.0001905	2.362e-08	2.62	48.61
		FALSE	High	[-].MSETAPAETATPAPVEK.[S]	1xPhospho [S2]; 1xMet-loss [N-Term]	1	1	1	P16401	P16401 [1-17]	P16401 1xPhospho [S2]; 1xMet-loss [N-Term]	0	1678.76	2.07997e+06		High	High	0.0002463	0.003898	3.22	48.63
		FALSE	High	[-].MSETAPAETATPAPVEK.[S]	1xPhospho [S2]; 1xMet-loss+Acetyl [N-Term]	1	1	1	P16401	P16401 [1-17]	P16401 1xPhospho [S2]; 1xMet-loss+Acetyl [N-Term]	0	1720.77	1.55633e+06		High	High	0.0001905	8.938e-07	3.53	58.53
		FALSE	High	[-].MSETAPAETATPAPVEKSPAK.[K]	1xPhospho [S18]; 1xMet-loss [N-Term]	1	1	3	P16401	P16401 [1-21]	P16401 1xPhospho [S18]; 1xMet-loss [N-Term]	1	2061.97	576732		High	High	0.0001905	2.202e-07	4.18	36.23
		FALSE	High	[-].MSETAPAETATPAPVEKSPAK.[K]	1xMet-loss+Acetyl [N-Term]; 1xPhospho [S18(100)]	1	1	18	P16401	P16401 [1-21]	P16401 1xPhospho [S18]; 1xMet-loss+Acetyl [N-Term]	1	2103.98	3.6935e+07		High	High	0.0001905	1.38e-09	4.45	48.29
		FALSE	High	[-].MSETAPAETATPAPVEKSPAKK.[K]	1xPhospho [S18]; 1xMet-loss+Acetyl [N-Term]	1	1	5	P16401	P16401 [1-22]	P16401 1xPhospho [S18]; 1xMet-loss+Acetyl [N-Term]	2	2232.08	1.79505e+06		High	High	0.0001905	3.462e-06	3.17	45.47
		FALSE	High	[R].NGLSLAALK.[K]		1	1	8	P16401	P16401 [58-66]		0	886.536	95755174		High	High	0.0002463	0.0005432	3.12	84.12
		FALSE	High	[R].NGLSLAALK.[K]	1xDeamidated [N1]	1	1	6	P16401	P16401 [58-66]		0	887.52	189220688		High	High	0.0002463	0.0003285	2.27	80.8
FALSE	High	Master Protein	P02545	Prelamin-A/C OS=Homo sapiens OX=9606 GN=LMNA PE=1 SV=1	0	48	31	147	31	664	74.1	7.02	331.85	31	1.95526e+08	High	1	Acetyl [N-Term]
	Checked	Protein Group ID	# Proteins	# Unique Peptides	# Peptides	# PSMs	Group Description	Found in Sample: [S1] F1: Sample
	FALSE	657	1	31	31	147	[Master Protein] Prelamin-A/C OS=Homo sapiens OX=9606 GN=LMNA PE=1 SV=1	High
		Checked	Confidence	Annotated Sequence	Modifications	# Protein Groups	# Proteins	# PSMs	Master Protein Accessions	Positions in Master Proteins	Modifications in Master Proteins	# Missed Cleavages	Theo. MH+ [Da]	Abundance: F1: Sample	Quan Info	Found in Sample: [S1] F1: Sample	Confidence (by Search Engine): Sequest HT	Percolator q-Value (by Search Engine): Sequest HT	Percolator PEP (by Search Engine): Sequest HT	XCorr (by Search Engine): Sequest HT	Top Apex RT [min]
		FALSE	High	[K].AAYEAELGDAR.[K]		1	1	3	P02545	P02545 [79-89]		0	1165.55	2.02984e+06		High	High	0.0001905	4.076e-05	2.23	44.62
		FALSE	High	[R].AQHEDQVEQYK.[K]		1	1	2	P02545	P02545 [250-260]		0	1374.63	746520		High	High	0.0003305	0.00536	3.2	18.66
		FALSE	High	[K].ASASGSGAQVGGPISSGSSASSVTVTR.[S]		1	1	11	P02545	P02545 [598-624]		0	2365.16	3.60781e+06		High	High	0.0001905	8.356e-18	6.33	60.52
		FALSE	High	[K].ASASGSGAQVGGPISSGSSASSVTVTR.[S]	1xDeamidated [Q9]	1	1	3	P02545	P02545 [598-624]		0	2366.14		Not Reliable	High	High	0.0001905	7.92e-06	2.49
		FALSE	High	[K].DLEALLNSK.[E]		1	1	4	P02545	P02545 [136-144]		0	1002.55	4.14398e+06		High	High	0.0002463	0.001881	2.45	90.94
		FALSE	High	[R].DLEDSLAR.[E]		1	1	2	P02545	P02545 [322-329]		0	918.453	11717071		High	High	0.0008336	0.02002	1.59	44.2
		FALSE	High	[K].EAALSTALSEK.[R]		1	1	10	P02545	P02545 [145-155]		0	1119.59	2.47735e+06		High	High	0.0001905	1.821e-05	2.94	51.67
		FALSE	High	[K].EDLQELNDR.[L]		1	1	2	P02545	P02545 [33-41]		0	1131.53	6.07465e+06		High	High	0.0002463	0.001498	2.86	36.59
		FALSE	High	[K].EDLQELNDR.[L]	1xDeamidated [N7]	1	1	1	P02545	P02545 [33-41]		0	1132.51		No Quan Values	High	High	0.0002463	0.00352	2.19
		FALSE	High	[K].EGDLIAAQAR.[L]		1	1	1	P02545	P02545 [124-133]		0	1043.55	5.83901e+06		High	High	0.0001905	0.0001031	2.98	34.21
		FALSE	High	[K].KQLQDEMLR.[R]		1	1	2	P02545	P02545 [181-189]		1	1160.61	354670		High	High	0.0007433	0.01717	2.22	84.63
		FALSE	High	[R].LADALQELR.[A]		1	1	8	P02545	P02545 [241-249]		0	1028.57	1.23224e+07		High	High	0.0001905	0.0001619	2.59	82.88
		FALSE	High	[K].LALDMEIHAYR.[K]		1	1	1	P02545	P02545 [367-377]		0	1331.68	3.1013e+06		High	High	0.0001905	1.187e-05	3.61	107.05
		FALSE	High	[R].IDSLSAQLSQLQK.[Q]		1	1	7	P02545	P02545 [299-311]		0	1430.78	4.29796e+06		High	High	0.0001905	2.423e-07	4.08	87.83
		FALSE	High	[R].IDSLSAQLSQLQK.[Q]	1xDeamidated [Q]	1	1	2	P02545	P02545 [299-311]		0	1431.77		No Quan Values	High	High	0.0001905	4.71e-07	2.99
		FALSE	High	[K].LEAALGEAK.[K]		1	1	2	P02545	P02545 [172-180]		0	901.499	2.54231e+07		High	High	0.0003305	0.01219	2.26	28.47
		FALSE	High	[R].LKDLEALLNSK.[E]		1	1	2	P02545	P02545 [134-144]		1	1243.73	4.09017e+06		High	High	0.0001905	4.492e-06	3.44	108.12
		FALSE	High	[R].LQLELSK.[V]		1	1	6	P02545	P02545 [102-108]		0	830.498	7.2942e+06		High	High	0.001468	0.03058	1.27	51.58
		FALSE	High	[K].LRDLEDSLAR.[E]		1	1	1	P02545	P02545 [320-329]		1	1187.64	283087		High	High			2.84	97.18
		FALSE	High	[R].LSPSPTSQR.[S]		1	1	2	P02545	P02545 [389-397]		0	972.511	6.53345e+06		High	High	0.0003305	0.01242	1.66	17.2
		FALSE	High	[R].LVEIDNGK.[Q]		1	1	1	P02545	P02545 [226-233]		0	887.483	13387376		High	High	0.0003305	0.007264	1.91	24.37
		FALSE	High	[R].LVEIDNGK.[Q]	1xDeamidated [N6]	1	1	3	P02545	P02545 [226-233]		0	888.467	1.08908e+07		High	High	0.0003305	0.007109	2.01	27.66
		FALSE	High	[-].METPSQR.[R]	1xAcetyl [N-Term]	1	1	1	P02545	P02545 [1-7]	P02545 1xAcetyl [N-Term]	0	890.404	1.35857e+06		High	High	0.003193	0.07014	1.78	31.19
		FALSE	High	[R].MQQQLDEYQELLDIK.[L]		1	1	2	P02545	P02545 [352-366]		0	1893.93	4.77046e+06		High	High	0.0001905	3.479e-08	4.5	106.02
		FALSE	High	[R].MQQQLDEYQELLDIK.[L]	1xOxidation [M1]	1	1	1	P02545	P02545 [352-366]		0	1909.92		No Quan Values	High	High	0.0001905	4.792e-09	3.87
		FALSE	High	[K].NIYSEELR.[E]		1	1	15	P02545	P02545 [209-216]		0	1023.51	3.65713e+06		High	High	0.0002463	0.004961	1.82	60.88
		FALSE	High	[R].NSNLVGAAHEELQQSR.[I]		1	1	5	P02545	P02545 [281-296]		0	1752.86	3.47993e+06		High	High	0.0001905	1.976e-10	4.4	96.02
		FALSE	High	[K].QLQDEMLR.[R]		1	1	1	P02545	P02545 [182-189]		0	1032.51	352520		High	High	0.0002463	0.001394	1.83	44.82
		FALSE	High	[K].QLQDEMLR.[R]	1xOxidation [M6]	1	1	1	P02545	P02545 [182-189]		0	1048.51	762228		High	High	0.0003305	0.01175	1.5	27.09
		FALSE	High	[R].QNGDDPLLTYR.[F]		1	1	4	P02545	P02545 [472-482]		0	1291.63	854115		High	High	0.0001905	2.038e-05	2.31	74.61
		FALSE	High	[R].QNGDDPLLTYR.[F]	1xDeamidated [N2]	1	1	3	P02545	P02545 [472-482]		0	1292.61	191250		High	High	0.0001905	0.0002159	2.32	77.02
		FALSE	High	[R].SGAQASSTPLSPTR.[I]		1	1	3	P02545	P02545 [12-25]		0	1359.69	13267388		High	High	0.0001905	3.935e-06	3.01	27.83
		FALSE	High	[R].SLETENAGLR.[L]		1	1	3	P02545	P02545 [51-60]		0	1089.55	1.40852e+07		High	High	0.0002463	0.000652	1.96	32.18
		FALSE	High	[R].SLETENAGLR.[L]	1xDeamidated [N6]	1	1	1	P02545	P02545 [51-60]		0	1090.54	304549		High	High	0.0002463	0.003124	2.46	34.36
		FALSE	High	[K].SNEDQSMGNWQIK.[R]		1	1	2	P02545	P02545 [458-470]		0	1536.67	368933		High	High	0.0001905	3.48e-06	2.58	70.02
		FALSE	High	[R].SVGGSGGGSFGDNLVTR.[S]		1	1	8	P02545	P02545 [628-644]		0	1566.75	4.16646e+06		High	High	0.0001905	1.158e-09	4.07	78.03
		FALSE	High	[R].TALINSTGEEVAMR.[K]		1	1	5	P02545	P02545 [528-541]		0	1491.75	3.70752e+06		High	High	0.0001905	1.509e-07	3.19	72.45
		FALSE	High	[R].TALINSTGEEVAMR.[K]	1xDeamidated [N5]	1	1	1	P02545	P02545 [528-541]		0	1492.73		No Quan Values	High	High	0.0001905	0.0002034	1.91
		FALSE	High	[R].TALINSTGEEVAMR.[K]	1xOxidation [M13]	1	1	8	P02545	P02545 [528-541]		0	1507.74	1.12942e+06		High	High	0.0001905	4.529e-06	2.86	60.91
		FALSE	High	[R].TLEGELHDLR.[G]		1	1	5	P02545	P02545 [157-166]		0	1182.61	7.23875e+06		High	High	0.0001905	1.818e-06	2.8	103.36
		FALSE	High	[R].VAVEEVDEEGK.[F]		1	1	2	P02545	P02545 [440-450]		0	1203.57	11216771		High	High	0.0001905	1.953e-06	2.92	30.51
FALSE	High	Master Protein	Q5QNW6	Histone H2B type 2-F OS=Homo sapiens OX=9606 GN=H2BC18 PE=1 SV=3	0	41	6	135	6	126	13.9	10.32	331.39	6	3.04292e+09	High	1
	Checked	Protein Group ID	# Proteins	# Unique Peptides	# Peptides	# PSMs	Group Description	Found in Sample: [S1] F1: Sample
	FALSE	202	11	6	6	135	[Master Protein] Histone H2B type 2-F OS=Homo sapiens OX=9606 GN=H2BC18 PE=1 SV=3	High
		Checked	Confidence	Annotated Sequence	Modifications	# Protein Groups	# Proteins	# PSMs	Master Protein Accessions	Positions in Master Proteins	Modifications in Master Proteins	# Missed Cleavages	Theo. MH+ [Da]	Abundance: F1: Sample	Quan Info	Found in Sample: [S1] F1: Sample	Confidence (by Search Engine): Sequest HT	Percolator q-Value (by Search Engine): Sequest HT	Percolator PEP (by Search Engine): Sequest HT	XCorr (by Search Engine): Sequest HT	Top Apex RT [min]
		FALSE	High	[K].AMGIMNSFVNDIFER.[I]		1	14	12	Q5QNW6	Q5QNW6 [59-73]		0	1743.82	4.33454e+08		High	High	0.0001905	9.035e-09	3.77	110.08
		FALSE	High	[K].AMGIMNSFVNDIFER.[I]	1xDeamidated [N10]	1	14	2	Q5QNW6	Q5QNW6 [59-73]		0	1744.8	8471740		High	High	0.0001905	4.335e-08	4.25	109.76
		FALSE	High	[K].AMGIMNSFVNDIFER.[I]	2xDeamidated [N6; N10]	1	14	2	Q5QNW6	Q5QNW6 [59-73]		0	1745.79	2.48193e+06		High	High	0.0001905	5.749e-06	3.02	108.38
		FALSE	High	[K].AMGIMNSFVNDIFER.[I]	1xOxidation [M]	1	14	10	Q5QNW6	Q5QNW6 [59-73]		0	1759.81	3.39982e+08		High	High	0.0001905	1.284e-08	4.59	109.87
		FALSE	High	[K].AMGIMNSFVNDIFER.[I]	1xDeamidated [N]; 1xOxidation [M]	1	14	8	Q5QNW6	Q5QNW6 [59-73]		0	1760.8	4.17583e+07		High	High	0.0001905	2.602e-08	3.81	108.86
		FALSE	High	[K].AMGIMNSFVNDIFER.[I]	2xDeamidated [N6; N10]; 1xOxidation [M2]	1	14	1	Q5QNW6	Q5QNW6 [59-73]		0	1761.78	1554498		High	High	0.0001905	4.655e-06	3.53	106.47
		FALSE	High	[K].AMGIMNSFVNDIFER.[I]	2xOxidation [M2; M5]	1	14	9	Q5QNW6	Q5QNW6 [59-73]		0	1775.81	50546898		High	High	0.0001905	3.407e-09	4.38	108.09
		FALSE	High	[K].AMGIMNSFVNDIFER.[I]	1xDeamidated [N]; 2xOxidation [M2; M5]	1	14	4	Q5QNW6	Q5QNW6 [59-73]		0	1776.79	7.01762e+06		High	High	0.0001905	1.372e-07	3.49	107.06
		FALSE	High	[R].EIQTAVR.[L]		1	14	2	Q5QNW6	Q5QNW6 [94-100]		0	816.457	685167		High	High	0.001562	0.03614	1.31	18.88
		FALSE	High	[R].EIQTAVR.[L]	1xDeamidated [Q3]	1	14	1	Q5QNW6	Q5QNW6 [94-100]		0	817.441	475212		High	High	0.005047	0.09193	1.6	20.63
		FALSE	High	[K].ESYSVYVYK.[V]		1	9	26	Q5QNW6	Q5QNW6 [36-44]		0	1137.55	1.46292e+08		High	High	0.0002463	0.001059	2.12	60.05
		FALSE	High	[R].KESYSVYVYK.[V]		1	9	15	Q5QNW6	Q5QNW6 [35-44]		1	1265.64	44349810		High	High	0.0001905	7.134e-07	3.32	84.85
		FALSE	High	[R].LLLPGELAK.[H]		1	16	22	Q5QNW6	Q5QNW6 [101-109]		0	953.603	1.94569e+09		High	High	0.0002463	0.001105	1.55	96.88
		FALSE	High	[K].QVHPDTGISSK.[A]		1	15	19	Q5QNW6	Q5QNW6 [48-58]		0	1168.6	1.69795e+07		High	High	0.0001905	2.623e-05	3.43	16.49
		FALSE	High	[K].QVHPDTGISSK.[A]	1xDeamidated [Q1]	1	15	2	Q5QNW6	Q5QNW6 [48-58]		0	1169.58	3.17412e+06		High	High	0.0001905	0.0001119	2.98	17.13
FALSE	High	Master Protein	P07437	Tubulin beta chain OS=Homo sapiens OX=9606 GN=TUBB PE=1 SV=2	0	37	14	125	3	444	49.6	4.89	317.11	14	6.40712e+07	High	1
	Checked	Protein Group ID	# Proteins	# Unique Peptides	# Peptides	# PSMs	Group Description	Found in Sample: [S1] F1: Sample
	FALSE	1046	3	3	14	125	[Master Protein] Tubulin beta chain OS=Homo sapiens OX=9606 GN=TUBB PE=1 SV=2	High
		Checked	Confidence	Annotated Sequence	Modifications	# Protein Groups	# Proteins	# PSMs	Master Protein Accessions	Positions in Master Proteins	Modifications in Master Proteins	# Missed Cleavages	Theo. MH+ [Da]	Abundance: F1: Sample	Quan Info	Found in Sample: [S1] F1: Sample	Confidence (by Search Engine): Sequest HT	Percolator q-Value (by Search Engine): Sequest HT	Percolator PEP (by Search Engine): Sequest HT	XCorr (by Search Engine): Sequest HT	Top Apex RT [min]
		FALSE	High	[R].AILVDLEPGTMDSVR.[S]		4	4	3	Q13885; Q13509; P07437; Q9BVA1	Q13885 [63-77]; Q13509 [63-77]; P07437 [63-77]; Q9BVA1 [63-77]		0	1615.84	1.82453e+07	Shared	High	High	0.0001905	2.23e-06	3.23	104.55
		FALSE	High	[R].AILVDLEPGTMDSVR.[S]	1xOxidation [M11]	4	4	8	Q13885; Q13509; P07437; Q9BVA1	Q13885 [63-77]; Q13509 [63-77]; P07437 [63-77]; Q9BVA1 [63-77]		0	1631.83	1.21047e+07	Shared	High	High	0.0001905	3.435e-09	3.05	104.6
		FALSE	High	[R].ALTVPELTQQVFDAK.[N]		1	1	4	P07437	P07437 [283-297]		0	1659.9	45935551		High	High	0.0001905	3.545e-06	3.2	106.7
		FALSE	High	[R].ALTVPELTQQVFDAK.[N]	1xDeamidated [Q]	1	1	2	P07437	P07437 [283-297]		0	1660.88	473054		High	High	0.0001905	1.335e-06	2.24	107.64
		FALSE	High	[K].EVDEQMLNVQNK.[N]		4	4	10	Q13885; P07437; P68371; Q9BVA1	Q13885 [325-336]; P07437 [325-336]; P68371 [325-336]; Q9BVA1 [325-336]		0	1446.69	9986341	Shared	High	High	0.0001905	2.473e-08	3.14	52.14
		FALSE	High	[K].EVDEQMLNVQNK.[N]	1xDeamidated [Q10]	4	4	1	Q13885; P07437; P68371; Q9BVA1	Q13885 [325-336]; P07437 [325-336]; P68371 [325-336]; Q9BVA1 [325-336]		0	1447.67	67536.5	Shared	High	High	0.0002463	0.00311	0.94	57.36
		FALSE	High	[K].EVDEQMLNVQNK.[N]	1xOxidation [M6]	4	4	15	Q13885; P07437; P68371; Q9BVA1	Q13885 [325-336]; P07437 [325-336]; P68371 [325-336]; Q9BVA1 [325-336]		0	1462.68	3.18689e+06	Shared	High	High	0.0001905	1.47e-06	2.65	34.21
		FALSE	High	[K].EVDEQMLNVQNK.[N]	1xDeamidated [Q5]; 1xOxidation [M6]	4	4	1	Q13885; P07437; P68371; Q9BVA1	Q13885 [325-336]; P07437 [325-336]; P68371 [325-336]; Q9BVA1 [325-336]		0	1463.67	112510	Shared	High	High	0.001813	0.04398	1.12	36.65
		FALSE	High	[R].FPGQLNADLR.[K]		7	10	16	Q13885; Q13509; P04350; Q3ZCM7; P07437; P68371; Q9BVA1	Q13885 [242-251]; Q13509 [242-251]; P04350 [242-251]; Q3ZCM7 [242-251]; P07437 [242-251]; P68371 [242-251]; Q9BVA1 [242-251]		0	1130.6	3.19382e+07	Shared	High	High	0.0001905	5.501e-06	2.84	91.94
		FALSE	High	[R].FPGQLNADLR.[K]	1xDeamidated [N6]	7	10	2	Q13885; Q13509; P04350; Q3ZCM7; P07437; P68371; Q9BVA1	Q13885 [242-251]; Q13509 [242-251]; P04350 [242-251]; Q3ZCM7 [242-251]; P07437 [242-251]; P68371 [242-251]; Q9BVA1 [242-251]		0	1131.58	277656	Shared	High	High	0.0009261	0.02197	1.5	86.91
		FALSE	High	[K].GHYTEGAELVDSVLDVVR.[K]		5	5	2	Q13885; Q13509; P07437; P68371; Q9BVA1	Q13885 [104-121]; Q13509 [104-121]; P07437 [104-121]; P68371 [104-121]; Q9BVA1 [104-121]		0	1958.98	1.24256e+07	Shared	High	High	0.0001905	1.979e-15	5.47	109.88
		FALSE	High	[R].KLAVNMVPFPR.[L]	1xOxidation [M6]	7	10	1	Q13885; Q13509; P04350; Q3ZCM7; P07437; P68371; Q9BVA1	Q13885 [252-262]; Q13509 [252-262]; P04350 [252-262]; Q3ZCM7 [252-262]; P07437 [252-262]; P68371 [252-262]; Q9BVA1 [252-262]		1	1287.72	212370	Shared	High	High	0.001203	0.02855	2.27	104.54
		FALSE	High	[K].LAVNMVPFPR.[L]		7	10	7	Q13885; Q13509; P04350; Q3ZCM7; P07437; P68371; Q9BVA1	Q13885 [253-262]; Q13509 [253-262]; P04350 [253-262]; Q3ZCM7 [253-262]; P07437 [253-262]; P68371 [253-262]; Q9BVA1 [253-262]		0	1143.63	1.84558e+07	Shared	High	High	0.0001905	2.733e-05	2.92	102.84
		FALSE	High	[K].LAVNMVPFPR.[L]	1xOxidation [M5]	7	10	3	Q13885; Q13509; P04350; Q3ZCM7; P07437; P68371; Q9BVA1	Q13885 [253-262]; Q13509 [253-262]; P04350 [253-262]; Q3ZCM7 [253-262]; P07437 [253-262]; P68371 [253-262]; Q9BVA1 [253-262]		0	1159.63	3.5531e+06	Shared	High	High	0.0001905	9.546e-05	2.99	103
		FALSE	High	[R].IMNTFSVVPSPK.[V]		4	4	7	Q13509; P04350; P07437; P68371	Q13509 [163-174]; P04350 [163-174]; P07437 [163-174]; P68371 [163-174]		0	1319.7	1.32423e+07	Shared	High	High	0.0001905	3.468e-06	3.12	90.52
		FALSE	High	[R].IMNTFSVVPSPK.[V]	1xOxidation [M2]	4	4	11	Q13509; P04350; P07437; P68371	Q13509 [163-174]; P04350 [163-174]; P07437 [163-174]; P68371 [163-174]		0	1335.7	5.11728e+06	Shared	High	High	0.0001905	5.792e-07	2.35	76.97
		FALSE	High	[K].IREEYPDR.[I]		5	7	2	Q13885; Q3ZCM7; P07437; P68371; Q9BVA1	Q13885 [155-162]; Q3ZCM7 [155-162]; P07437 [155-162]; P68371 [155-162]; Q9BVA1 [155-162]		1	1077.53	3.60778e+06	Shared	High	High	0.0009261	0.02198	2.68	19.34
		FALSE	High	[R].ISEQFTAMFR.[R]		6	6	2	Q13885; Q13509; P04350; P07437; P68371; Q9BVA1	Q13885 [381-390]; Q13509 [381-390]; P04350 [381-390]; P07437 [381-390]; P68371 [381-390]; Q9BVA1 [381-390]		0	1229.6	14173649	Shared	High	High	0.0002463	0.00046	2.65	103.49
		FALSE	High	[R].ISEQFTAMFR.[R]	1xOxidation [M8]	6	6	8	Q13885; Q13509; P04350; P07437; P68371; Q9BVA1	Q13885 [381-390]; Q13509 [381-390]; P04350 [381-390]; P07437 [381-390]; P68371 [381-390]; Q9BVA1 [381-390]		0	1245.59	3916665	Shared	High	High	0.0001905	8.702e-05	2.7	103.53
		FALSE	High	[R].ISVYYNEATGGK.[Y]		1	1	8	P07437	P07437 [47-58]		0	1301.64	4.4443e+06		High	High	0.0001905	1.288e-06	2.5	51.73
		FALSE	High	[R].ISVYYNEATGGK.[Y]	1xDeamidated [N6]	1	1	1	P07437	P07437 [47-58]		0	1302.62	61024.3		High	High	0.0001905	0.0001122	1.76	47.75
		FALSE	High	[K].MAVTFIGNSTAIQELFK.[R]		1	1	2	P07437	P07437 [363-379]		0	1869.98	1.02254e+07		High	High	0.0001905	7.953e-08	4.39	109.8
		FALSE	High	[K].MAVTFIGNSTAIQELFK.[R]	1xOxidation [M1]	1	1	3	P07437	P07437 [363-379]		0	1885.97	2.93188e+06		High	High	0.0001905	3.264e-10	4.74	109.8
		FALSE	High	[K].NSSYFVEWIPNNVK.[TV]		6	7	3	Q13885; Q13509; P04350; P07437; P68371; Q9BVA1	Q13885 [337-350]; Q13509 [337-350]; P04350 [337-350]; P07437 [337-350]; P68371 [337-350]; Q9BVA1 [337-350]		0	1696.83	9.45681e+06	Shared	High	High	0.0001905	1.029e-07	4.2	105.75
		FALSE	High	[R].YLTVAAVFR.[G]		3	3	3	P04350; P07437; P68371	P04350 [310-318]; P07437 [310-318]; P68371 [310-318]		0	1039.59	23021080	Shared	High	High	0.0002463	0.002196	2.35	106.81
FALSE	High	Master Protein	P60660	Myosin light polypeptide 6 OS=Homo sapiens OX=9606 GN=MYL6 PE=1 SV=2	0	51	8	119	7	151	16.9	4.65	316.1	8	3.37672e+08	High	1
	Checked	Protein Group ID	# Proteins	# Unique Peptides	# Peptides	# PSMs	Group Description	Found in Sample: [S1] F1: Sample
	FALSE	890	3	7	8	162	[Master Protein] Myosin light polypeptide 6 OS=Homo sapiens OX=9606 GN=MYL6 PE=1 SV=2	High
		Checked	Confidence	Annotated Sequence	Modifications	# Protein Groups	# Proteins	# PSMs	Master Protein Accessions	Positions in Master Proteins	Modifications in Master Proteins	# Missed Cleavages	Theo. MH+ [Da]	Abundance: F1: Sample	Quan Info	Found in Sample: [S1] F1: Sample	Confidence (by Search Engine): Sequest HT	Percolator q-Value (by Search Engine): Sequest HT	Percolator PEP (by Search Engine): Sequest HT	XCorr (by Search Engine): Sequest HT	Top Apex RT [min]
		FALSE	High	[R].ALGQNPTNAEVLK.[V]		2	2	17	P60660; P14649	P60660 [38-50]; P14649 [95-107]		0	1354.73	2.10689e+08	Shared	High	High	0.0001905	1.382e-06	3.28	62.66
		FALSE	High	[R].ALGQNPTNAEVLK.[V]	1xDeamidated [N8]	2	2	9	P60660; P14649	P60660 [38-50]; P14649 [95-107]		0	1355.72	5.3842e+06	Shared	High	High	0.0001905	2.116e-06	3.55	66.04
		FALSE	High	[K].DQGTYEDYVEGLR.[V]		1	1	15	P60660	P60660 [82-94]		0	1544.69	3.71667e+07		High	High	0.0001905	8.835e-07	3.73	84.59
		FALSE	High	[K].EAFQLFDR.[T]		1	1	10	P60660	P60660 [14-21]		0	1025.51	1.41616e+08		High	High	0.0002463	0.002102	2.26	99.86
		FALSE	High	[K].EAFQLFDR.[T]	1xDeamidated [Q4]	1	1	1	P60660	P60660 [14-21]		0	1026.49		No Quan Values	High	High	0.003025	0.06662	1.92
		FALSE	High	[K].EGNGTVMGAEIR.[H]		1	3	10	P60660	P60660 [99-110]		0	1233.59	5.27874e+06		High	High	0.0001905	9.763e-06	3.26	51.58
		FALSE	High	[K].EGNGTVMGAEIR.[H]	1xDeamidated [N3]	1	3	18	P60660	P60660 [99-110]		0	1234.57	16054104		High	High	0.0001905	1.96e-06	3.06	51.43
		FALSE	High	[K].EGNGTVMGAEIR.[H]	1xOxidation [M7]	1	3	16	P60660	P60660 [99-110]		0	1249.58	8.46827e+06		High	High	0.0001905	2.622e-05	3.14	26.13
		FALSE	High	[K].EGNGTVMGAEIR.[H]	1xDeamidated [N3]; 1xOxidation [M7]	1	3	36	P60660	P60660 [99-110]		0	1250.57	1.8181e+07		High	High	0.0001905	8.635e-06	3.22	30.48
		FALSE	High	[R].HVLVTLGEK.[M]		1	1	19	P60660	P60660 [111-119]		0	995.588	93319530		High	High	0.0001905	7.377e-06	2.63	96.85
		FALSE	High	[K].NKDQGTYEDYVEGLR.[V]		1	1	2	P60660	P60660 [80-94]		1	1786.82	1.19631e+06		High	High	0.0001905	9.793e-05	3.96	99.52
		FALSE	High	[R].VFDKEGNGTVMGAEIR.[H]		1	3	2	P60660	P60660 [95-110]		1	1722.85	493372		High	High	0.0001905	5.934e-07	3.27	104.01
		FALSE	High	[R].VFDKEGNGTVMGAEIR.[H]	1xDeamidated [N7]	1	3	4	P60660	P60660 [95-110]		1	1723.83	1.17511e+06		High	High	0.0001905	1.504e-09	4.62	102.06
		FALSE	High	[K].VLDFEHFLPMLQTVAK.[N]		1	1	1	P60660	P60660 [64-79]		0	1888	5.61495e+06		High	High	0.0001905	1.352e-10	3.94	110.28
		FALSE	High	[K].VLDFEHFLPMLQTVAK.[N]	1xOxidation [M10]	1	1	2	P60660	P60660 [64-79]		0	1904	9108182		High	High	0.0001905	1.057e-08	4.01	109.8
FALSE	High	Master Protein	Q9UPQ0	LIM and calponin homology domains-containing protein 1 OS=Homo sapiens OX=9606 GN=LIMCH1 PE=1 SV=4	0	37	31	132	31	1083	121.8	6.47	315.54	31	9.89243e+07	High	1	Phospho [S217; S718]
	Checked	Protein Group ID	# Proteins	# Unique Peptides	# Peptides	# PSMs	Group Description	Found in Sample: [S1] F1: Sample
	FALSE	375	1	31	31	132	[Master Protein] LIM and calponin homology domains-containing protein 1 OS=Homo sapiens OX=9606 GN=LIMCH1 PE=1 SV=4	High
		Checked	Confidence	Annotated Sequence	Modifications	# Protein Groups	# Proteins	# PSMs	Master Protein Accessions	Positions in Master Proteins	Modifications in Master Proteins	# Missed Cleavages	Theo. MH+ [Da]	Abundance: F1: Sample	Quan Info	Found in Sample: [S1] F1: Sample	Confidence (by Search Engine): Sequest HT	Percolator q-Value (by Search Engine): Sequest HT	Percolator PEP (by Search Engine): Sequest HT	XCorr (by Search Engine): Sequest HT	Top Apex RT [min]
		FALSE	High	[R].ASVLDTSMSAGSGSPSK.[T]		1	1	6	Q9UPQ0	Q9UPQ0 [510-526]		0	1581.74	1.90659e+06		High	High	0.0001905	1.755e-10	3.74	51.18
		FALSE	High	[R].ASVLDTSMSAGSGSPSK.[T]	1xOxidation [M8]	1	1	7	Q9UPQ0	Q9UPQ0 [510-526]		0	1597.74	605583		High	High	0.0001905	2.63e-09	3	31.81
		FALSE	High	[R].DDSFDSLDSFGSR.[S]		1	1	3	Q9UPQ0	Q9UPQ0 [199-211]		0	1447.6	2.88616e+06		High	High	0.0001905	1.799e-07	3.77	83.08
		FALSE	High	[K].DTDDIESPK.[R]		1	1	1	Q9UPQ0	Q9UPQ0 [163-171]		0	1019.45	327343		High	High	0.0009261	0.02188	1.26	22.24
		FALSE	High	[K].EFEGLLAQMR.[K]		1	1	2	Q9UPQ0	Q9UPQ0 [152-161]		0	1193.6	4588175		High	High	0.0002463	0.001694	2.66	107.11
		FALSE	High	[K].ESQLFDPSDLQDTSNR.[V]		1	1	6	Q9UPQ0	Q9UPQ0 [96-111]		0	1851.84	1.70931e+06		High	High	0.0001905	9.795e-10	3.5	80.68
		FALSE	High	[K].FTATVETTIAR.[A]		1	1	2	Q9UPQ0	Q9UPQ0 [499-509]		0	1209.65	448948		High	High	0.001751	0.03699	1.98	85.2
		FALSE	High	[R].FTISEAVLER.[L]		1	1	1	Q9UPQ0	Q9UPQ0 [450-459]		0	1164.63	2.53317e+06		High	High	0.0002463	0.0006796	2.33	92.69
		FALSE	High	[K].GNIELASSEPQHFTTTVTR.[C]		1	1	6	Q9UPQ0	Q9UPQ0 [650-668]		0	2088.04	1.82203e+06		High	High	0.0001905	3.258e-12	4.68	91.96
		FALSE	High	[K].GQLGDAVSGTDVR.[I]		1	1	8	Q9UPQ0	Q9UPQ0 [1047-1059]		0	1274.63	2.07291e+06		High	High	0.0001905	2.697e-07	3.13	47.22
		FALSE	High	[K].GQLGDAVSGTDVR.[I]	1xDeamidated [Q2]	1	1	3	Q9UPQ0	Q9UPQ0 [1047-1059]		0	1275.62	157555		High	High	0.001813	0.04412	1.22	50.26
		FALSE	High	[R].GSDSESDLPHR.[K]		1	1	1	Q9UPQ0	Q9UPQ0 [230-240]		0	1199.53	447956		High	High	0.0002463	0.001204	2.78	18.64
		FALSE	High	[K].GSLTEGALAHSGNPVSK.[G]		1	1	4	Q9UPQ0	Q9UPQ0 [897-913]		0	1624.83	1.89883e+06		High	High	0.0001905	1.495e-08	2.82	82.07
		FALSE	High	[K].KPNSVPQELAATTEK.[T]		1	1	1	Q9UPQ0	Q9UPQ0 [618-632]		0	1612.85	481465		High	High	0.0001905	1.833e-05	3.05	90.54
		FALSE	High	[K].LLAGEDGTSER.[R]		1	1	3	Q9UPQ0	Q9UPQ0 [395-405]		0	1147.56	1.6257e+07		High	High	0.0001905	2.256e-05	2.43	25.33
		FALSE	High	[K].IIEDTVVPFTVSSSSADQLSTSSSMTEGSGTMNK.[I]	1xDeamidated [Q18]	1	1	1	Q9UPQ0	Q9UPQ0 [824-857]		0	3494.6	441058		High	High	0.0001905	3.618e-10	5.42	103.28
		FALSE	High	[K].MPEANQLHLPNLNSQVDSPSSEK.[S]		1	1	1	Q9UPQ0	Q9UPQ0 [733-755]		0	2535.21	715298		High	High	0.0001905	1.843e-10	5.14	103.68
		FALSE	High	[R].QEQLQLINNQLR.[E]		1	1	5	Q9UPQ0	Q9UPQ0 [347-358]		0	1496.82	1.58207e+06		High	High	0.0001905	1.255e-07	3.95	87.56
		FALSE	High	[R].QTPSPDVVLR.[G]		1	1	11	Q9UPQ0	Q9UPQ0 [214-223]		0	1111.61	2.29237e+06		High	High	0.0001905	5.007e-05	1.89	54.85
		FALSE	High	[R].QTPSPDVVLR.[G]	1xPhospho [S4]	1	1	1	Q9UPQ0	Q9UPQ0 [214-223]	Q9UPQ0 1xPhospho [S217]	0	1191.58	477092		High	High	0.0003305	0.006933	1.4	59.9
		FALSE	High	[K].SAVPFNQYLPNK.[S]		1	1	5	Q9UPQ0	Q9UPQ0 [262-273]		0	1377.72	6.83475e+06		High	High	0.0001905	3.274e-05	2.53	90.5
		FALSE	High	[R].SDSLSPPR.[H]		1	1	2	Q9UPQ0	Q9UPQ0 [188-195]		0	858.432	2.57856e+06		High	High	0.0002463	0.003241	2.31	23.13
		FALSE	High	[K].SFQGDDSDLLLK.[T]		1	1	1	Q9UPQ0	Q9UPQ0 [875-886]		0	1337.66	796662		High	High	0.0001905	0.0001028	2.55	83.52
		FALSE	High	[R].SHSTEPNLSSFLNDPNPMK.[Y]		1	1	1	Q9UPQ0	Q9UPQ0 [469-487]		0	2114.98	3.14557e+06		High	High	0.0001905	8.054e-10	5.08	106.85
		FALSE	High	[R].SHSTEPNLSSFLNDPNPMK.[Y]	1xOxidation [M18]	1	1	2	Q9UPQ0	Q9UPQ0 [469-487]		0	2130.98	963562		High	High	0.0001905	5.579e-09	5.09	103.91
		FALSE	High	[K].SNQTAYVPAPLR.[K]		1	1	5	Q9UPQ0	Q9UPQ0 [274-285]		0	1316.7	6.61066e+06		High	High	0.0001905	6.741e-06	2.98	69.99
		FALSE	High	[K].SNQTAYVPAPLR.[K]	1xDeamidated [N/Q]	1	1	2	Q9UPQ0	Q9UPQ0 [274-285]		0	1317.68	588720		High	High	0.0009261	0.02294	2.63	71.27
		FALSE	High	[K].SNQTAYVPAPLRK.[K]		1	1	1	Q9UPQ0	Q9UPQ0 [274-286]		1	1444.79	142074		High	High	0.007909	0.1272	1.65	89.45
		FALSE	High	[K].SPEPEATLTFPFLDK.[M]	1xPhospho [S1]	1	1	1	Q9UPQ0	Q9UPQ0 [718-732]	Q9UPQ0 1xPhospho [S718]	0	1771.82		No Quan Values	High	High	0.0001905	1.459e-05	2.91
		FALSE	High	[R].SQEEAEGILQQYIER.[F]		1	1	2	Q9UPQ0	Q9UPQ0 [435-449]		0	1792.87	4.08093e+06		High	High	0.0001905	7.131e-07	3.54	104.21
		FALSE	High	[K].SQMFEGVAR.[V]		1	1	3	Q9UPQ0	Q9UPQ0 [589-597]		0	1024.49	529687		High	High	0.0003305	0.007854	1.71	49.67
		FALSE	High	[K].SQMFEGVAR.[V]	1xOxidation [M3]	1	1	1	Q9UPQ0	Q9UPQ0 [589-597]		0	1040.48		Not Reliable	High	High	0.0003305	0.00635	1.9
		FALSE	High	[R].SVSQDLIK.[K]		1	1	1	Q9UPQ0	Q9UPQ0 [377-384]		0	889.499	14241476		High	High	0.003704	0.07464	1.85	34.49
		FALSE	High	[R].TPVSDDAESTSMFDMR.[C]		1	1	6	Q9UPQ0	Q9UPQ0 [317-332]		0	1788.74	1.34184e+06		High	High	0.0001905	9.621e-12	4.03	85.46
		FALSE	High	[R].TPVSDDAESTSMFDMR.[C]	1xOxidation [M]	1	1	7	Q9UPQ0	Q9UPQ0 [317-332]		0	1804.74	398719		High	High	0.0001905	1.651e-05	1.74	70
		FALSE	High	[K].VELVLSQK.[V]		1	1	11	Q9UPQ0	Q9UPQ0 [705-712]		0	915.551	3.60438e+06		High	High	0.0002463	0.001816	2.31	42.43
		FALSE	High	[K].VSVNGETVHR.[E]		1	1	3	Q9UPQ0	Q9UPQ0 [560-569]		0	1097.57	2.59481e+06		High	High	0.0002463	0.0004338	1.85	20.91
		FALSE	High	[K].VSVNGETVHR.[E]	1xDeamidated [N4]	1	1	2	Q9UPQ0	Q9UPQ0 [560-569]		0	1098.55	3.73552e+06		High	High	0.0001905	2.325e-05	3.02	22.93
		FALSE	High	[K].WIEQVTGR.[S]		1	1	3	Q9UPQ0	Q9UPQ0 [30-37]		0	988.521	3.08551e+06		High	High	0.0002463	0.005051	1.57	67.47
FALSE	High	Master Protein	P62805	Histone H4 OS=Homo sapiens OX=9606 GN=H4C1 PE=1 SV=2	0	56	8	100	8	103	11.4	11.36	301.41	8	1.85867e+09	High	1
	Checked	Protein Group ID	# Proteins	# Unique Peptides	# Peptides	# PSMs	Group Description	Found in Sample: [S1] F1: Sample
	FALSE	720	1	8	8	100	[Master Protein] Histone H4 OS=Homo sapiens OX=9606 GN=H4C1 PE=1 SV=2	High
		Checked	Confidence	Annotated Sequence	Modifications	# Protein Groups	# Proteins	# PSMs	Master Protein Accessions	Positions in Master Proteins	Modifications in Master Proteins	# Missed Cleavages	Theo. MH+ [Da]	Abundance: F1: Sample	Quan Info	Found in Sample: [S1] F1: Sample	Confidence (by Search Engine): Sequest HT	Percolator q-Value (by Search Engine): Sequest HT	Percolator PEP (by Search Engine): Sequest HT	XCorr (by Search Engine): Sequest HT	Top Apex RT [min]
		FALSE	High	[R].DAVTYTEHAK.[R]		1	1	18	P62805	P62805 [69-78]		0	1134.54	3.61905e+08		High	High	0.0001905	0.0001188	2.43	18.88
		FALSE	High	[R].DNIQGITKPAIR.[R]		1	1	26	P62805	P62805 [25-36]		0	1325.75	119473961		High	High	0.0001905	2.407e-07	3.52	77.54
		FALSE	High	[R].KTVTAMDVVYALK.[R]		1	1	3	P62805	P62805 [80-92]		1	1438.8	27978401		High	High	0.0001905	1.124e-10	4.76	108.07
		FALSE	High	[R].KTVTAMDVVYALK.[R]	1xOxidation [M6]	1	1	3	P62805	P62805 [80-92]		1	1454.79	4.65197e+06		High	High	0.0001905	9.076e-05	3.32	103.9
		FALSE	High	[R].ISGLIYEETR.[G]		1	1	15	P62805	P62805 [47-56]		0	1180.62	1.92028e+08		High	High	0.0001905	2.603e-05	3.25	82.84
		FALSE	High	[R].ISGLIYEETRGVLK.[V]		1	1	1	P62805	P62805 [47-60]		1	1577.89	441784		High	High	0.0001905	7.085e-07	4.07	108.27
		FALSE	High	[K].TVTAMDVVYALK.[R]		1	1	8	P62805	P62805 [81-92]		0	1310.7	365554200		High	High	0.0001905	9.071e-07	3.33	105.4
		FALSE	High	[K].TVTAMDVVYALK.[R]	1xOxidation [M5]	1	1	16	P62805	P62805 [81-92]		0	1326.7	117990385		High	High	0.0001905	1.446e-07	3.52	97.44
		FALSE	High	[K].TVTAMDVVYALKR.[Q]		1	1	1	P62805	P62805 [81-93]		1	1466.8	4.29634e+06		High	High	0.0001905	2.744e-08	3.82	107.21
		FALSE	High	[K].VFLENVIR.[D]		1	1	7	P62805	P62805 [61-68]		0	989.578	658560640		High	High	0.0003305	0.006395	1.89	104
		FALSE	High	[K].VFLENVIR.[D]	1xDeamidated [N5]	1	1	2	P62805	P62805 [61-68]		0	990.562	5.79354e+06		High	High	0.0003305	0.006672	2.27	103.27
FALSE	High	Master Protein	P68371	Tubulin beta-4B chain OS=Homo sapiens OX=9606 GN=TUBB4B PE=1 SV=1	0	37	14	115	1	445	49.8	4.89	286.4	14	1.20148e+06	High	1
	Checked	Protein Group ID	# Proteins	# Unique Peptides	# Peptides	# PSMs	Group Description	Found in Sample: [S1] F1: Sample
	FALSE	1056	3	1	14	115	[Master Protein] Tubulin beta-4B chain OS=Homo sapiens OX=9606 GN=TUBB4B PE=1 SV=1	High
		Checked	Confidence	Annotated Sequence	Modifications	# Protein Groups	# Proteins	# PSMs	Master Protein Accessions	Positions in Master Proteins	Modifications in Master Proteins	# Missed Cleavages	Theo. MH+ [Da]	Abundance: F1: Sample	Quan Info	Found in Sample: [S1] F1: Sample	Confidence (by Search Engine): Sequest HT	Percolator q-Value (by Search Engine): Sequest HT	Percolator PEP (by Search Engine): Sequest HT	XCorr (by Search Engine): Sequest HT	Top Apex RT [min]
		FALSE	High	[R].ALTVPELTQQMFDAK.[N]		3	3	3	Q13509; P04350; P68371	Q13509 [283-297]; P04350 [283-297]; P68371 [283-297]		0	1691.87	1.23877e+07	Shared	High	High	0.0001905	9.012e-06	2.8	107.16
		FALSE	High	[R].AVLVDLEPGTMDSVR.[S]		3	3	6	P04350; Q3ZCM7; P68371	P04350 [63-77]; Q3ZCM7 [63-77]; P68371 [63-77]		0	1601.82	3.95115e+06	Shared	High	High	0.0001905	2.288e-09	3.46	100.11
		FALSE	High	[R].AVLVDLEPGTMDSVR.[S]	1xOxidation [M11]	3	3	4	P04350; Q3ZCM7; P68371	P04350 [63-77]; Q3ZCM7 [63-77]; P68371 [63-77]		0	1617.82	979535	Shared	High	High	0.0001905	7.76e-08	2.86	100.7
		FALSE	High	[K].EVDEQMLNVQNK.[N]		4	4	10	Q13885; P07437; P68371; Q9BVA1	Q13885 [325-336]; P07437 [325-336]; P68371 [325-336]; Q9BVA1 [325-336]		0	1446.69	9986341	Shared	High	High	0.0001905	2.473e-08	3.14	52.14
		FALSE	High	[K].EVDEQMLNVQNK.[N]	1xDeamidated [Q10]	4	4	1	Q13885; P07437; P68371; Q9BVA1	Q13885 [325-336]; P07437 [325-336]; P68371 [325-336]; Q9BVA1 [325-336]		0	1447.67	67536.5	Shared	High	High	0.0002463	0.00311	0.94	57.36
		FALSE	High	[K].EVDEQMLNVQNK.[N]	1xOxidation [M6]	4	4	15	Q13885; P07437; P68371; Q9BVA1	Q13885 [325-336]; P07437 [325-336]; P68371 [325-336]; Q9BVA1 [325-336]		0	1462.68	3.18689e+06	Shared	High	High	0.0001905	1.47e-06	2.65	34.21
		FALSE	High	[K].EVDEQMLNVQNK.[N]	1xDeamidated [Q5]; 1xOxidation [M6]	4	4	1	Q13885; P07437; P68371; Q9BVA1	Q13885 [325-336]; P07437 [325-336]; P68371 [325-336]; Q9BVA1 [325-336]		0	1463.67	112510	Shared	High	High	0.001813	0.04398	1.12	36.65
		FALSE	High	[R].FPGQLNADLR.[K]		7	10	16	Q13885; Q13509; P04350; Q3ZCM7; P07437; P68371; Q9BVA1	Q13885 [242-251]; Q13509 [242-251]; P04350 [242-251]; Q3ZCM7 [242-251]; P07437 [242-251]; P68371 [242-251]; Q9BVA1 [242-251]		0	1130.6	3.19382e+07	Shared	High	High	0.0001905	5.501e-06	2.84	91.94
		FALSE	High	[R].FPGQLNADLR.[K]	1xDeamidated [N6]	7	10	2	Q13885; Q13509; P04350; Q3ZCM7; P07437; P68371; Q9BVA1	Q13885 [242-251]; Q13509 [242-251]; P04350 [242-251]; Q3ZCM7 [242-251]; P07437 [242-251]; P68371 [242-251]; Q9BVA1 [242-251]		0	1131.58	277656	Shared	High	High	0.0009261	0.02197	1.5	86.91
		FALSE	High	[K].GHYTEGAELVDSVLDVVR.[K]		5	5	2	Q13885; Q13509; P07437; P68371; Q9BVA1	Q13885 [104-121]; Q13509 [104-121]; P07437 [104-121]; P68371 [104-121]; Q9BVA1 [104-121]		0	1958.98	1.24256e+07	Shared	High	High	0.0001905	1.979e-15	5.47	109.88
		FALSE	High	[R].KLAVNMVPFPR.[L]	1xOxidation [M6]	7	10	1	Q13885; Q13509; P04350; Q3ZCM7; P07437; P68371; Q9BVA1	Q13885 [252-262]; Q13509 [252-262]; P04350 [252-262]; Q3ZCM7 [252-262]; P07437 [252-262]; P68371 [252-262]; Q9BVA1 [252-262]		1	1287.72	212370	Shared	High	High	0.001203	0.02855	2.27	104.54
		FALSE	High	[K].LAVNMVPFPR.[L]		7	10	7	Q13885; Q13509; P04350; Q3ZCM7; P07437; P68371; Q9BVA1	Q13885 [253-262]; Q13509 [253-262]; P04350 [253-262]; Q3ZCM7 [253-262]; P07437 [253-262]; P68371 [253-262]; Q9BVA1 [253-262]		0	1143.63	1.84558e+07	Shared	High	High	0.0001905	2.733e-05	2.92	102.84
		FALSE	High	[K].LAVNMVPFPR.[L]	1xOxidation [M5]	7	10	3	Q13885; Q13509; P04350; Q3ZCM7; P07437; P68371; Q9BVA1	Q13885 [253-262]; Q13509 [253-262]; P04350 [253-262]; Q3ZCM7 [253-262]; P07437 [253-262]; P68371 [253-262]; Q9BVA1 [253-262]		0	1159.63	3.5531e+06	Shared	High	High	0.0001905	9.546e-05	2.99	103
		FALSE	High	[R].IMNTFSVVPSPK.[V]		4	4	7	Q13509; P04350; P07437; P68371	Q13509 [163-174]; P04350 [163-174]; P07437 [163-174]; P68371 [163-174]		0	1319.7	1.32423e+07	Shared	High	High	0.0001905	3.468e-06	3.12	90.52
		FALSE	High	[R].IMNTFSVVPSPK.[V]	1xOxidation [M2]	4	4	11	Q13509; P04350; P07437; P68371	Q13509 [163-174]; P04350 [163-174]; P07437 [163-174]; P68371 [163-174]		0	1335.7	5.11728e+06	Shared	High	High	0.0001905	5.792e-07	2.35	76.97
		FALSE	High	[R].INVYYNEATGGK.[Y]		1	1	6	P68371	P68371 [47-58]		0	1328.65	1.20148e+06		High	High	0.0001905	2.092e-06	2.66	53.38
		FALSE	High	[K].IREEYPDR.[I]		5	7	2	Q13885; Q3ZCM7; P07437; P68371; Q9BVA1	Q13885 [155-162]; Q3ZCM7 [155-162]; P07437 [155-162]; P68371 [155-162]; Q9BVA1 [155-162]		1	1077.53	3.60778e+06	Shared	High	High	0.0009261	0.02198	2.68	19.34
		FALSE	High	[R].ISEQFTAMFR.[R]		6	6	2	Q13885; Q13509; P04350; P07437; P68371; Q9BVA1	Q13885 [381-390]; Q13509 [381-390]; P04350 [381-390]; P07437 [381-390]; P68371 [381-390]; Q9BVA1 [381-390]		0	1229.6	14173649	Shared	High	High	0.0002463	0.00046	2.65	103.49
		FALSE	High	[R].ISEQFTAMFR.[R]	1xOxidation [M8]	6	6	8	Q13885; Q13509; P04350; P07437; P68371; Q9BVA1	Q13885 [381-390]; Q13509 [381-390]; P04350 [381-390]; P07437 [381-390]; P68371 [381-390]; Q9BVA1 [381-390]		0	1245.59	3916665	Shared	High	High	0.0001905	8.702e-05	2.7	103.53
		FALSE	High	[K].MSATFIGNSTAIQELFK.[R]		3	3	1	Q13885; P68371; Q9BVA1	Q13885 [363-379]; P68371 [363-379]; Q9BVA1 [363-379]		0	1857.94	5301138	Shared	High	High	0.0001905	2.461e-07	4.1	109.24
		FALSE	High	[K].MSATFIGNSTAIQELFK.[R]	1xOxidation [M1]	3	3	1	Q13885; P68371; Q9BVA1	Q13885 [363-379]; P68371 [363-379]; Q9BVA1 [363-379]		0	1873.94	1397462	Shared	High	High	0.0001905	6.533e-09	3.98	108.72
		FALSE	High	[K].NSSYFVEWIPNNVK.[TV]		6	7	3	Q13885; Q13509; P04350; P07437; P68371; Q9BVA1	Q13885 [337-350]; Q13509 [337-350]; P04350 [337-350]; P07437 [337-350]; P68371 [337-350]; Q9BVA1 [337-350]		0	1696.83	9.45681e+06	Shared	High	High	0.0001905	1.029e-07	4.2	105.75
		FALSE	High	[R].YLTVAAVFR.[G]		3	3	3	P04350; P07437; P68371	P04350 [310-318]; P07437 [310-318]; P68371 [310-318]		0	1039.59	23021080	Shared	High	High	0.0002463	0.002196	2.35	106.81
FALSE	High	Master Protein	Q9BVA1	Tubulin beta-2B chain OS=Homo sapiens OX=9606 GN=TUBB2B PE=1 SV=1	0	37	14	106	1	445	49.9	4.89	248.48	14	933931	High	1
	Checked	Protein Group ID	# Proteins	# Unique Peptides	# Peptides	# PSMs	Group Description	Found in Sample: [S1] F1: Sample
	FALSE	1160	3	1	14	106	[Master Protein] Tubulin beta-2B chain OS=Homo sapiens OX=9606 GN=TUBB2B PE=1 SV=1	High
		Checked	Confidence	Annotated Sequence	Modifications	# Protein Groups	# Proteins	# PSMs	Master Protein Accessions	Positions in Master Proteins	Modifications in Master Proteins	# Missed Cleavages	Theo. MH+ [Da]	Abundance: F1: Sample	Quan Info	Found in Sample: [S1] F1: Sample	Confidence (by Search Engine): Sequest HT	Percolator q-Value (by Search Engine): Sequest HT	Percolator PEP (by Search Engine): Sequest HT	XCorr (by Search Engine): Sequest HT	Top Apex RT [min]
		FALSE	High	[R].AILVDLEPGTMDSVR.[S]		4	4	3	Q13885; Q13509; P07437; Q9BVA1	Q13885 [63-77]; Q13509 [63-77]; P07437 [63-77]; Q9BVA1 [63-77]		0	1615.84	1.82453e+07	Shared	High	High	0.0001905	2.23e-06	3.23	104.55
		FALSE	High	[R].AILVDLEPGTMDSVR.[S]	1xOxidation [M11]	4	4	8	Q13885; Q13509; P07437; Q9BVA1	Q13885 [63-77]; Q13509 [63-77]; P07437 [63-77]; Q9BVA1 [63-77]		0	1631.83	1.21047e+07	Shared	High	High	0.0001905	3.435e-09	3.05	104.6
		FALSE	High	[R].ALTVPELTQQMFDSK.[N]		2	2	5	Q13885; Q9BVA1	Q13885 [283-297]; Q9BVA1 [283-297]		0	1707.86	6.69097e+06	Shared	High	High	0.0001905	3.246e-05	2.47	106.77
		FALSE	High	[R].ALTVPELTQQMFDSK.[N]	1xOxidation [M11]	2	2	3	Q13885; Q9BVA1	Q13885 [283-297]; Q9BVA1 [283-297]		0	1723.86	397049	Shared	High	High	0.0001905	5.13e-05	2.27	106.87
		FALSE	High	[K].EVDEQMLNVQNK.[N]		4	4	10	Q13885; P07437; P68371; Q9BVA1	Q13885 [325-336]; P07437 [325-336]; P68371 [325-336]; Q9BVA1 [325-336]		0	1446.69	9986341	Shared	High	High	0.0001905	2.473e-08	3.14	52.14
		FALSE	High	[K].EVDEQMLNVQNK.[N]	1xDeamidated [Q10]	4	4	1	Q13885; P07437; P68371; Q9BVA1	Q13885 [325-336]; P07437 [325-336]; P68371 [325-336]; Q9BVA1 [325-336]		0	1447.67	67536.5	Shared	High	High	0.0002463	0.00311	0.94	57.36
		FALSE	High	[K].EVDEQMLNVQNK.[N]	1xOxidation [M6]	4	4	15	Q13885; P07437; P68371; Q9BVA1	Q13885 [325-336]; P07437 [325-336]; P68371 [325-336]; Q9BVA1 [325-336]		0	1462.68	3.18689e+06	Shared	High	High	0.0001905	1.47e-06	2.65	34.21
		FALSE	High	[K].EVDEQMLNVQNK.[N]	1xDeamidated [Q5]; 1xOxidation [M6]	4	4	1	Q13885; P07437; P68371; Q9BVA1	Q13885 [325-336]; P07437 [325-336]; P68371 [325-336]; Q9BVA1 [325-336]		0	1463.67	112510	Shared	High	High	0.001813	0.04398	1.12	36.65
		FALSE	High	[R].FPGQLNADLR.[K]		7	10	16	Q13885; Q13509; P04350; Q3ZCM7; P07437; P68371; Q9BVA1	Q13885 [242-251]; Q13509 [242-251]; P04350 [242-251]; Q3ZCM7 [242-251]; P07437 [242-251]; P68371 [242-251]; Q9BVA1 [242-251]		0	1130.6	3.19382e+07	Shared	High	High	0.0001905	5.501e-06	2.84	91.94
		FALSE	High	[R].FPGQLNADLR.[K]	1xDeamidated [N6]	7	10	2	Q13885; Q13509; P04350; Q3ZCM7; P07437; P68371; Q9BVA1	Q13885 [242-251]; Q13509 [242-251]; P04350 [242-251]; Q3ZCM7 [242-251]; P07437 [242-251]; P68371 [242-251]; Q9BVA1 [242-251]		0	1131.58	277656	Shared	High	High	0.0009261	0.02197	1.5	86.91
		FALSE	High	[K].GHYTEGAELVDSVLDVVR.[K]		5	5	2	Q13885; Q13509; P07437; P68371; Q9BVA1	Q13885 [104-121]; Q13509 [104-121]; P07437 [104-121]; P68371 [104-121]; Q9BVA1 [104-121]		0	1958.98	1.24256e+07	Shared	High	High	0.0001905	1.979e-15	5.47	109.88
		FALSE	High	[R].KLAVNMVPFPR.[L]	1xOxidation [M6]	7	10	1	Q13885; Q13509; P04350; Q3ZCM7; P07437; P68371; Q9BVA1	Q13885 [252-262]; Q13509 [252-262]; P04350 [252-262]; Q3ZCM7 [252-262]; P07437 [252-262]; P68371 [252-262]; Q9BVA1 [252-262]		1	1287.72	212370	Shared	High	High	0.001203	0.02855	2.27	104.54
		FALSE	High	[K].LAVNMVPFPR.[L]		7	10	7	Q13885; Q13509; P04350; Q3ZCM7; P07437; P68371; Q9BVA1	Q13885 [253-262]; Q13509 [253-262]; P04350 [253-262]; Q3ZCM7 [253-262]; P07437 [253-262]; P68371 [253-262]; Q9BVA1 [253-262]		0	1143.63	1.84558e+07	Shared	High	High	0.0001905	2.733e-05	2.92	102.84
		FALSE	High	[K].LAVNMVPFPR.[L]	1xOxidation [M5]	7	10	3	Q13885; Q13509; P04350; Q3ZCM7; P07437; P68371; Q9BVA1	Q13885 [253-262]; Q13509 [253-262]; P04350 [253-262]; Q3ZCM7 [253-262]; P07437 [253-262]; P68371 [253-262]; Q9BVA1 [253-262]		0	1159.63	3.5531e+06	Shared	High	High	0.0001905	9.546e-05	2.99	103
		FALSE	High	[R].IMNTFSVMPSPK.[V]		2	3	5	Q13885; Q9BVA1	Q13885 [163-174]; Q9BVA1 [163-174]		0	1351.67	1.01787e+06	Shared	High	High	0.0001905	1.873e-06	2.72	92.67
		FALSE	High	[R].INVYYNEATGNK.[Y]		1	1	6	Q9BVA1	Q9BVA1 [47-58]		0	1385.67	933931		High	High	0.0001905	4.244e-07	2.5	51.83
		FALSE	High	[K].IREEYPDR.[I]		5	7	2	Q13885; Q3ZCM7; P07437; P68371; Q9BVA1	Q13885 [155-162]; Q3ZCM7 [155-162]; P07437 [155-162]; P68371 [155-162]; Q9BVA1 [155-162]		1	1077.53	3.60778e+06	Shared	High	High	0.0009261	0.02198	2.68	19.34
		FALSE	High	[R].ISEQFTAMFR.[R]		6	6	2	Q13885; Q13509; P04350; P07437; P68371; Q9BVA1	Q13885 [381-390]; Q13509 [381-390]; P04350 [381-390]; P07437 [381-390]; P68371 [381-390]; Q9BVA1 [381-390]		0	1229.6	14173649	Shared	High	High	0.0002463	0.00046	2.65	103.49
		FALSE	High	[R].ISEQFTAMFR.[R]	1xOxidation [M8]	6	6	8	Q13885; Q13509; P04350; P07437; P68371; Q9BVA1	Q13885 [381-390]; Q13509 [381-390]; P04350 [381-390]; P07437 [381-390]; P68371 [381-390]; Q9BVA1 [381-390]		0	1245.59	3916665	Shared	High	High	0.0001905	8.702e-05	2.7	103.53
		FALSE	High	[K].MSATFIGNSTAIQELFK.[R]		3	3	1	Q13885; P68371; Q9BVA1	Q13885 [363-379]; P68371 [363-379]; Q9BVA1 [363-379]		0	1857.94	5301138	Shared	High	High	0.0001905	2.461e-07	4.1	109.24
		FALSE	High	[K].MSATFIGNSTAIQELFK.[R]	1xOxidation [M1]	3	3	1	Q13885; P68371; Q9BVA1	Q13885 [363-379]; P68371 [363-379]; Q9BVA1 [363-379]		0	1873.94	1397462	Shared	High	High	0.0001905	6.533e-09	3.98	108.72
		FALSE	High	[K].NSSYFVEWIPNNVK.[TV]		6	7	3	Q13885; Q13509; P04350; P07437; P68371; Q9BVA1	Q13885 [337-350]; Q13509 [337-350]; P04350 [337-350]; P07437 [337-350]; P68371 [337-350]; Q9BVA1 [337-350]		0	1696.83	9.45681e+06	Shared	High	High	0.0001905	1.029e-07	4.2	105.75
		FALSE	High	[R].YLTVAAIFR.[G]		2	2	1	Q13885; Q9BVA1	Q13885 [310-318]; Q9BVA1 [310-318]		0	1053.61	4.54259e+06	Shared	High	High	0.0002463	0.001351	2.28	109.03
FALSE	High	Master Protein	P06753	Tropomyosin alpha-3 chain OS=Homo sapiens OX=9606 GN=TPM3 PE=1 SV=2	0	34	11	98	4	285	32.9	4.72	248.05	11	4.78453e+07	High	1
	Checked	Protein Group ID	# Proteins	# Unique Peptides	# Peptides	# PSMs	Group Description	Found in Sample: [S1] F1: Sample
	FALSE	1132	1	4	11	98	[Master Protein] Tropomyosin alpha-3 chain OS=Homo sapiens OX=9606 GN=TPM3 PE=1 SV=2	High
		Checked	Confidence	Annotated Sequence	Modifications	# Protein Groups	# Proteins	# PSMs	Master Protein Accessions	Positions in Master Proteins	Modifications in Master Proteins	# Missed Cleavages	Theo. MH+ [Da]	Abundance: F1: Sample	Quan Info	Found in Sample: [S1] F1: Sample	Confidence (by Search Engine): Sequest HT	Percolator q-Value (by Search Engine): Sequest HT	Percolator PEP (by Search Engine): Sequest HT	XCorr (by Search Engine): Sequest HT	Top Apex RT [min]
		FALSE	High	[K].AADAEAEVASLNR.[R]		1	1	23	P06753	P06753 [79-91]		0	1316.64	2.03259e+07		High	High	0.0001905	1.847e-06	3.13	44.55
		FALSE	High	[K].EDKYEEEIK.[LI]		2	3	1	P67936; P06753	P67936 [182-190]; P06753 [219-227]		1	1182.55	671574	Shared	High	High	0.001985	0.04678	1.44	24.3
		FALSE	High	[K].GTEDELDKYSEALK.[D]		2	2	8	P09493; P06753	P09493 [52-65]; P06753 [53-66]		1	1597.76	4.75859e+06	Shared	High	High	0.0001905	1.61e-09	3.83	86.95
		FALSE	High	[R].KLVIIEGDLER.[T]		1	1	2	P06753	P06753 [169-179]		1	1284.75	13000874		High	High	0.0002463	0.0003863	3.66	106.19
		FALSE	High	[R].LATALQK.[L]		3	4	1	P67936; P09493; P06753	P67936 [70-76]; P09493 [106-112]; P06753 [107-113]		0	744.461	3.01399e+06	Shared	High	High	0.001468	0.03515	2.29	20.23
		FALSE	High	[K].LDKENAIDR.[A]		2	3	12	P09493; P06753	P09493 [13-21]; P06753 [14-22]		1	1073.56	1.3719e+07	Shared	High	High	0.0002463	0.001084	1.72	18.77
		FALSE	High	[R].IQLVEEELDR.[A]		3	4	8	P67936; P09493; P06753	P67936 [56-65]; P09493 [92-101]; P06753 [93-102]		0	1243.65	77910432	Shared	High	High	0.0001905	6.944e-05	2.43	84.09
		FALSE	High	[K].LVIIEGDLER.[T]		1	1	7	P06753	P06753 [170-179]		0	1156.66	1.39187e+07		High	High	0.0001905	5.315e-05	2.61	85.44
		FALSE	High	[K].MEIQEIQLK.[E]		2	2	32	P09493; P06753	P09493 [141-149]; P06753 [142-150]		0	1131.61	4.85892e+07	Shared	High	High	0.0002463	0.0003651	2.51	76.84
		FALSE	High	[K].MEIQEIQLK.[E]	1xDeamidated [Q]	2	2	4	P09493; P06753	P09493 [141-149]; P06753 [142-150]		0	1132.59	1.09269e+06	Shared	High	High	0.0002463	0.003581	1.53	83.43
		FALSE	High	[K].MEIQEIQLK.[E]	1xOxidation [M1]	2	2	34	P09493; P06753	P09493 [141-149]; P06753 [142-150]		0	1147.6	2.21275e+07	Shared	High	High	0.0001905	5.773e-05	2.95	80.11
		FALSE	High	[K].MEIQEIQLK.[E]	1xDeamidated [Q4]; 1xOxidation [M1]	2	2	4	P09493; P06753	P09493 [141-149]; P06753 [142-150]		0	1148.59	166121	Shared	High	High	0.0008336	0.01956	1.18	83.49
		FALSE	High	[R].RIQLVEEELDR.[A]		3	4	3	P67936; P09493; P06753	P67936 [55-65]; P09493 [91-101]; P06753 [92-102]		1	1399.75	6.04326e+06	Shared	High	High	0.0001905	1.183e-05	2.74	105.76
		FALSE	High	[K].TIDDLEDELYAQK.[L]		1	1	2	P06753	P06753 [253-265]		0	1552.74	599849		High	High	0.0001905	1.256e-05	2.81	90.55
FALSE	High	Master Protein	P35527	Keratin, type I cytoskeletal 9 OS=Homo sapiens OX=9606 GN=KRT9 PE=1 SV=3	0	34	17	101	16	623	62	5.24	244.05	17	8.38354e+07	High	1
	Checked	Protein Group ID	# Proteins	# Unique Peptides	# Peptides	# PSMs	Group Description	Found in Sample: [S1] F1: Sample
	FALSE	1142	2	16	17	101	[Master Protein] Keratin, type I cytoskeletal 9 OS=Homo sapiens OX=9606 GN=KRT9 PE=1 SV=3	High
		Checked	Confidence	Annotated Sequence	Modifications	# Protein Groups	# Proteins	# PSMs	Master Protein Accessions	Positions in Master Proteins	Modifications in Master Proteins	# Missed Cleavages	Theo. MH+ [Da]	Abundance: F1: Sample	Quan Info	Found in Sample: [S1] F1: Sample	Confidence (by Search Engine): Sequest HT	Percolator q-Value (by Search Engine): Sequest HT	Percolator PEP (by Search Engine): Sequest HT	XCorr (by Search Engine): Sequest HT	Top Apex RT [min]
		FALSE	High	[K].DIENQYETQITQIEHEVSSSGQEVQSSAK.[E]		1	1	2	P35527	P35527 [340-368]		0	3264.51	5.44754e+06		High	High	0.0001905	7.482e-15	7.3	106.68
		FALSE	High	[K].DQIVDLTVGNNK.[T]		1	1	4	P35527	P35527 [213-224]		0	1315.69	320089		High	High	0.0001905	3.36e-05	2.52	66.37
		FALSE	High	[K].EIETYHNLLEGGQEDFESSGAGK.[I]		1	1	2	P35527	P35527 [450-472]		0	2510.13	2.25402e+06		High	High	0.0001905	4.804e-11	6.03	104.33
		FALSE	High	[K].FEMEQNLR.[Q]	1xOxidation [M3]	1	1	2	P35527	P35527 [243-250]		0	1082.49	1.35794e+06		High	High	0.0002463	0.00376	2.02	27.7
		FALSE	High	[R].FSSSSGYGGGSSR.[V]		1	1	3	P35527	P35527 [47-59]		0	1235.53	2.52742e+06		High	High	0.0001905	1.946e-05	1.86	21.52
		FALSE	High	[R].LASYLDK.[V]		5	8	2	P02533; P13645; Q04695; P35527; P08779	P02533 [126-132]; P13645 [157-163]; Q04695 [95-101]; P35527 [164-170]; P08779 [128-134]		0	809.44	53939316	Shared	High	High	0.001468	0.03296	2.05	30.89
		FALSE	High	[R].IKFEMEQNLR.[Q]		1	1	1	P35527	P35527 [241-250]		1	1307.68	1756236		High	High	0.0003305	0.00668	3.78	104.06
		FALSE	High	[R].MTLDDFR.[I]		1	1	5	P35527	P35527 [234-240]		0	897.413	3.91224e+06		High	High	0.001111	0.02609	2.06	70.88
		FALSE	High	[R].MTLDDFR.[I]	1xOxidation [M1]	1	1	2	P35527	P35527 [234-240]		0	913.408	5.29813e+06		High	High	0.001298	0.02971	2.26	39.87
		FALSE	High	[K].NYSPYYNTIDDLK.[D]		1	1	4	P35527	P35527 [200-212]		0	1605.74	924208		High	High	0.0001905	5.049e-06	2.48	93.38
		FALSE	High	[R].QEYEQLIAK.[N]		1	1	12	P35527	P35527 [328-336]		0	1121.58	4.61998e+06		High	High	0.0001905	0.0001539	2.76	58.54
		FALSE	High	[R].QGVDADINGLR.[Q]		1	1	4	P35527	P35527 [251-261]		0	1157.59	2.4884e+06		High	High	0.0001905	1.09e-05	3.45	64.43
		FALSE	High	[R].QGVDADINGLR.[Q]	1xDeamidated [N8]	1	1	5	P35527	P35527 [251-261]		0	1158.57	1.75574e+06		High	High	0.0001905	2.023e-05	2.81	52.02
		FALSE	High	[R].QVLDNLTMEK.[S]		1	1	3	P35527	P35527 [262-271]		0	1190.61	2.03118e+06		High	High	0.0001905	2.305e-05	2.83	71.78
		FALSE	High	[R].QVLDNLTMEK.[S]	1xOxidation [M8]	1	1	1	P35527	P35527 [262-271]		0	1206.6	170750		High	High	0.0009261	0.02238	1.79	71.29
		FALSE	High	[K].SDLEMQYETLQEELMALK.[K]		1	1	2	P35527	P35527 [272-289]		0	2171.02	2.27275e+06		High	High	0.0001905	6.703e-09	5.68	109.91
		FALSE	High	[K].SDLEMQYETLQEELMALK.[K]	1xOxidation [M5]	1	1	2	P35527	P35527 [272-289]		0	2187.02	1.30034e+06		High	High	0.0001905	1.901e-08	4.81	109.87
		FALSE	High	[K].SDLEMQYETLQEELMALK.[K]	2xOxidation [M5; M15]	1	1	1	P35527	P35527 [272-289]		0	2203.01	949437		High	High	0.0001905	5.89e-05	3.37	109.23
		FALSE	High	[R].SGGGGGGGLGSGGSIR.[S]		1	1	3	P35527	P35527 [14-29]		0	1232.6	9.55592e+06		High	High	0.0001905	1.161e-09	4.81	24.75
		FALSE	High	[K].STMQELNSR.[L]		1	1	1	P35527	P35527 [155-163]		0	1065.5	8324520		High	High	0.0008336	0.02004	2.21	24.58
		FALSE	High	[K].STMQELNSR.[L]	1xDeamidated [N7]	1	1	1	P35527	P35527 [155-163]		0	1066.48	308487		High	High	0.0006414	0.01611	1.98	29.03
		FALSE	High	[K].STMQELNSR.[L]	1xOxidation [M3]	1	1	16	P35527	P35527 [155-163]		0	1081.49	2.03129e+06		High	High	0.0002463	0.001343	1.99	24.58
		FALSE	High	[K].TLLDIDNTR.[M]		1	1	6	P35527	P35527 [225-233]		0	1060.56	1.48534e+07		High	High	0.0001905	0.000125	2.43	70.54
		FALSE	High	[K].VQALEEANNDLENK.[I]		1	1	13	P35527	P35527 [171-184]		0	1586.77	9.11694e+06		High	High	0.0001905	1.538e-08	3.49	61.61
		FALSE	High	[K].VQALEEANNDLENK.[I]	1xDeamidated [N/Q]	1	1	4	P35527	P35527 [171-184]		0	1587.75	258434		High	High	0.0001905	1.758e-08	3.27	45.95
FALSE	High	Master Protein	P09493	Tropomyosin alpha-1 chain OS=Homo sapiens OX=9606 GN=TPM1 PE=1 SV=2	0	35	11	92	5	284	32.7	4.74	242.66	11	4.89322e+07	High	1
	Checked	Protein Group ID	# Proteins	# Unique Peptides	# Peptides	# PSMs	Group Description	Found in Sample: [S1] F1: Sample
	FALSE	766	1	5	11	92	[Master Protein] Tropomyosin alpha-1 chain OS=Homo sapiens OX=9606 GN=TPM1 PE=1 SV=2	High
		Checked	Confidence	Annotated Sequence	Modifications	# Protein Groups	# Proteins	# PSMs	Master Protein Accessions	Positions in Master Proteins	Modifications in Master Proteins	# Missed Cleavages	Theo. MH+ [Da]	Abundance: F1: Sample	Quan Info	Found in Sample: [S1] F1: Sample	Confidence (by Search Engine): Sequest HT	Percolator q-Value (by Search Engine): Sequest HT	Percolator PEP (by Search Engine): Sequest HT	XCorr (by Search Engine): Sequest HT	Top Apex RT [min]
		FALSE	High	[K].ATDAEADVASLNR.[R]		1	2	9	P09493	P09493 [78-90]		0	1332.64	7.18736e+06		High	High	0.0001905	2.322e-08	3.93	46.1
		FALSE	High	[K].ATDAEADVASLNR.[R]	1xDeamidated [N12]	1	2	2	P09493	P09493 [78-90]		0	1333.62	216908		High	High	0.0001905	1.152e-05	2.77	51.25
		FALSE	High	[K].GTEDELDKYSEALK.[D]		2	2	8	P09493; P06753	P09493 [52-65]; P06753 [53-66]		1	1597.76	4.75859e+06	Shared	High	High	0.0001905	1.61e-09	3.83	86.95
		FALSE	High	[R].KLVIIESDLER.[A]		1	1	2	P09493	P09493 [168-178]		1	1314.76	2.02175e+07		High	High	0.0001905	1.391e-05	3.65	106.21
		FALSE	High	[R].LATALQK.[L]		3	4	1	P67936; P09493; P06753	P67936 [70-76]; P09493 [106-112]; P06753 [107-113]		0	744.461	3.01399e+06	Shared	High	High	0.001468	0.03515	2.29	20.23
		FALSE	High	[K].LDKENAIDR.[A]		2	3	12	P09493; P06753	P09493 [13-21]; P06753 [14-22]		1	1073.56	1.3719e+07	Shared	High	High	0.0002463	0.001084	1.72	18.77
		FALSE	High	[R].IQLVEEELDR.[A]		3	4	8	P67936; P09493; P06753	P67936 [56-65]; P09493 [92-101]; P06753 [93-102]		0	1243.65	77910432	Shared	High	High	0.0001905	6.944e-05	2.43	84.09
		FALSE	High	[K].LVIIESDLER.[A]		1	1	6	P09493	P09493 [169-178]		0	1186.67	1.09978e+07		High	High	0.0001905	0.0001044	2.53	84.58
		FALSE	High	[K].MEIQEIQLK.[E]		2	2	32	P09493; P06753	P09493 [141-149]; P06753 [142-150]		0	1131.61	4.85892e+07	Shared	High	High	0.0002463	0.0003651	2.51	76.84
		FALSE	High	[K].MEIQEIQLK.[E]	1xDeamidated [Q]	2	2	4	P09493; P06753	P09493 [141-149]; P06753 [142-150]		0	1132.59	1.09269e+06	Shared	High	High	0.0002463	0.003581	1.53	83.43
		FALSE	High	[K].MEIQEIQLK.[E]	1xOxidation [M1]	2	2	34	P09493; P06753	P09493 [141-149]; P06753 [142-150]		0	1147.6	2.21275e+07	Shared	High	High	0.0001905	5.773e-05	2.95	80.11
		FALSE	High	[K].MEIQEIQLK.[E]	1xDeamidated [Q4]; 1xOxidation [M1]	2	2	4	P09493; P06753	P09493 [141-149]; P06753 [142-150]		0	1148.59	166121	Shared	High	High	0.0008336	0.01956	1.18	83.49
		FALSE	High	[K].QLEDELVSLQK.[K]		1	1	7	P09493	P09493 [38-48]		0	1301.69	9.58194e+06		High	High	0.0001905	1.737e-06	3.16	83.44
		FALSE	High	[K].QLEDELVSLQK.[K]	1xDeamidated [Q1]	1	1	1	P09493	P09493 [38-48]		0	1302.68	152479		High	High	0.0002463	0.001135	1.61	81.38
		FALSE	High	[R].RIQLVEEELDR.[A]		3	4	3	P67936; P09493; P06753	P67936 [55-65]; P09493 [91-101]; P06753 [92-102]		1	1399.75	6.04326e+06	Shared	High	High	0.0001905	1.183e-05	2.74	105.76
		FALSE	High	[K].SIDDLEDELYAQK.[L]		1	1	2	P09493	P09493 [252-264]		0	1538.72	578174		High	High	0.0001905	1.472e-07	2.71	91.37
FALSE	High	Master Protein	Q6WCQ1	Myosin phosphatase Rho-interacting protein OS=Homo sapiens OX=9606 GN=MPRIP PE=1 SV=3	0	35	30	97	30	1025	116.5	6.21	239.83	30	8.57031e+07	High	1	Phospho [S365; S977]
	Checked	Protein Group ID	# Proteins	# Unique Peptides	# Peptides	# PSMs	Group Description	Found in Sample: [S1] F1: Sample
	FALSE	242	1	30	30	97	[Master Protein] Myosin phosphatase Rho-interacting protein OS=Homo sapiens OX=9606 GN=MPRIP PE=1 SV=3	High
		Checked	Confidence	Annotated Sequence	Modifications	# Protein Groups	# Proteins	# PSMs	Master Protein Accessions	Positions in Master Proteins	Modifications in Master Proteins	# Missed Cleavages	Theo. MH+ [Da]	Abundance: F1: Sample	Quan Info	Found in Sample: [S1] F1: Sample	Confidence (by Search Engine): Sequest HT	Percolator q-Value (by Search Engine): Sequest HT	Percolator PEP (by Search Engine): Sequest HT	XCorr (by Search Engine): Sequest HT	Top Apex RT [min]
		FALSE	High	[K].AATEALGEKSPDSATVSGYDIMK.[S]	1xPhospho [S10]	1	1	1	Q6WCQ1	Q6WCQ1 [968-990]	Q6WCQ1 1xPhospho [S977]	1	2421.09	84392.6		High	High	0.001468	0.03126	1.26	85.97
		FALSE	High	[K].DELQTALR.[D]		1	1	1	Q6WCQ1	Q6WCQ1 [925-932]		0	945.5	1.71729e+06		High	High	0.002153	0.05053	1.61	42.13
		FALSE	High	[R].DFTNEAPPAPLPDASASPLSPHR.[R]		1	1	2	Q6WCQ1	Q6WCQ1 [346-368]		0	2387.16	2100781		High	High	0.0001905	5.099e-13	5.12	102.33
		FALSE	High	[R].DFTNEAPPAPLPDASASPLSPHR.[R]	1xPhospho [S/T]	1	1	1	Q6WCQ1	Q6WCQ1 [346-368]	Q6WCQ1 1xPhospho [S365]	0	2467.13	187567		High	High	0.0002463	0.003179	2.42	90.97
		FALSE	High	[K].DIYTELSIAK.[A]		1	1	1	Q6WCQ1	Q6WCQ1 [943-952]		0	1152.61	873492		High	High	0.0008336	0.0196	1.65	91.98
		FALSE	High	[K].DQPDGSSLSPAQSPSQSQPPAASSLR.[E]		1	1	4	Q6WCQ1	Q6WCQ1 [212-237]		0	2595.23	968672		High	High	0.0001905	5.016e-10	4.07	63.23
		FALSE	High	[K].DQPDGSSLSPAQSPSQSQPPAASSLR.[E]	1xDeamidated [Q12]	1	1	1	Q6WCQ1	Q6WCQ1 [212-237]		0	2596.21		No Quan Values	High	High	0.0008336	0.01959	1.15
		FALSE	High	[K].EASDLLEQNR.[L]		1	1	3	Q6WCQ1	Q6WCQ1 [689-698]		0	1174.57	5825452		High	High	0.0001905	5.599e-05	3.24	36.47
		FALSE	High	[K].EGEFTLSAMTSGIR.[R]		1	1	1	Q6WCQ1	Q6WCQ1 [458-471]		0	1498.72	841909		High	High	0.0001905	3.031e-06	3.11	104.33
		FALSE	High	[K].ESEIQYLK.[Q]		1	1	5	Q6WCQ1	Q6WCQ1 [910-917]		0	1009.52	1.34043e+06		High	High	0.0002463	0.002274	2.3	44.53
		FALSE	High	[K].FEALDIEK.[A]		1	1	7	Q6WCQ1	Q6WCQ1 [307-314]		0	964.499	3.94756e+06		High	High	0.0002463	0.002626	1.88	68.52
		FALSE	High	[R].FGMLDATDGPGTEDAALR.[M]		1	1	2	Q6WCQ1	Q6WCQ1 [596-613]		0	1836.84	2.12155e+06		High	High	0.0001905	4.891e-10	4.73	103.82
		FALSE	High	[R].GFAAMEETHQK.[K]		1	1	4	Q6WCQ1	Q6WCQ1 [727-737]		0	1248.57	721235		High	High	0.0001905	2.295e-05	2.09	82.11
		FALSE	High	[R].GFAAMEETHQK.[K]	1xOxidation [M5]	1	1	1	Q6WCQ1	Q6WCQ1 [727-737]		0	1264.56	169051		High	High	0.0001905	4.738e-05	2.36	17.79
		FALSE	High	[K].HVHPTTAPDVTSSLPEEK.[N]		1	1	2	Q6WCQ1	Q6WCQ1 [481-498]		0	1944.97	729838		High	High	0.0001905	5.004e-09	3.85	99.53
		FALSE	High	[R].KVEPPTPQEPGPAK.[V]		1	1	9	Q6WCQ1	Q6WCQ1 [161-174]		1	1474.79	1.00487e+06		High	High	0.0001905	7.309e-06	3.59	57.33
		FALSE	High	[R].LAAEITR.[L]		1	1	2	Q6WCQ1	Q6WCQ1 [869-875]		0	773.452	2.23324e+07		High	High	0.001468	0.03135	1.73	24.86
		FALSE	High	[R].LLAEETAATISAIEAMK.[N]	1xOxidation [M16]	1	1	1	Q6WCQ1	Q6WCQ1 [760-776]		0	1777.93	1.61983e+06		High	High	0.0001905	7.574e-07	3.68	107.03
		FALSE	High	[R].LLQDQLR.[V]		1	1	4	Q6WCQ1	Q6WCQ1 [699-705]		0	885.515	5.69387e+06		High	High	0.001813	0.03795	1.98	37
		FALSE	High	[R].LSTHELTSLLEK.[E]		1	1	2	Q6WCQ1	Q6WCQ1 [670-681]		0	1370.75	11680752		High	High	0.0001905	7.328e-06	2.62	107.1
		FALSE	High	[K].QEAELGEPDPEQK.[R]		1	1	4	Q6WCQ1	Q6WCQ1 [515-527]		0	1469.68	1.14101e+06		High	High	0.0001905	1.035e-07	3.39	34.33
		FALSE	High	[K].QVPIAPVHLSSEDGGDR.[L]		1	1	3	Q6WCQ1	Q6WCQ1 [653-669]		0	1776.89	1502497		High	High	0.0001905	7.248e-08	2.96	96.91
		FALSE	High	[R].QYLEELQSVQR.[E]		1	1	3	Q6WCQ1	Q6WCQ1 [808-818]		0	1392.71	928268		High	High	0.0001905	1.731e-06	1.79	82.4
		FALSE	High	[K].SNPDFLK.[K]		1	1	1	Q6WCQ1	Q6WCQ1 [993-999]		0	820.42	6573590		High	High	0.008486	0.1331	1.35	35.62
		FALSE	High	[K].SPDSATVSGYDIMK.[S]		1	1	3	Q6WCQ1	Q6WCQ1 [977-990]		0	1470.68	1.06122e+06		High	High	0.0001905	1.566e-08	3.52	72.22
		FALSE	High	[R].SPGLPMSDLK.[T]		1	1	6	Q6WCQ1	Q6WCQ1 [619-628]		0	1044.54	2.15697e+06		High	High	0.0001905	0.0002242	2.39	82.84
		FALSE	High	[R].SPGLPMSDLK.[T]	1xOxidation [M6]	1	1	1	Q6WCQ1	Q6WCQ1 [619-628]		0	1060.53	148117		High	High	0.0002463	0.0006299	1.78	82.7
		FALSE	High	[R].SQISSVNSDVEALR.[R]		1	1	6	Q6WCQ1	Q6WCQ1 [793-806]		0	1504.76	2.2644e+06		High	High	0.0001905	2.573e-07	3.5	76.89
		FALSE	High	[R].STEPSVTPDLLNFK.[K]		1	1	3	Q6WCQ1	Q6WCQ1 [377-390]		0	1547.8	1.85555e+06		High	High	0.0001905	2.37e-06	3.14	97.97
		FALSE	High	[K].STLWQEEMR.[T]		1	1	1	Q6WCQ1	Q6WCQ1 [201-209]		0	1179.55	398275		High	High	0.0002463	0.002233	2.59	91.35
		FALSE	High	[R].TKDQPDGSSLSPAQSPSQSQPPAASSLR.[E]		1	1	1	Q6WCQ1	Q6WCQ1 [210-237]		1	2824.37		No Quan Values	High	High	0.0002463	0.001383	1.45
		FALSE	High	[R].TLLTGDGGGEATGSPLAQGK.[D]		1	1	4	Q6WCQ1	Q6WCQ1 [878-897]		0	1829.92	759117		High	High	0.0001905	2.376e-11	4.51	86.9
		FALSE	High	[K].VEPPTPQEPGPAK.[V]		1	1	1	Q6WCQ1	Q6WCQ1 [162-174]		0	1346.7	377805		High	High	0.0002463	0.0009163	1.54	36.5
		FALSE	High	[R].VESGYFSLEK.[T]		1	1	6	Q6WCQ1	Q6WCQ1 [263-272]		0	1158.57	2575380		High	High	0.0001905	3.686e-05	2.48	72.3
FALSE	High	Master Protein	Q13885	Tubulin beta-2A chain OS=Homo sapiens OX=9606 GN=TUBB2A PE=1 SV=1	0	37	14	101	1	445	49.9	4.89	235.53	14		High	1
	Checked	Protein Group ID	# Proteins	# Unique Peptides	# Peptides	# PSMs	Group Description	Found in Sample: [S1] F1: Sample
	FALSE	144	3	1	14	101	[Master Protein] Tubulin beta-2A chain OS=Homo sapiens OX=9606 GN=TUBB2A PE=1 SV=1	High
		Checked	Confidence	Annotated Sequence	Modifications	# Protein Groups	# Proteins	# PSMs	Master Protein Accessions	Positions in Master Proteins	Modifications in Master Proteins	# Missed Cleavages	Theo. MH+ [Da]	Abundance: F1: Sample	Quan Info	Found in Sample: [S1] F1: Sample	Confidence (by Search Engine): Sequest HT	Percolator q-Value (by Search Engine): Sequest HT	Percolator PEP (by Search Engine): Sequest HT	XCorr (by Search Engine): Sequest HT	Top Apex RT [min]
		FALSE	High	[R].AILVDLEPGTMDSVR.[S]		4	4	3	Q13885; Q13509; P07437; Q9BVA1	Q13885 [63-77]; Q13509 [63-77]; P07437 [63-77]; Q9BVA1 [63-77]		0	1615.84	1.82453e+07	Shared	High	High	0.0001905	2.23e-06	3.23	104.55
		FALSE	High	[R].AILVDLEPGTMDSVR.[S]	1xOxidation [M11]	4	4	8	Q13885; Q13509; P07437; Q9BVA1	Q13885 [63-77]; Q13509 [63-77]; P07437 [63-77]; Q9BVA1 [63-77]		0	1631.83	1.21047e+07	Shared	High	High	0.0001905	3.435e-09	3.05	104.6
		FALSE	High	[R].ALTVPELTQQMFDSK.[N]		2	2	5	Q13885; Q9BVA1	Q13885 [283-297]; Q9BVA1 [283-297]		0	1707.86	6.69097e+06	Shared	High	High	0.0001905	3.246e-05	2.47	106.77
		FALSE	High	[R].ALTVPELTQQMFDSK.[N]	1xOxidation [M11]	2	2	3	Q13885; Q9BVA1	Q13885 [283-297]; Q9BVA1 [283-297]		0	1723.86	397049	Shared	High	High	0.0001905	5.13e-05	2.27	106.87
		FALSE	High	[K].EVDEQMLNVQNK.[N]		4	4	10	Q13885; P07437; P68371; Q9BVA1	Q13885 [325-336]; P07437 [325-336]; P68371 [325-336]; Q9BVA1 [325-336]		0	1446.69	9986341	Shared	High	High	0.0001905	2.473e-08	3.14	52.14
		FALSE	High	[K].EVDEQMLNVQNK.[N]	1xDeamidated [Q10]	4	4	1	Q13885; P07437; P68371; Q9BVA1	Q13885 [325-336]; P07437 [325-336]; P68371 [325-336]; Q9BVA1 [325-336]		0	1447.67	67536.5	Shared	High	High	0.0002463	0.00311	0.94	57.36
		FALSE	High	[K].EVDEQMLNVQNK.[N]	1xOxidation [M6]	4	4	15	Q13885; P07437; P68371; Q9BVA1	Q13885 [325-336]; P07437 [325-336]; P68371 [325-336]; Q9BVA1 [325-336]		0	1462.68	3.18689e+06	Shared	High	High	0.0001905	1.47e-06	2.65	34.21
		FALSE	High	[K].EVDEQMLNVQNK.[N]	1xDeamidated [Q5]; 1xOxidation [M6]	4	4	1	Q13885; P07437; P68371; Q9BVA1	Q13885 [325-336]; P07437 [325-336]; P68371 [325-336]; Q9BVA1 [325-336]		0	1463.67	112510	Shared	High	High	0.001813	0.04398	1.12	36.65
		FALSE	High	[R].FPGQLNADLR.[K]		7	10	16	Q13885; Q13509; P04350; Q3ZCM7; P07437; P68371; Q9BVA1	Q13885 [242-251]; Q13509 [242-251]; P04350 [242-251]; Q3ZCM7 [242-251]; P07437 [242-251]; P68371 [242-251]; Q9BVA1 [242-251]		0	1130.6	3.19382e+07	Shared	High	High	0.0001905	5.501e-06	2.84	91.94
		FALSE	High	[R].FPGQLNADLR.[K]	1xDeamidated [N6]	7	10	2	Q13885; Q13509; P04350; Q3ZCM7; P07437; P68371; Q9BVA1	Q13885 [242-251]; Q13509 [242-251]; P04350 [242-251]; Q3ZCM7 [242-251]; P07437 [242-251]; P68371 [242-251]; Q9BVA1 [242-251]		0	1131.58	277656	Shared	High	High	0.0009261	0.02197	1.5	86.91
		FALSE	High	[K].GHYTEGAELVDSVLDVVR.[K]		5	5	2	Q13885; Q13509; P07437; P68371; Q9BVA1	Q13885 [104-121]; Q13509 [104-121]; P07437 [104-121]; P68371 [104-121]; Q9BVA1 [104-121]		0	1958.98	1.24256e+07	Shared	High	High	0.0001905	1.979e-15	5.47	109.88
		FALSE	High	[R].KLAVNMVPFPR.[L]	1xOxidation [M6]	7	10	1	Q13885; Q13509; P04350; Q3ZCM7; P07437; P68371; Q9BVA1	Q13885 [252-262]; Q13509 [252-262]; P04350 [252-262]; Q3ZCM7 [252-262]; P07437 [252-262]; P68371 [252-262]; Q9BVA1 [252-262]		1	1287.72	212370	Shared	High	High	0.001203	0.02855	2.27	104.54
		FALSE	High	[K].LAVNMVPFPR.[L]		7	10	7	Q13885; Q13509; P04350; Q3ZCM7; P07437; P68371; Q9BVA1	Q13885 [253-262]; Q13509 [253-262]; P04350 [253-262]; Q3ZCM7 [253-262]; P07437 [253-262]; P68371 [253-262]; Q9BVA1 [253-262]		0	1143.63	1.84558e+07	Shared	High	High	0.0001905	2.733e-05	2.92	102.84
		FALSE	High	[K].LAVNMVPFPR.[L]	1xOxidation [M5]	7	10	3	Q13885; Q13509; P04350; Q3ZCM7; P07437; P68371; Q9BVA1	Q13885 [253-262]; Q13509 [253-262]; P04350 [253-262]; Q3ZCM7 [253-262]; P07437 [253-262]; P68371 [253-262]; Q9BVA1 [253-262]		0	1159.63	3.5531e+06	Shared	High	High	0.0001905	9.546e-05	2.99	103
		FALSE	High	[R].IMNTFSVMPSPK.[V]		2	3	5	Q13885; Q9BVA1	Q13885 [163-174]; Q9BVA1 [163-174]		0	1351.67	1.01787e+06	Shared	High	High	0.0001905	1.873e-06	2.72	92.67
		FALSE	High	[R].INVYYNEAAGNK.[Y]		1	1	1	Q13885	Q13885 [47-58]		0	1355.66		No Quan Values	High	High	0.0001905	5.602e-05	1.84
		FALSE	High	[K].IREEYPDR.[I]		5	7	2	Q13885; Q3ZCM7; P07437; P68371; Q9BVA1	Q13885 [155-162]; Q3ZCM7 [155-162]; P07437 [155-162]; P68371 [155-162]; Q9BVA1 [155-162]		1	1077.53	3.60778e+06	Shared	High	High	0.0009261	0.02198	2.68	19.34
		FALSE	High	[R].ISEQFTAMFR.[R]		6	6	2	Q13885; Q13509; P04350; P07437; P68371; Q9BVA1	Q13885 [381-390]; Q13509 [381-390]; P04350 [381-390]; P07437 [381-390]; P68371 [381-390]; Q9BVA1 [381-390]		0	1229.6	14173649	Shared	High	High	0.0002463	0.00046	2.65	103.49
		FALSE	High	[R].ISEQFTAMFR.[R]	1xOxidation [M8]	6	6	8	Q13885; Q13509; P04350; P07437; P68371; Q9BVA1	Q13885 [381-390]; Q13509 [381-390]; P04350 [381-390]; P07437 [381-390]; P68371 [381-390]; Q9BVA1 [381-390]		0	1245.59	3916665	Shared	High	High	0.0001905	8.702e-05	2.7	103.53
		FALSE	High	[K].MSATFIGNSTAIQELFK.[R]		3	3	1	Q13885; P68371; Q9BVA1	Q13885 [363-379]; P68371 [363-379]; Q9BVA1 [363-379]		0	1857.94	5301138	Shared	High	High	0.0001905	2.461e-07	4.1	109.24
		FALSE	High	[K].MSATFIGNSTAIQELFK.[R]	1xOxidation [M1]	3	3	1	Q13885; P68371; Q9BVA1	Q13885 [363-379]; P68371 [363-379]; Q9BVA1 [363-379]		0	1873.94	1397462	Shared	High	High	0.0001905	6.533e-09	3.98	108.72
		FALSE	High	[K].NSSYFVEWIPNNVK.[TV]		6	7	3	Q13885; Q13509; P04350; P07437; P68371; Q9BVA1	Q13885 [337-350]; Q13509 [337-350]; P04350 [337-350]; P07437 [337-350]; P68371 [337-350]; Q9BVA1 [337-350]		0	1696.83	9.45681e+06	Shared	High	High	0.0001905	1.029e-07	4.2	105.75
		FALSE	High	[R].YLTVAAIFR.[G]		2	2	1	Q13885; Q9BVA1	Q13885 [310-318]; Q9BVA1 [310-318]		0	1053.61	4.54259e+06	Shared	High	High	0.0002463	0.001351	2.28	109.03
FALSE	High	Master Protein	Q13509	Tubulin beta-3 chain OS=Homo sapiens OX=9606 GN=TUBB3 PE=1 SV=2	0	40	14	90	5	450	50.4	4.93	223.67	14	9.45197e+06	High	1
	Checked	Protein Group ID	# Proteins	# Unique Peptides	# Peptides	# PSMs	Group Description	Found in Sample: [S1] F1: Sample
	FALSE	181	1	5	14	90	[Master Protein] Tubulin beta-3 chain OS=Homo sapiens OX=9606 GN=TUBB3 PE=1 SV=2	High
		Checked	Confidence	Annotated Sequence	Modifications	# Protein Groups	# Proteins	# PSMs	Master Protein Accessions	Positions in Master Proteins	Modifications in Master Proteins	# Missed Cleavages	Theo. MH+ [Da]	Abundance: F1: Sample	Quan Info	Found in Sample: [S1] F1: Sample	Confidence (by Search Engine): Sequest HT	Percolator q-Value (by Search Engine): Sequest HT	Percolator PEP (by Search Engine): Sequest HT	XCorr (by Search Engine): Sequest HT	Top Apex RT [min]
		FALSE	High	[R].AILVDLEPGTMDSVR.[S]		4	4	3	Q13885; Q13509; P07437; Q9BVA1	Q13885 [63-77]; Q13509 [63-77]; P07437 [63-77]; Q9BVA1 [63-77]		0	1615.84	1.82453e+07	Shared	High	High	0.0001905	2.23e-06	3.23	104.55
		FALSE	High	[R].AILVDLEPGTMDSVR.[S]	1xOxidation [M11]	4	4	8	Q13885; Q13509; P07437; Q9BVA1	Q13885 [63-77]; Q13509 [63-77]; P07437 [63-77]; Q9BVA1 [63-77]		0	1631.83	1.21047e+07	Shared	High	High	0.0001905	3.435e-09	3.05	104.6
		FALSE	High	[R].ALTVPELTQQMFDAK.[N]		3	3	3	Q13509; P04350; P68371	Q13509 [283-297]; P04350 [283-297]; P68371 [283-297]		0	1691.87	1.23877e+07	Shared	High	High	0.0001905	9.012e-06	2.8	107.16
		FALSE	High	[K].EVDEQMLAIQSK.[N]		1	2	4	Q13509	Q13509 [325-336]		0	1390.69	467126		High	High	0.0001905	2.167e-06	2.01	64.19
		FALSE	High	[K].EVDEQMLAIQSK.[N]	1xOxidation [M6]	1	2	1	Q13509	Q13509 [325-336]		0	1406.68		No Quan Values	High	High	0.0002463	0.00323	1.21
		FALSE	High	[R].FPGQLNADLR.[K]		7	10	16	Q13885; Q13509; P04350; Q3ZCM7; P07437; P68371; Q9BVA1	Q13885 [242-251]; Q13509 [242-251]; P04350 [242-251]; Q3ZCM7 [242-251]; P07437 [242-251]; P68371 [242-251]; Q9BVA1 [242-251]		0	1130.6	3.19382e+07	Shared	High	High	0.0001905	5.501e-06	2.84	91.94
		FALSE	High	[R].FPGQLNADLR.[K]	1xDeamidated [N6]	7	10	2	Q13885; Q13509; P04350; Q3ZCM7; P07437; P68371; Q9BVA1	Q13885 [242-251]; Q13509 [242-251]; P04350 [242-251]; Q3ZCM7 [242-251]; P07437 [242-251]; P68371 [242-251]; Q9BVA1 [242-251]		0	1131.58	277656	Shared	High	High	0.0009261	0.02197	1.5	86.91
		FALSE	High	[K].GHYTEGAELVDSVLDVVR.[K]		5	5	2	Q13885; Q13509; P07437; P68371; Q9BVA1	Q13885 [104-121]; Q13509 [104-121]; P07437 [104-121]; P68371 [104-121]; Q9BVA1 [104-121]		0	1958.98	1.24256e+07	Shared	High	High	0.0001905	1.979e-15	5.47	109.88
		FALSE	High	[R].KLAVNMVPFPR.[L]	1xOxidation [M6]	7	10	1	Q13885; Q13509; P04350; Q3ZCM7; P07437; P68371; Q9BVA1	Q13885 [252-262]; Q13509 [252-262]; P04350 [252-262]; Q3ZCM7 [252-262]; P07437 [252-262]; P68371 [252-262]; Q9BVA1 [252-262]		1	1287.72	212370	Shared	High	High	0.001203	0.02855	2.27	104.54
		FALSE	High	[K].LATPTYGDLNHLVSATMSGVTTSLR.[F]		1	1	1	Q13509	Q13509 [217-241]		0	2605.33	3.26362e+06		High	High	0.0001905	1.125e-10	5.58	109.67
		FALSE	High	[K].LAVNMVPFPR.[L]		7	10	7	Q13885; Q13509; P04350; Q3ZCM7; P07437; P68371; Q9BVA1	Q13885 [253-262]; Q13509 [253-262]; P04350 [253-262]; Q3ZCM7 [253-262]; P07437 [253-262]; P68371 [253-262]; Q9BVA1 [253-262]		0	1143.63	1.84558e+07	Shared	High	High	0.0001905	2.733e-05	2.92	102.84
		FALSE	High	[K].LAVNMVPFPR.[L]	1xOxidation [M5]	7	10	3	Q13885; Q13509; P04350; Q3ZCM7; P07437; P68371; Q9BVA1	Q13885 [253-262]; Q13509 [253-262]; P04350 [253-262]; Q3ZCM7 [253-262]; P07437 [253-262]; P68371 [253-262]; Q9BVA1 [253-262]		0	1159.63	3.5531e+06	Shared	High	High	0.0001905	9.546e-05	2.99	103
		FALSE	High	[R].IMNTFSVVPSPK.[V]		4	4	7	Q13509; P04350; P07437; P68371	Q13509 [163-174]; P04350 [163-174]; P07437 [163-174]; P68371 [163-174]		0	1319.7	1.32423e+07	Shared	High	High	0.0001905	3.468e-06	3.12	90.52
		FALSE	High	[R].IMNTFSVVPSPK.[V]	1xOxidation [M2]	4	4	11	Q13509; P04350; P07437; P68371	Q13509 [163-174]; P04350 [163-174]; P07437 [163-174]; P68371 [163-174]		0	1335.7	5.11728e+06	Shared	High	High	0.0001905	5.792e-07	2.35	76.97
		FALSE	High	[R].ISEQFTAMFR.[R]		6	6	2	Q13885; Q13509; P04350; P07437; P68371; Q9BVA1	Q13885 [381-390]; Q13509 [381-390]; P04350 [381-390]; P07437 [381-390]; P68371 [381-390]; Q9BVA1 [381-390]		0	1229.6	14173649	Shared	High	High	0.0002463	0.00046	2.65	103.49
		FALSE	High	[R].ISEQFTAMFR.[R]	1xOxidation [M8]	6	6	8	Q13885; Q13509; P04350; P07437; P68371; Q9BVA1	Q13885 [381-390]; Q13509 [381-390]; P04350 [381-390]; P07437 [381-390]; P68371 [381-390]; Q9BVA1 [381-390]		0	1245.59	3916665	Shared	High	High	0.0001905	8.702e-05	2.7	103.53
		FALSE	High	[R].ISVYYNEASSHK.[Y]		1	1	5	Q13509	Q13509 [47-58]		0	1397.67	593094		High	High	0.0001905	5.388e-06	3	67.34
		FALSE	High	[K].MSSTFIGNSTAIQELFK.[R]		1	1	1	Q13509	Q13509 [363-379]		0	1873.94	1397462		High	High	0.0001905	6.651e-09	4.01	108.72
		FALSE	High	[K].NSSYFVEWIPNNVK.[TV]		6	7	3	Q13885; Q13509; P04350; P07437; P68371; Q9BVA1	Q13885 [337-350]; Q13509 [337-350]; P04350 [337-350]; P07437 [337-350]; P68371 [337-350]; Q9BVA1 [337-350]		0	1696.83	9.45681e+06	Shared	High	High	0.0001905	1.029e-07	4.2	105.75
		FALSE	High	[R].YLTVATVFR.[G]		1	2	2	Q13509	Q13509 [310-318]		0	1069.6	3.73067e+06		High	High	0.0002463	0.001469	2.28	104.6
FALSE	High	Master Protein	P38646	Stress-70 protein, mitochondrial OS=Homo sapiens OX=9606 GN=HSPA9 PE=1 SV=2	0	42	23	92	23	679	73.6	6.16	206.98	23	1.19542e+09	High	1
	Checked	Protein Group ID	# Proteins	# Unique Peptides	# Peptides	# PSMs	Group Description	Found in Sample: [S1] F1: Sample
	FALSE	988	1	23	23	92	[Master Protein] Stress-70 protein, mitochondrial OS=Homo sapiens OX=9606 GN=HSPA9 PE=1 SV=2	High
		Checked	Confidence	Annotated Sequence	Modifications	# Protein Groups	# Proteins	# PSMs	Master Protein Accessions	Positions in Master Proteins	Modifications in Master Proteins	# Missed Cleavages	Theo. MH+ [Da]	Abundance: F1: Sample	Quan Info	Found in Sample: [S1] F1: Sample	Confidence (by Search Engine): Sequest HT	Percolator q-Value (by Search Engine): Sequest HT	Percolator PEP (by Search Engine): Sequest HT	XCorr (by Search Engine): Sequest HT	Top Apex RT [min]
		FALSE	High	[R].AQFEGIVTDLIR.[R]		1	1	2	P38646	P38646 [349-360]		0	1361.74	1.24488e+07		High	High	0.0001905	3.788e-05	3.2	108.43
		FALSE	High	[K].DAGQISGLNVLR.[V]		1	1	6	P38646	P38646 [207-218]		0	1242.68	6030226		High	High	0.0001905	2.194e-06	3.52	88.48
		FALSE	High	[K].DDIENMVK.[N]		1	1	2	P38646	P38646 [556-563]		0	963.445	3267462		High	High	0.0003305	0.006403	1.96	46.53
		FALSE	High	[K].DNMALQR.[V]	1xOxidation [M3]	1	1	1	P38646	P38646 [301-307]		0	863.404	33418.1		High	High	0.007909	0.1274	0.86	13.25
		FALSE	High	[R].EQQIVIQSSGGLSK.[D]		1	1	19	P38646	P38646 [542-555]		0	1473.79	2.87202e+06		High	High	0.0001905	2.736e-08	3.37	54.72
		FALSE	High	[K].ETAENYLGHTAK.[N]		1	1	1	P38646	P38646 [176-187]		0	1333.64		No Quan Values	High	High	0.0005409	0.0146	1.34
		FALSE	High	[R].ETGVDLTK.[D]		1	1	1	P38646	P38646 [293-300]		0	862.452	14024094		High	High	0.0009261	0.02253	1.85	23.56
		FALSE	High	[K].LFEMAYK.[K]		1	1	7	P38646	P38646 [647-653]		0	901.449	5.40391e+06		High	High	0.0003305	0.01101	1.54	87.96
		FALSE	High	[K].LFEMAYK.[K]	1xOxidation [M4]	1	1	2	P38646	P38646 [647-653]		0	917.444	363350		High	High	0.001562	0.03611	1.32	87.96
		FALSE	High	[K].LLGQFTLIGIPPAPR.[G]		1	1	2	P38646	P38646 [499-513]		0	1592.95	1.3446e+07		High	High	0.0001905	3.432e-09	3.9	109.72
		FALSE	High	[R].LVGMPAK.[R]		1	1	1	P38646	P38646 [100-106]		0	715.417	1060569536		High	High	0.004453	0.08589	1.76	28.89
		FALSE	High	[R].LVGMPAK.[R]	1xOxidation [M4]	1	1	2	P38646	P38646 [100-106]		0	731.412	1.07559e+06		High	High	0.003274	0.07225	1.15	28.68
		FALSE	High	[K].LYSPSQIGAFVLMK.[M]		1	1	1	P38646	P38646 [160-173]		0	1553.84	3.48822e+06		High	High	0.0001905	6.955e-07	3.34	108.89
		FALSE	High	[K].LYSPSQIGAFVLMK.[M]	1xOxidation [M13]	1	1	1	P38646	P38646 [160-173]		0	1569.83	7.1287e+06		High	High	0.0001905	1.717e-05	2.82	107.4
		FALSE	High	[K].NAVITVPAYFNDSQR.[Q]		1	1	3	P38646	P38646 [188-202]		0	1694.85	2.06533e+06		High	High	0.0001905	5.319e-08	3.22	96.98
		FALSE	High	[R].QAASSLQQASLK.[L]		1	1	2	P38646	P38646 [635-646]		0	1231.66	1.02684e+07		High	High	0.0001905	0.0002013	1.96	31.77
		FALSE	High	[R].QAVTNPNNTFYATK.[R]		1	1	5	P38646	P38646 [108-121]		0	1568.77	1.64155e+06		High	High	0.0001905	4.661e-08	3.05	50.3
		FALSE	High	[K].SDIGEVILVGGMTR.[M]	1xOxidation [M12]	1	1	5	P38646	P38646 [378-391]		0	1462.76	565669		High	High	0.0001905	4.999e-05	2.19	95.3
		FALSE	High	[K].SQVFSTAADGQTQVEIK.[V]		1	1	7	P38646	P38646 [469-485]		0	1808.9	1.86738e+06		High	High	0.0001905	9.586e-11	3.5	72.07
		FALSE	High	[K].STNGDTFLGGEDFDQALLR.[H]		1	1	1	P38646	P38646 [266-284]		0	2055.96	835039		High	High	0.0001905	1.144e-09	3.76	106.1
		FALSE	High	[K].STNGDTFLGGEDFDQALLR.[H]	1xDeamidated [N3]	1	1	2	P38646	P38646 [266-284]		0	2056.95	4.22342e+06		High	High	0.0001905	1.234e-11	5.05	106.59
		FALSE	High	[R].TTPSVVAFTADGER.[L]		1	1	2	P38646	P38646 [86-99]		0	1450.72	3358242		High	High	0.0001905	4.375e-06	2.9	72.3
		FALSE	High	[R].VEAVNMAEGIIHDTETK.[M]		1	1	1	P38646	P38646 [579-595]		0	1856.91	7516448		High	High	0.0001905	1.664e-09	4.38	106.46
		FALSE	High	[R].VEAVNMAEGIIHDTETK.[M]	1xDeamidated [N5]	1	1	1	P38646	P38646 [579-595]		0	1857.89	4195084		High	High	0.0001905	3.128e-05	2.3	106.18
		FALSE	High	[R].VEAVNMAEGIIHDTETK.[M]	1xOxidation [M6]	1	1	1	P38646	P38646 [579-595]		0	1872.9	614736		High	High	0.0001905	3.295e-10	3.84	96.87
		FALSE	High	[R].VEAVNMAEGIIHDTETK.[M]	1xDeamidated [N5]; 1xOxidation [M6]	1	1	1	P38646	P38646 [579-595]		0	1873.88		Not Reliable	High	High	0.0001905	4.622e-07	3.89
		FALSE	High	[K].VLENAEGAR.[T]		1	1	3	P38646	P38646 [77-85]		0	958.495	1.03575e+07		High	High	0.0002463	0.002346	1.39	18.13
		FALSE	High	[K].VLENAEGAR.[T]	1xDeamidated [N4]	1	1	1	P38646	P38646 [77-85]		0	959.479	351251		High	High	0.0002463	0.002707	1.96	20.5
		FALSE	High	[R].VINEPTAAALAYGLDK.[S]		1	1	5	P38646	P38646 [219-234]		0	1645.88	9.30261e+06		High	High	0.0001905	1.832e-09	3.26	99.54
		FALSE	High	[K].VQQTVQDLFGR.[A]		1	1	3	P38646	P38646 [395-405]		0	1290.68	7.34421e+06		High	High	0.0001905	8.648e-05	3.03	90.53
		FALSE	High	[R].YDDPEVQK.[D]		1	1	1	P38646	P38646 [128-135]		0	993.452	764347		High	High	0.0002463	0.003054	2.04	22.42
FALSE	High	Master Protein	P28289	Tropomodulin-1 OS=Homo sapiens OX=9606 GN=TMOD1 PE=1 SV=1	0	58	17	90	16	359	40.5	5.1	197.41	17	1.14886e+08	High	1
	Checked	Protein Group ID	# Proteins	# Unique Peptides	# Peptides	# PSMs	Group Description	Found in Sample: [S1] F1: Sample
	FALSE	665	1	16	17	90	[Master Protein] Tropomodulin-1 OS=Homo sapiens OX=9606 GN=TMOD1 PE=1 SV=1	High
		Checked	Confidence	Annotated Sequence	Modifications	# Protein Groups	# Proteins	# PSMs	Master Protein Accessions	Positions in Master Proteins	Modifications in Master Proteins	# Missed Cleavages	Theo. MH+ [Da]	Abundance: F1: Sample	Quan Info	Found in Sample: [S1] F1: Sample	Confidence (by Search Engine): Sequest HT	Percolator q-Value (by Search Engine): Sequest HT	Percolator PEP (by Search Engine): Sequest HT	XCorr (by Search Engine): Sequest HT	Top Apex RT [min]
		FALSE	High	[R].ASNAMMNNNDLVR.[K]		1	1	8	P28289	P28289 [328-340]		0	1449.66	748716		High	High	0.0001905	1.708e-07	3.27	54.58
		FALSE	High	[R].ASNAMMNNNDLVR.[K]	1xDeamidated [N]	1	1	3	P28289	P28289 [328-340]		0	1450.64		No Quan Values	High	High	0.006366	0.1081	1.09
		FALSE	High	[R].ASNAMMNNNDLVR.[K]	1xOxidation [M5]	1	1	6	P28289	P28289 [328-340]		0	1465.65	665812		High	High	0.0001905	3.275e-06	2.58	33.24
		FALSE	High	[R].ASNAMMNNNDLVR.[K]	1xDeamidated [N7]; 1xOxidation [M]	1	1	2	P28289	P28289 [328-340]		0	1466.64		No Quan Values	High	High	0.0003305	0.01018	1.37
		FALSE	High	[R].DLDEDEILGALTEEELR.[T]		1	1	1	P28289	P28289 [12-28]		0	1959.94	6065285		High	High	0.0001905	7.928e-11	4.93	108.94
		FALSE	High	[K].DREDLVPYTGEK.[R]		1	1	4	P28289	P28289 [80-91]		1	1421.69	1.54714e+06		High	High	0.001111	0.0252	2.05	78.48
		FALSE	High	[R].EDLVPYTGEK.[R]		1	1	3	P28289	P28289 [82-91]		0	1150.56	937888		High	High	0.0002463	0.0004125	2.25	52.19
		FALSE	High	[R].EELLDHLEK.[Q]		1	1	13	P28289	P28289 [65-73]		0	1125.58	4.26378e+06		High	High	0.0001905	9.027e-05	2.39	94.3
		FALSE	High	[K].EGLNSVIKPTQYKPVPDEEPNSTDVEETLER.[I]		1	1	1	P28289	P28289 [159-189]		0	3513.72	2257667		High	High	0.0001905	1.138e-08	6.18	106.43
		FALSE	High	[K].FSIVGTR.[S]		1	1	2	P28289	P28289 [229-235]		0	779.441	6.66947e+06		High	High	0.001813	0.04162	2.07	42.98
		FALSE	High	[R].LADLTGPIIPK.[C]		1	1	7	P28289	P28289 [344-354]		0	1137.69	1.40215e+07		High	High	0.0001905	4.734e-06	3.3	92.69
		FALSE	High	[K].IDNQSQPLGNK.[V]		1	1	3	P28289	P28289 [287-297]		0	1213.62	1.06526e+07		High	High	0.0001905	9.169e-06	3.4	21.4
		FALSE	High	[K].IDNQSQPLGNK.[V]	1xDeamidated [Q4]	1	1	1	P28289	P28289 [287-297]		0	1214.6	978398		High	High	0.0001905	0.0001261	2.48	23.38
		FALSE	High	[K].LEEVNLNNIR.[N]		1	1	7	P28289	P28289 [197-206]		0	1213.65	1.20587e+07		High	High	0.0001905	8.735e-05	2.4	70.55
		FALSE	High	[R].LVEALPYNTSLVEMK.[I]		1	1	6	P28289	P28289 [272-286]		0	1706.9	9.87059e+06		High	High	0.0001905	3.837e-08	3.68	100.94
		FALSE	High	[R].LVEALPYNTSLVEMK.[I]	1xOxidation [M14]	1	1	7	P28289	P28289 [272-286]		0	1722.9	2.99253e+06		High	High	0.0001905	2.842e-08	3.62	100.8
		FALSE	High	[R].LVEALPYNTSLVEMK.[I]	1xDeamidated [N8]; 1xOxidation [M14]	1	1	1	P28289	P28289 [272-286]		0	1723.88	1.33237e+06		High	High	0.0001905	0.0001483	2.58	100.98
		FALSE	High	[KR].NIPIPTLK.[DA]		2	2	7	Q9NYL9; P28289	Q9NYL9 [210-217]; P28289 [207-214]		0	895.561	19274668	Shared	High	High	0.002153	0.05249	1.55	79.24
		FALSE	High	[R].RLADLTGPIIPK.[C]		1	1	1	P28289	P28289 [343-354]		1	1293.79	508740		High	High	0.0002463	0.001948	3.55	108.42
		FALSE	High	[R].SNDPVAYALAEMLK.[E]		1	1	2	P28289	P28289 [236-249]		0	1521.76	1.02204e+07		High	High	0.0001905	2.364e-08	4.33	110.02
		FALSE	High	[R].TLENELDELDPDNALLPAGLR.[Q]		1	1	2	P28289	P28289 [29-49]		0	2308.17	11289452		High	High	0.0001905	1.87e-14	5.74	109.61
		FALSE	High	[K].TLNVESNFISGAGILR.[L]		1	1	2	P28289	P28289 [256-271]		0	1690.91	1.68042e+07		High	High	0.0001905	2.28e-10	3.77	107.09
		FALSE	High	[K].VEMEIVSMLEK.[N]	1xOxidation [M3]	1	1	1	P28289	P28289 [298-308]		0	1323.65	1.00068e+06		High	High	0.0001905	1.146e-05	3.22	106.44
FALSE	High	Master Protein	P04350	Tubulin beta-4A chain OS=Homo sapiens OX=9606 GN=TUBB4A PE=1 SV=2	0	25	10	77	1	444	49.6	4.88	196.53	10		High	1
	Checked	Protein Group ID	# Proteins	# Unique Peptides	# Peptides	# PSMs	Group Description	Found in Sample: [S1] F1: Sample
	FALSE	272	1	1	10	77	[Master Protein] Tubulin beta-4A chain OS=Homo sapiens OX=9606 GN=TUBB4A PE=1 SV=2	High
		Checked	Confidence	Annotated Sequence	Modifications	# Protein Groups	# Proteins	# PSMs	Master Protein Accessions	Positions in Master Proteins	Modifications in Master Proteins	# Missed Cleavages	Theo. MH+ [Da]	Abundance: F1: Sample	Quan Info	Found in Sample: [S1] F1: Sample	Confidence (by Search Engine): Sequest HT	Percolator q-Value (by Search Engine): Sequest HT	Percolator PEP (by Search Engine): Sequest HT	XCorr (by Search Engine): Sequest HT	Top Apex RT [min]
		FALSE	High	[R].ALTVPELTQQMFDAK.[N]		3	3	3	Q13509; P04350; P68371	Q13509 [283-297]; P04350 [283-297]; P68371 [283-297]		0	1691.87	1.23877e+07	Shared	High	High	0.0001905	9.012e-06	2.8	107.16
		FALSE	High	[R].AVLVDLEPGTMDSVR.[S]		3	3	6	P04350; Q3ZCM7; P68371	P04350 [63-77]; Q3ZCM7 [63-77]; P68371 [63-77]		0	1601.82	3.95115e+06	Shared	High	High	0.0001905	2.288e-09	3.46	100.11
		FALSE	High	[R].AVLVDLEPGTMDSVR.[S]	1xOxidation [M11]	3	3	4	P04350; Q3ZCM7; P68371	P04350 [63-77]; Q3ZCM7 [63-77]; P68371 [63-77]		0	1617.82	979535	Shared	High	High	0.0001905	7.76e-08	2.86	100.7
		FALSE	High	[R].FPGQLNADLR.[K]		7	10	16	Q13885; Q13509; P04350; Q3ZCM7; P07437; P68371; Q9BVA1	Q13885 [242-251]; Q13509 [242-251]; P04350 [242-251]; Q3ZCM7 [242-251]; P07437 [242-251]; P68371 [242-251]; Q9BVA1 [242-251]		0	1130.6	3.19382e+07	Shared	High	High	0.0001905	5.501e-06	2.84	91.94
		FALSE	High	[R].FPGQLNADLR.[K]	1xDeamidated [N6]	7	10	2	Q13885; Q13509; P04350; Q3ZCM7; P07437; P68371; Q9BVA1	Q13885 [242-251]; Q13509 [242-251]; P04350 [242-251]; Q3ZCM7 [242-251]; P07437 [242-251]; P68371 [242-251]; Q9BVA1 [242-251]		0	1131.58	277656	Shared	High	High	0.0009261	0.02197	1.5	86.91
		FALSE	High	[R].KLAVNMVPFPR.[L]	1xOxidation [M6]	7	10	1	Q13885; Q13509; P04350; Q3ZCM7; P07437; P68371; Q9BVA1	Q13885 [252-262]; Q13509 [252-262]; P04350 [252-262]; Q3ZCM7 [252-262]; P07437 [252-262]; P68371 [252-262]; Q9BVA1 [252-262]		1	1287.72	212370	Shared	High	High	0.001203	0.02855	2.27	104.54
		FALSE	High	[K].LAVNMVPFPR.[L]		7	10	7	Q13885; Q13509; P04350; Q3ZCM7; P07437; P68371; Q9BVA1	Q13885 [253-262]; Q13509 [253-262]; P04350 [253-262]; Q3ZCM7 [253-262]; P07437 [253-262]; P68371 [253-262]; Q9BVA1 [253-262]		0	1143.63	1.84558e+07	Shared	High	High	0.0001905	2.733e-05	2.92	102.84
		FALSE	High	[K].LAVNMVPFPR.[L]	1xOxidation [M5]	7	10	3	Q13885; Q13509; P04350; Q3ZCM7; P07437; P68371; Q9BVA1	Q13885 [253-262]; Q13509 [253-262]; P04350 [253-262]; Q3ZCM7 [253-262]; P07437 [253-262]; P68371 [253-262]; Q9BVA1 [253-262]		0	1159.63	3.5531e+06	Shared	High	High	0.0001905	9.546e-05	2.99	103
		FALSE	High	[R].IMNTFSVVPSPK.[V]		4	4	7	Q13509; P04350; P07437; P68371	Q13509 [163-174]; P04350 [163-174]; P07437 [163-174]; P68371 [163-174]		0	1319.7	1.32423e+07	Shared	High	High	0.0001905	3.468e-06	3.12	90.52
		FALSE	High	[R].IMNTFSVVPSPK.[V]	1xOxidation [M2]	4	4	11	Q13509; P04350; P07437; P68371	Q13509 [163-174]; P04350 [163-174]; P07437 [163-174]; P68371 [163-174]		0	1335.7	5.11728e+06	Shared	High	High	0.0001905	5.792e-07	2.35	76.97
		FALSE	High	[R].ISEQFTAMFR.[R]		6	6	2	Q13885; Q13509; P04350; P07437; P68371; Q9BVA1	Q13885 [381-390]; Q13509 [381-390]; P04350 [381-390]; P07437 [381-390]; P68371 [381-390]; Q9BVA1 [381-390]		0	1229.6	14173649	Shared	High	High	0.0002463	0.00046	2.65	103.49
		FALSE	High	[R].ISEQFTAMFR.[R]	1xOxidation [M8]	6	6	8	Q13885; Q13509; P04350; P07437; P68371; Q9BVA1	Q13885 [381-390]; Q13509 [381-390]; P04350 [381-390]; P07437 [381-390]; P68371 [381-390]; Q9BVA1 [381-390]		0	1245.59	3916665	Shared	High	High	0.0001905	8.702e-05	2.7	103.53
		FALSE	High	[K].MAATFIGNSTAIQELFK.[R]	1xOxidation [M1]	1	1	1	P04350	P04350 [363-379]		0	1857.94		Not Reliable	High	High	0.0001905	6.303e-06	4.58
		FALSE	High	[K].NSSYFVEWIPNNVK.[TV]		6	7	3	Q13885; Q13509; P04350; P07437; P68371; Q9BVA1	Q13885 [337-350]; Q13509 [337-350]; P04350 [337-350]; P07437 [337-350]; P68371 [337-350]; Q9BVA1 [337-350]		0	1696.83	9.45681e+06	Shared	High	High	0.0001905	1.029e-07	4.2	105.75
		FALSE	High	[R].YLTVAAVFR.[G]		3	3	3	P04350; P07437; P68371	P04350 [310-318]; P07437 [310-318]; P68371 [310-318]		0	1039.59	23021080	Shared	High	High	0.0002463	0.002196	2.35	106.81
FALSE	High	Master Protein	P14649	Myosin light chain 6B OS=Homo sapiens OX=9606 GN=MYL6B PE=1 SV=1	0	46	12	90	11	208	22.8	5.73	190.53	12	2.5166e+08	High	1
	Checked	Protein Group ID	# Proteins	# Unique Peptides	# Peptides	# PSMs	Group Description	Found in Sample: [S1] F1: Sample
	FALSE	1130	1	11	12	90	[Master Protein] Myosin light chain 6B OS=Homo sapiens OX=9606 GN=MYL6B PE=1 SV=1	High
		Checked	Confidence	Annotated Sequence	Modifications	# Protein Groups	# Proteins	# PSMs	Master Protein Accessions	Positions in Master Proteins	Modifications in Master Proteins	# Missed Cleavages	Theo. MH+ [Da]	Abundance: F1: Sample	Quan Info	Found in Sample: [S1] F1: Sample	Confidence (by Search Engine): Sequest HT	Percolator q-Value (by Search Engine): Sequest HT	Percolator PEP (by Search Engine): Sequest HT	XCorr (by Search Engine): Sequest HT	Top Apex RT [min]
		FALSE	High	[K].AEPAVPQAPQK.[T]		1	1	6	P14649	P14649 [36-46]		0	1135.61	3.38233e+07		High	High	0.0001905	3.977e-05	2.69	30.9
		FALSE	High	[K].AEPAVPQAPQK.[T]	1xDeamidated [Q]	1	1	2	P14649	P14649 [36-46]		0	1136.59	1.4974e+06		High	High	0.0001905	0.0001465	2.53	32.28
		FALSE	High	[R].ALGQNPTNAEVLK.[V]		2	2	17	P60660; P14649	P60660 [38-50]; P14649 [95-107]		0	1354.73	2.10689e+08	Shared	High	High	0.0001905	1.382e-06	3.28	62.66
		FALSE	High	[R].ALGQNPTNAEVLK.[V]	1xDeamidated [N8]	2	2	9	P60660; P14649	P60660 [38-50]; P14649 [95-107]		0	1355.72	5.3842e+06	Shared	High	High	0.0001905	2.116e-06	3.55	66.04
		FALSE	High	[K].DQLEEFK.[E]		1	1	1	P14649	P14649 [64-70]		0	908.436	33094020		High	High	0.005098	0.0933	1.4	39.96
		FALSE	High	[R].GQGTYEDYLEGFR.[V]		1	1	4	P14649	P14649 [139-151]		0	1534.68	14073926		High	High	0.0001905	1.673e-06	3.03	99.81
		FALSE	High	[R].HVLTTLGEK.[M]		1	1	10	P14649	P14649 [168-176]		0	997.568	3.35895e+07		High	High	0.0001905	1.913e-06	2.74	26.2
		FALSE	High	[R].RVDFETFLPMLQAVAK.[N]	1xOxidation [M10]	1	1	1	P14649	P14649 [121-136]		1	1880.99	880558		High	High	0.0002463	0.005075	3.31	109.62
		FALSE	High	[K].TKAEPAVPQAPQK.[T]		1	1	1	P14649	P14649 [34-46]		1	1364.75	156796		High	High	0.0002463	0.002972	2.24	47.4
		FALSE	High	[K].TQEPPVDLSK.[V]		1	1	9	P14649	P14649 [47-56]		0	1113.58	3.28596e+07		High	High	0.0002463	0.0003609	2.31	35.63
		FALSE	High	[K].TQEPPVDLSK.[V]	1xDeamidated [Q2]	1	1	2	P14649	P14649 [47-56]		0	1114.56	897370		High	High	0.0002463	0.001544	1.89	37.95
		FALSE	High	[R].VDFETFLPMLQAVAK.[N]		1	1	2	P14649	P14649 [122-136]		0	1708.9	1.5212e+07		High	High	0.0001905	5.11e-09	4.03	110.29
		FALSE	High	[R].VDFETFLPMLQAVAK.[N]	1xOxidation [M9]	1	1	2	P14649	P14649 [122-136]		0	1724.89	4.47951e+06		High	High	0.0001905	6.027e-07	2.84	109.12
		FALSE	High	[K].VMGAELR.[H]		1	1	2	P14649	P14649 [161-167]		0	775.413	37616068		High	High	0.0008336	0.01779	1.88	28.74
		FALSE	High	[K].VMGAELR.[H]	1xOxidation [M2]	1	1	9	P14649	P14649 [161-167]		0	791.408	1.29327e+07		High	High	0.001111	0.02649	1.47	22.88
		FALSE	High	[K].VVIEFNK.[D]		1	1	11	P14649	P14649 [57-63]		0	848.488	2.62281e+07		High	High	0.001022	0.02409	1.73	53.8
		FALSE	High	[K].VVIEFNKDQLEEFK.[E]		1	1	2	P14649	P14649 [57-70]		1	1737.91	4319674		High	High	0.0001905	4.813e-06	4.01	105.61
FALSE	High	Master Protein	Q7Z406	Myosin-14 OS=Homo sapiens OX=9606 GN=MYH14 PE=1 SV=2	0	5	10	87	2	1995	227.7	5.6	184.2	10	3.7645e+07	High	1
	Checked	Protein Group ID	# Proteins	# Unique Peptides	# Peptides	# PSMs	Group Description	Found in Sample: [S1] F1: Sample
	FALSE	1008	1	2	10	87	[Master Protein] Myosin-14 OS=Homo sapiens OX=9606 GN=MYH14 PE=1 SV=2	High
		Checked	Confidence	Annotated Sequence	Modifications	# Protein Groups	# Proteins	# PSMs	Master Protein Accessions	Positions in Master Proteins	Modifications in Master Proteins	# Missed Cleavages	Theo. MH+ [Da]	Abundance: F1: Sample	Quan Info	Found in Sample: [S1] F1: Sample	Confidence (by Search Engine): Sequest HT	Percolator q-Value (by Search Engine): Sequest HT	Percolator PEP (by Search Engine): Sequest HT	XCorr (by Search Engine): Sequest HT	Top Apex RT [min]
		FALSE	High	[K].ANEWLMK.[N]	1xDeamidated [N2]	1	1	5	Q7Z406	Q7Z406 [607-613]		0	892.423	9.69851e+06		High	High	0.001813	0.04197	2.51	72.26
		FALSE	High	[K].ANEWLMK.[N]	1xDeamidated [N2]; 1xOxidation [M6]	1	1	7	Q7Z406	Q7Z406 [607-613]		0	908.418	5.75906e+06		High	High	0.0009261	0.02225	1.65	37.34
		FALSE	High	[K].EQADFAIEALAK.[A]		2	2	22	P35579; Q7Z406	P35579 [408-419]; Q7Z406 [434-445]		0	1305.67	4.65313e+07	Shared	High	High	0.0001905	9.412e-06	2.95	93.39
		FALSE	High	[K].FDQLLAEEK.[SNTA]		4	4	19	P35580; P35749; P35579; Q7Z406	P35580 [1453-1461]; P35749 [1453-1461]; P35579 [1446-1454]; Q7Z406 [1470-1478]		0	1092.56	4.05194e+07	Shared	High	High	0.0001905	0.0001337	2.15	67.4
		FALSE	High	[KR].KEEELQAALAR.[LVA]		3	3	7	P35749; P35579; Q7Z406	P35749 [1088-1098]; P35579 [1081-1091]; Q7Z406 [1105-1115]		1	1257.68	1.83691e+06	Shared	High	High	0.0001905	0.0001933	3.1	87.61
		FALSE	High	[KR].KFDQLLAEEK.[SNTA]		4	4	5	P35580; P35749; P35579; Q7Z406	P35580 [1452-1461]; P35749 [1452-1461]; P35579 [1445-1454]; Q7Z406 [1469-1478]		1	1220.65	75754316	Shared	High	High	0.0001905	1.229e-05	3.85	103.94
		FALSE	High	[KR].KFDQLLAEEK.[SNTA]	1xDeamidated [Q4]	4	4	1	P35580; P35749; P35579; Q7Z406	P35580 [1452-1461]; P35749 [1452-1461]; P35579 [1445-1454]; Q7Z406 [1469-1478]		1	1221.64		Not Reliable	High	High	0.0002463	0.004753	2.73
		FALSE	High	[R].LVLDQLR.[C]		1	1	9	Q7Z406	Q7Z406 [711-717]		0	856.525	22187388		High	High	0.001111	0.02554	1.37	74.66
		FALSE	High	[KR].QLLQANPILEAFGNAK.[T]		3	3	2	P35749; P35579; Q7Z406	P35749 [217-232]; P35579 [210-225]; Q7Z406 [237-252]		0	1726.95	111687070	Shared	High	High	0.0001905	8.024e-09	4.02	109.49
		FALSE	High	[R].TVGQLYK.[E]		4	4	4	P35580; P35749; P35579; Q7Z406	P35580 [652-658]; P35749 [652-658]; P35579 [645-651]; Q7Z406 [669-675]		0	808.456	233110644	Shared	High	High	0.0009261	0.0221	1.68	25.35
		FALSE	High	[K].VKPLLQVTR.[Q]		3	3	10	P35580; P35749; Q7Z406	P35580 [841-849]; P35749 [841-849]; Q7Z406 [858-866]		0	1053.68	6.07484e+07	Shared	High	High	0.0002463	0.000493	3.16	102.36
		FALSE	High	[K].VKPLLQVTR.[Q]	1xDeamidated [Q6]	3	3	1	P35580; P35749; Q7Z406	P35580 [841-849]; P35749 [841-849]; Q7Z406 [858-866]		0	1054.66	528788	Shared	High	High	0.007682	0.1213	1.21	104.01
		FALSE	High	[R].YEILTPNAIPK.[G]		2	2	6	P35580; Q7Z406	P35580 [728-738]; Q7Z406 [745-755]		0	1258.7	9618364	Shared	High	High	0.0001905	9.266e-06	2.67	86.93
FALSE	High	Master Protein	P08670	Vimentin OS=Homo sapiens OX=9606 GN=VIM PE=1 SV=4	0	48	20	77	19	466	53.6	5.12	183.34	20	8.53594e+07	High	1
	Checked	Protein Group ID	# Proteins	# Unique Peptides	# Peptides	# PSMs	Group Description	Found in Sample: [S1] F1: Sample
	FALSE	136	5	19	20	77	[Master Protein] Vimentin OS=Homo sapiens OX=9606 GN=VIM PE=1 SV=4	High
		Checked	Confidence	Annotated Sequence	Modifications	# Protein Groups	# Proteins	# PSMs	Master Protein Accessions	Positions in Master Proteins	Modifications in Master Proteins	# Missed Cleavages	Theo. MH+ [Da]	Abundance: F1: Sample	Quan Info	Found in Sample: [S1] F1: Sample	Confidence (by Search Engine): Sequest HT	Percolator q-Value (by Search Engine): Sequest HT	Percolator PEP (by Search Engine): Sequest HT	XCorr (by Search Engine): Sequest HT	Top Apex RT [min]
		FALSE	High	[R].DGQVINETSQHHDDLE.[-]		1	1	2	P08670	P08670 [451-466]		0	1836.8	817177		High	High	0.0001905	1.328e-05	3.16	67.37
		FALSE	High	[R].DNLAEDIMR.[L]		1	1	2	P08670	P08670 [176-184]		0	1076.5	1.12521e+06		High	High	0.0002463	0.003615	2.68	84.58
		FALSE	High	[R].DNLAEDIMR.[L]	1xOxidation [M8]	1	1	1	P08670	P08670 [176-184]		0	1092.5	179940		High	High	0.0003305	0.007208	2.2	83.5
		FALSE	High	[R].EEAENTLQSFR.[Q]		1	1	8	P08670	P08670 [197-207]		0	1323.62	4.5072e+06		High	High	0.0001905	0.000209	2.99	61.39
		FALSE	High	[R].EMEENFAVEAANYQDTIGR.[L]		1	1	5	P08670	P08670 [346-364]		0	2186.97	1.17118e+06		High	High	0.0001905	2.9e-08	3.85	100.12
		FALSE	High	[R].ETNLDSLPLVDTHSK.[R]		1	1	3	P08670	P08670 [425-439]		0	1668.84	1.97303e+06		High	High	0.0001905	6.669e-07	3.32	96.02
		FALSE	High	[RK].EYQDLLNVK.[M]		4	6	1	P08670; P07196; P07197; Q16352	P08670 [382-390]; P07196 [371-379]; P07197 [383-391]; Q16352 [378-386]		0	1121.58	1.92172e+06	Shared	High	High	0.0002463	0.002137	2.33	73.88
		FALSE	High	[K].FADLSEAANR.[N]		1	1	10	P08670	P08670 [295-304]		0	1093.53	4.32556e+06		High	High	0.0001905	6.854e-05	2.51	49.18
		FALSE	High	[R].FANYIDK.[V]		1	1	5	P08670	P08670 [114-120]		0	870.436	2.60991e+06		High	High	0.001298	0.02984	1.79	39.75
		FALSE	High	[R].KVESLQEEIAFLK.[K]		1	1	1	P08670	P08670 [223-235]		1	1533.85	3.18071e+06		High	High	0.0001905	0.0002263	4.59	108.23
		FALSE	High	[R].LGDLYEEEMR.[E]		1	1	7	P08670	P08670 [146-155]		0	1254.57	3.54828e+06		High	High	0.0001905	6.274e-06	2.88	78.09
		FALSE	High	[KR].LLEGEESR.[LI]		1	6	1	P08670	P08670 [403-410]		0	932.468	5486224		High	High	0.0002463	0.004378	2.07	21.62
		FALSE	High	[K].ILLAELEQLK.[G]		1	1	2	P08670	P08670 [130-139]		0	1169.71	13976686		High	High	0.0001905	0.0002088	2.31	108.2
		FALSE	High	[R].LLQDSVDFSLADAINTEFK.[N]		1	1	2	P08670	P08670 [79-97]		0	2126.07	3.46944e+06		High	High	0.0001905	1.323e-11	5.63	109.69
		FALSE	High	[R].LQDEIQNMK.[E]		1	1	4	P08670	P08670 [365-373]		0	1118.55	2.57293e+06		High	High	0.0002463	0.0003684	2.26	37.04
		FALSE	High	[K].LQEEMLQR.[E]		1	1	6	P08670	P08670 [189-196]		0	1046.53	2.55377e+06		High	High	0.0002463	0.004873	1.89	37.59
		FALSE	High	[K].LQEEMLQR.[E]	1xOxidation [M5]	1	1	1	P08670	P08670 [189-196]		0	1062.52	1.55987e+06		High	High	0.0005409	0.01418	1.6	25.09
		FALSE	High	[R].ISLPLPNFSSLNLR.[E]		1	1	2	P08670	P08670 [411-424]		0	1570.9	1.42529e+07		High	High	0.0001905	5.29e-07	3	108.74
		FALSE	High	[K].NLQEAEEWYK.[S]		1	2	4	P08670	P08670 [283-292]		0	1309.61	1.02659e+06		High	High	0.0002463	0.0004126	2.43	87.29
		FALSE	High	[R].QDVDNASLAR.[L]		1	1	1	P08670	P08670 [208-217]		0	1088.53	9460748		High	High	0.0001905	0.000197	3.23	24.39
		FALSE	High	[R].QDVDNASLAR.[L]	1xDeamidated [N5]	1	1	1	P08670	P08670 [208-217]		0	1089.52	102829		High	High	0.001468	0.0355	1.39	27.46
		FALSE	High	[R].SYVTTSTR.[T]		1	1	1	P08670	P08670 [29-36]		0	914.458	2.75354e+06		High	High	0.001022	0.02388	2.03	18.81
		FALSE	High	[K].VELQELNDR.[F]		1	2	7	P08670	P08670 [105-113]		0	1115.57	4.70573e+06		High	High	0.0002463	0.0003513	2.47	48.46
FALSE	High	Master Protein	P04264	Keratin, type II cytoskeletal 1 OS=Homo sapiens OX=9606 GN=KRT1 PE=1 SV=6	0	32	19	75	16	644	66	8.12	174.38	19	1.4715e+08	High	1
	Checked	Protein Group ID	# Proteins	# Unique Peptides	# Peptides	# PSMs	Group Description	Found in Sample: [S1] F1: Sample
	FALSE	366	3	16	19	76	[Master Protein] Keratin, type II cytoskeletal 1 OS=Homo sapiens OX=9606 GN=KRT1 PE=1 SV=6	High
		Checked	Confidence	Annotated Sequence	Modifications	# Protein Groups	# Proteins	# PSMs	Master Protein Accessions	Positions in Master Proteins	Modifications in Master Proteins	# Missed Cleavages	Theo. MH+ [Da]	Abundance: F1: Sample	Quan Info	Found in Sample: [S1] F1: Sample	Confidence (by Search Engine): Sequest HT	Percolator q-Value (by Search Engine): Sequest HT	Percolator PEP (by Search Engine): Sequest HT	XCorr (by Search Engine): Sequest HT	Top Apex RT [min]
		FALSE	High	[K].AEAESLYQSK.[Y]		1	1	2	P04264	P04264 [367-376]		0	1125.54	9179115		High	High	0.0001905	0.0002207	2.81	27.89
		FALSE	High	[K].AEAESLYQSK.[Y]	1xDeamidated [Q8]	1	1	1	P04264	P04264 [367-376]		0	1126.53	393688		High	High	0.0002463	0.000391	2.12	30.06
		FALSE	High	[K].AQYEDIAQK.[S]		1	1	2	P04264	P04264 [356-364]		0	1065.52	11263020		High	High	0.0003305	0.0114	2.36	27.54
		FALSE	High	[K].AQYEDIAQK.[S]	1xDeamidated [Q8]	1	1	1	P04264	P04264 [356-364]		0	1066.51	490617		High	High	0.0003305	0.009063	1.54	30.07
		FALSE	High	[K].DVDGAYMTK.[V]		1	1	1	P04264	P04264 [290-298]		0	999.445	3.8114e+06		High	High	0.0002463	0.004178	1.49	31.2
		FALSE	High	[K].DVDGAYMTK.[V]	1xOxidation [M7]	1	1	1	P04264	P04264 [290-298]		0	1015.44		Not Reliable	High	High	0.007607	0.1206	1.19
		FALSE	High	[R].DYQELMNTK.[L]	1xOxidation [M6]	1	1	1	P04264	P04264 [464-472]		0	1157.51	474982		High	High	0.0003305	0.008552	1.81	30.91
		FALSE	High	[R].FLEQQNQVLQTK.[W]		3	3	10	Q7Z794; P35908; P04264	Q7Z794 [184-195]; P35908 [198-209]; P04264 [200-211]		0	1475.79	1.35378e+07	Shared	High	High	0.0001905	1.033e-07	3.94	71.39
		FALSE	High	[R].FLEQQNQVLQTK.[W]	1xDeamidated [Q5]	3	3	1	Q7Z794; P35908; P04264	Q7Z794 [184-195]; P35908 [198-209]; P04264 [200-211]		0	1476.77	134384	Shared	High	High	0.0001905	2.607e-06	2.56	75.96
		FALSE	High	[R].FLEQQNQVLQTK.[W]	2xDeamidated [Q4; Q5]	3	3	2	Q7Z794; P35908; P04264	Q7Z794 [184-195]; P35908 [198-209]; P04264 [200-211]		0	1477.75	166216	Shared	High	High	0.0002463	0.00358	1.3	75.36
		FALSE	High	[K].LALDIEIATYR.[KT]		1	6	2	P04264	P04264 [473-483]		0	1277.71	1.5273e+06		High	High	0.0001905	1.576e-05	2.86	104.8
		FALSE	High	[K].IEISELNR.[V]		2	2	9	P35908; P04264	P35908 [394-401]; P04264 [396-403]		0	973.531	7396572	Shared	High	High	0.0002463	0.001257	2.3	51.29
		FALSE	High	[K].LNDLEDALQQAK.[E]		1	1	4	P04264	P04264 [444-455]		0	1357.7	3019328		High	High	0.0001905	1.803e-07	3.28	83.38
		FALSE	High	[R].LRSEIDNVK.[K]		1	1	2	P04264	P04264 [408-416]		1	1073.59	1.33362e+06		High	High	0.0008336	0.0188	1.63	22.24
		FALSE	High	[K].NMQDMVEDYR.[N]	1xOxidation [M2]	1	1	1	P04264	P04264 [258-267]		0	1316.52		No Quan Values	High	High	0.0002463	0.004842	1.47
		FALSE	High	[K].QISNLQQSISDAEQR.[G]		1	1	3	P04264	P04264 [418-432]		0	1716.85	1.22368e+06		High	High	0.0001905	8.098e-06	4.22	79.54
		FALSE	High	[R].SGGGFSSGSAGIINYQR.[R]		1	1	1	P04264	P04264 [13-29]		0	1657.79	126704		High	High	0.0001905	9.932e-05	1.69	81.23
		FALSE	High	[R].SLDLDSIIAEVK.[A]		1	1	2	P04264	P04264 [344-355]		0	1302.72	3.71238e+07		High	High	0.0001905	4.683e-05	2.54	107.6
		FALSE	High	[K].SLNNQFASFIDK.[V]		1	1	1	P04264	P04264 [186-197]		0	1383.69	16471088		High	High	0.0001905	5.013e-05	2.72	103.85
		FALSE	High	[K].SLNNQFASFIDK.[V]	1xDeamidated [N/Q]	1	1	7	P04264	P04264 [186-197]		0	1384.67	1.45938e+06		High	High	0.0001905	1.101e-05	3.1	102.99
		FALSE	High	[R].SLVNLGGSK.[S]		1	1	4	P04264	P04264 [66-74]		0	874.499	2.75021e+07		High	High	0.0002463	0.002073	1.62	37.43
		FALSE	High	[R].TLLEGEESR.[M]		1	1	2	P04264	P04264 [484-492]		0	1033.52	19550966		High	High	0.0002463	0.000371	2.82	30.6
		FALSE	High	[R].TNAENEFVTIK.[K]		1	1	10	P04264	P04264 [278-288]		0	1265.64	6.01723e+06		High	High	0.0001905	7.596e-06	3.56	64.17
		FALSE	High	[K].WELLQQVDTSTR.[T]		1	1	4	P04264	P04264 [212-223]		0	1475.75	6182445		High	High	0.0001905	1.603e-07	3.37	99.53
		FALSE	High	[K].YEELQITAGR.[H]		2	2	2	P04264; P04259	P04264 [377-386]; P04259 [360-369]		0	1179.6	410030	Shared	High	High	0.0001905	7.785e-05	2.33	66.2
FALSE	High	Master Protein	Q69YQ0	Cytospin-A OS=Homo sapiens OX=9606 GN=SPECC1L PE=1 SV=3	0	32	26	81	26	1117	124.5	5.76	166.08	26	3.74811e+07	High	1
	Checked	Protein Group ID	# Proteins	# Unique Peptides	# Peptides	# PSMs	Group Description	Found in Sample: [S1] F1: Sample
	FALSE	1210	1	26	26	81	[Master Protein] Cytospin-A OS=Homo sapiens OX=9606 GN=SPECC1L PE=1 SV=3	High
		Checked	Confidence	Annotated Sequence	Modifications	# Protein Groups	# Proteins	# PSMs	Master Protein Accessions	Positions in Master Proteins	Modifications in Master Proteins	# Missed Cleavages	Theo. MH+ [Da]	Abundance: F1: Sample	Quan Info	Found in Sample: [S1] F1: Sample	Confidence (by Search Engine): Sequest HT	Percolator q-Value (by Search Engine): Sequest HT	Percolator PEP (by Search Engine): Sequest HT	XCorr (by Search Engine): Sequest HT	Top Apex RT [min]
		FALSE	High	[K].AALAATLEEYK.[A]		1	1	4	Q69YQ0	Q69YQ0 [556-566]		0	1179.63	1.6195e+06		High	High	0.0001905	3.029e-05	3.07	89.94
		FALSE	High	[K].AETLASSLQEDLAHTR.[N]		1	1	2	Q69YQ0	Q69YQ0 [619-634]		0	1741.87	4.1715e+06		High	High	0.0001905	1.224e-10	5.64	103.87
		FALSE	High	[R].AQLGINEDHSEGDEK.[S]		1	1	1	Q69YQ0	Q69YQ0 [211-225]		0	1641.74	116637		High	High	0.001468	0.03595	1.33	36.45
		FALSE	High	[K].ATVASDQIEMNR.[L]		1	1	4	Q69YQ0	Q69YQ0 [567-578]		0	1334.64	1.73681e+06		High	High	0.0001905	1.201e-06	2.53	39.59
		FALSE	High	[K].ATVASDQIEMNR.[L]	1xOxidation [M10]	1	1	3	Q69YQ0	Q69YQ0 [567-578]		0	1350.63	637571		High	High	0.0002463	0.002259	1.36	27.71
		FALSE	High	[R].DISAQEGASPASLMAMGTTSPQLSLSSSPTASVTPTTR.[S]	2xDeamidated [Q5; Q22]	1	1	1	Q69YQ0	Q69YQ0 [954-991]		0	3737.77		No Quan Values	High	High	0.0001905	4.845e-08	4.48
		FALSE	High	[K].DVEILHLR.[N]		1	1	2	Q69YQ0	Q69YQ0 [196-203]		0	994.568	655005		High	High	0.001813	0.04004	1.69	99.88
		FALSE	High	[K].EAQEMIGALK.[E]	1xOxidation [M5]	1	1	1	Q69YQ0	Q69YQ0 [529-538]		0	1105.56	106605		High	High	0.009377	0.1555	1	67.41
		FALSE	High	[R].EQLLGVQQHLSNTLK.[M]		1	1	3	Q69YQ0	Q69YQ0 [507-521]		0	1707.94	2.53812e+06		High	High	0.0001905	3.666e-08	3.66	104.31
		FALSE	High	[K].ETIMAHQPTDVESTLLQLQEQNTAIR.[E]		1	1	1	Q69YQ0	Q69YQ0 [229-254]		0	2966.49	806169		High	High	0.0001905	5.032e-11	5.45	108.44
		FALSE	High	[R].KDPLSALAR.[E]		1	1	1	Q69YQ0	Q69YQ0 [999-1007]		1	970.568	602420		High	High	0.006115	0.1066	1.83	104.03
		FALSE	High	[K].LHDNLIISDLENTVK.[K]		1	1	1	Q69YQ0	Q69YQ0 [705-719]		0	1723.92	3.94982e+06		High	High	0.0001905	2.779e-05	4.92	109.63
		FALSE	High	[K].LPSAGQGANDMALAK.[R]		1	1	4	Q69YQ0	Q69YQ0 [138-152]		0	1443.73	664011		High	High	0.0001905	1.395e-09	4.29	69.32
		FALSE	High	[K].LPSAGQGANDMALAK.[R]	1xOxidation [M11]	1	1	1	Q69YQ0	Q69YQ0 [138-152]		0	1459.72	54486		High	High	0.0003305	0.01136	1.01	68.78
		FALSE	High	[R].QFQADLQTAVVIANDIK.[S]		1	1	1	Q69YQ0	Q69YQ0 [748-764]		0	1874	259511		High	High	0.0001905	4.341e-07	3.16	108.21
		FALSE	High	[K].QIEDLNMTLEK.[L]		1	1	4	Q69YQ0	Q69YQ0 [661-671]		0	1333.67	873067		High	High	0.0001905	2.367e-05	2.6	74.64
		FALSE	High	[K].SDIQDLLESVR.[L]		1	1	1	Q69YQ0	Q69YQ0 [603-613]		0	1274.66	3.10493e+06		High	High	0.0001905	4.151e-05	3.3	105.63
		FALSE	High	[K].SEAQEEIGDLK.[R]		1	1	3	Q69YQ0	Q69YQ0 [765-775]		0	1218.58	632533		High	High	0.0001905	1.309e-05	2.38	48.42
		FALSE	High	[K].SFDSASQVPNPAAAAIPR.[T]		1	1	3	Q69YQ0	Q69YQ0 [847-864]		0	1798.91	1.26139e+06		High	High	0.0001905	2.587e-10	4.03	87.82
		FALSE	High	[K].SSDDLLAGMAGGVTVTNGVK.[G]	1xDeamidated [N17]	1	1	2	Q69YQ0	Q69YQ0 [54-73]		0	1892.93	2.03895e+06		High	High	0.0001905	6.327e-10	3.35	96.89
		FALSE	High	[K].SSDDLLAGMAGGVTVTNGVK.[G]	1xDeamidated [N17]; 1xOxidation [M9]	1	1	1	Q69YQ0	Q69YQ0 [54-73]		0	1908.92		No Quan Values	High	High	0.0003305	0.005716	1.5
		FALSE	High	[R].SSTSSEPTPTVK.[T]		1	1	2	Q69YQ0	Q69YQ0 [831-842]		0	1220.6	2840180		High	High	0.0001905	0.0003124	2.32	19.88
		FALSE	High	[K].STLDINEMVR.[T]		1	1	4	Q69YQ0	Q69YQ0 [1086-1095]		0	1177.59	1.49483e+06		High	High	0.0002463	0.0004113	2.55	76.83
		FALSE	High	[K].STLDINEMVR.[T]	1xOxidation [M8]	1	1	1	Q69YQ0	Q69YQ0 [1086-1095]		0	1193.58	143328		High	High	0.0003305	0.009232	2	49.44
		FALSE	High	[R].TPLSPSPMK.[T]		1	1	2	Q69YQ0	Q69YQ0 [865-873]		0	957.507	2.244e+06		High	High	0.0001905	4.143e-05	2.39	32.61
		FALSE	High	[R].TPLSPSPMK.[T]	1xOxidation [M8]	1	1	2	Q69YQ0	Q69YQ0 [865-873]		0	973.502	1093100		High	High	0.0002463	0.0004323	2.5	22.24
		FALSE	High	[K].TPPAAAVSPMQR.[H]		1	1	11	Q69YQ0	Q69YQ0 [874-885]		0	1225.64	1.15207e+06		High	High	0.0001905	1.005e-05	2.35	51.22
		FALSE	High	[K].TPPAAAVSPMQR.[H]	1xOxidation [M10]	1	1	3	Q69YQ0	Q69YQ0 [874-885]		0	1241.63	792490		High	High	0.0001905	9.682e-05	2.07	25.33
		FALSE	High	[K].VAELYSIHNSGDK.[S]		1	1	4	Q69YQ0	Q69YQ0 [590-602]		0	1432.71	911373		High	High	0.0001905	3.45e-08	4.15	82.03
		FALSE	High	[R].VYNYMNAVER.[D]		1	1	2	Q69YQ0	Q69YQ0 [807-816]		0	1258.59	382335		High	High	0.0001905	0.0002581	2.46	75.89
		FALSE	High	[R].YMDLAENAR.[F]		1	1	5	Q69YQ0	Q69YQ0 [495-503]		0	1082.49	149233		High	High	0.0002463	0.002201	1.29	51.61
		FALSE	High	[R].YMELEQR.[Y]		1	1	1	Q69YQ0	Q69YQ0 [488-494]		0	968.451	449166		High	High	0.001813	0.04081	1.32	34.96
FALSE	High	Master Protein	O00159	Unconventional myosin-Ic OS=Homo sapiens OX=9606 GN=MYO1C PE=1 SV=4	0	25	24	82	23	1063	121.6	9.41	164.82	24	1.27561e+08	High	1
	Checked	Protein Group ID	# Proteins	# Unique Peptides	# Peptides	# PSMs	Group Description	Found in Sample: [S1] F1: Sample
	FALSE	57	1	23	24	82	[Master Protein] Unconventional myosin-Ic OS=Homo sapiens OX=9606 GN=MYO1C PE=1 SV=4	High
		Checked	Confidence	Annotated Sequence	Modifications	# Protein Groups	# Proteins	# PSMs	Master Protein Accessions	Positions in Master Proteins	Modifications in Master Proteins	# Missed Cleavages	Theo. MH+ [Da]	Abundance: F1: Sample	Quan Info	Found in Sample: [S1] F1: Sample	Confidence (by Search Engine): Sequest HT	Percolator q-Value (by Search Engine): Sequest HT	Percolator PEP (by Search Engine): Sequest HT	XCorr (by Search Engine): Sequest HT	Top Apex RT [min]
		FALSE	High	[K].AVASEIFK.[G]		1	1	15	O00159	O00159 [875-882]		0	864.483	6.27594e+06		High	High	0.0002463	0.005072	1.57	67.59
		FALSE	High	[R].DGTIDFTPGSELLITK.[A]		1	1	3	O00159	O00159 [1032-1047]		0	1706.88	9.39345e+06		High	High	0.0001905	3.069e-07	2.93	104.84
		FALSE	High	[K].DNYPQSVPR.[L]		1	1	1	O00159	O00159 [886-894]		0	1075.52	4.46378e+06		High	High	0.0003305	0.00669	2.17	32.85
		FALSE	High	[R].DQAVMISGESGAGK.[T]		1	1	3	O00159	O00159 [133-146]		0	1349.64	1.68097e+06		High	High	0.0001905	5.722e-07	3.19	36.09
		FALSE	High	[R].DQAVMISGESGAGK.[T]	1xOxidation [M5]	1	1	7	O00159	O00159 [133-146]		0	1365.63	1.2522e+06		High	High	0.0001905	6.305e-08	2.25	29.43
		FALSE	High	[R].EASELLR.[E]		1	1	2	O00159	O00159 [842-848]		0	817.441	7927352		High	High	0.003704	0.07599	1.5	27.43
		FALSE	High	[R].FDEVLIR.[H]		1	1	2	O00159	O00159 [637-643]		0	891.493	3.15676e+06		High	High	0.001111	0.02626	1.88	71.79
		FALSE	High	[K].GDVVLQSDHVIETLTK.[T]		1	1	2	O00159	O00159 [990-1005]		0	1753.93	4.03146e+06		High	High	0.0001905	5.881e-10	4.87	107.67
		FALSE	High	[K].KRPETVATQFK.[M]		1	1	2	O00159	O00159 [595-605]		1	1304.73	954317		High	High	0.0001905	9.592e-08	3.63	102.95
		FALSE	High	[R].LGTDEISPR.[V]		1	1	2	O00159	O00159 [901-909]		0	987.511	18160790		High	High	0.0002463	0.0005644	2.52	33.37
		FALSE	High	[R].LLHYAGEVTYSVTGFLDK.[N]		1	1	1	O00159	O00159 [544-561]		0	2013.03	1.5123e+06		High	High	0.0001905	1.85e-07	5.16	109.73
		FALSE	High	[R].LLQSNPVLEAFGNAK.[T]		1	1	4	O00159	O00159 [174-188]		0	1600.87	1.62395e+07		High	High	0.0001905	1.699e-09	3.65	107.01
		FALSE	High	[R].LLQSNPVLEAFGNAK.[T]	1xDeamidated [N13]	1	1	1	O00159	O00159 [174-188]		0	1601.85	333186		High	High	0.0001905	1.518e-06	3.71	106.3
		FALSE	High	[R].LLSVEGSTLR.[E]		1	1	6	O00159	O00159 [341-350]		0	1074.62	8059653		High	High	0.0001905	0.0001508	2.78	68.14
		FALSE	High	[K].NNDLLFR.[ND]		2	2	2	O00159; Q9UBC5	O00159 [562-568]; Q9UBC5 [523-529]		0	891.468	1.99527e+06	Shared	High	High	0.001813	0.03774	2.07	54.32
		FALSE	High	[R].NPQSYLYLVK.[G]		1	1	3	O00159	O00159 [260-269]		0	1224.66	4.0121e+06		High	High	0.0001905	4.484e-05	2.55	99.53
		FALSE	High	[R].TFTWLVGK.[I]		1	1	2	O00159	O00159 [389-396]		0	951.53	4.71162e+06		High	High	0.0003305	0.007003	2	103.98
		FALSE	High	[K].TLFATEDALEVR.[R]		1	1	4	O00159	O00159 [722-733]		0	1364.71	5.00068e+06		High	High	0.0001905	1.225e-06	2.94	99.52
		FALSE	High	[R].TSFLLNLR.[R]		1	1	1	O00159	O00159 [814-821]		0	963.562	5519766		High	High	0.0005409	0.01444	2.49	104.61
		FALSE	High	[R].VLQALGSEPIQYAVPVVK.[Y]		1	1	4	O00159	O00159 [910-927]		0	1911.09	9.02364e+06		High	High	0.0001905	5.179e-12	4.6	104.89
		FALSE	High	[R].VNSININQGSITFAGGPGR.[D]		1	1	5	O00159	O00159 [1013-1031]		0	1901.98	1.01871e+06		High	High	0.0001905	1.95e-09	3.53	94.83
		FALSE	High	[R].VTMESALTAR.[D]	1xOxidation [M3]	1	1	2	O00159	O00159 [34-43]		0	1094.55	442381		High	High	0.0002463	0.001709	2.24	26.37
		FALSE	High	[K].WAAQTIR.[R]		1	1	2	O00159	O00159 [782-788]		0	845.463	2.64875e+06		High	High	0.001111	0.02488	1.54	33.42
		FALSE	High	[K].YEAFLQR.[Y]		1	1	4	O00159	O00159 [668-674]		0	926.473	908781		High	High	0.001203	0.02774	1.19	67.25
		FALSE	High	[K].YLGLLENLR.[V]		1	1	1	O00159	O00159 [648-656]		0	1090.63	10277604		High	High	0.0001905	0.000215	2.4	109.02
		FALSE	High	[K].YMDVQFDFK.[G]	1xOxidation [M2]	1	1	1	O00159	O00159 [201-209]		0	1208.53	554858		High	High	0.0002463	0.0006858	2.5	99.57
FALSE	High	Master Protein	Q9P0K7	Ankycorbin OS=Homo sapiens OX=9606 GN=RAI14 PE=1 SV=2	0	33	27	74	27	980	110	6.21	161.83	27	3.74973e+07	High	1	Phospho [S235]
	Checked	Protein Group ID	# Proteins	# Unique Peptides	# Peptides	# PSMs	Group Description	Found in Sample: [S1] F1: Sample
	FALSE	756	2	27	27	74	[Master Protein] Ankycorbin OS=Homo sapiens OX=9606 GN=RAI14 PE=1 SV=2	High
		Checked	Confidence	Annotated Sequence	Modifications	# Protein Groups	# Proteins	# PSMs	Master Protein Accessions	Positions in Master Proteins	Modifications in Master Proteins	# Missed Cleavages	Theo. MH+ [Da]	Abundance: F1: Sample	Quan Info	Found in Sample: [S1] F1: Sample	Confidence (by Search Engine): Sequest HT	Percolator q-Value (by Search Engine): Sequest HT	Percolator PEP (by Search Engine): Sequest HT	XCorr (by Search Engine): Sequest HT	Top Apex RT [min]
		FALSE	High	[K].AAMTDAMVPR.[S]	1xOxidation [M3]	1	1	1	Q9P0K7	Q9P0K7 [777-786]		0	1078.5	272200		High	High	0.0002463	0.001465	1.98	29.59
		FALSE	High	[K].AEDALSEMK.[S]		1	1	1	Q9P0K7	Q9P0K7 [695-703]		0	993.456	1.55285e+06		High	High	0.0001905	0.000144	2.02	34.28
		FALSE	High	[K].AEISSIR.[E]		1	1	1	Q9P0K7	Q9P0K7 [314-320]		0	775.431	3.56852e+06		High	High	0.001813	0.04099	1.84	23.21
		FALSE	High	[K].AFLFEK.[Y]		1	1	2	Q9P0K7	Q9P0K7 [595-600]		0	754.413	1.20987e+06		High	High	0.007764	0.1233	1.23	89
		FALSE	High	[K].EALNSLSQLSYSTSSSK.[R]		1	1	4	Q9P0K7	Q9P0K7 [896-912]		0	1801.88	865140		High	High	0.0001905	1.042e-09	4.07	78.64
		FALSE	High	[K].EAQAELEDYR.[K]		1	1	5	Q9P0K7	Q9P0K7 [654-663]		0	1223.55	156935		High	High	0.0001905	7.814e-05	2.4	41.23
		FALSE	High	[R].EKENIQTLLK.[S]		1	1	1	Q9P0K7	Q9P0K7 [834-843]		1	1215.69	773889		High	High	0.005946	0.1055	2	98.37
		FALSE	High	[K].FQQAQEELAEMK.[R]		1	1	4	Q9P0K7	Q9P0K7 [856-867]		0	1451.68	848419		High	High	0.0001905	1.825e-05	2.86	75.22
		FALSE	High	[K].GADLNLVDSLGYNALHYSK.[L]		1	1	1	Q9P0K7	Q9P0K7 [208-226]		0	2050.02	2.04462e+06		High	High	0.0001905	2.361e-09	5.18	108.27
		FALSE	High	[K].GTVIKPPVEEYEEMK.[S]		1	1	1	Q9P0K7	Q9P0K7 [566-580]		0	1748.88	452777		High	High	0.0001905	1.053e-05	3.01	100.96
		FALSE	High	[R].LLQAVENGDAEK.[V]		1	1	6	Q9P0K7	Q9P0K7 [23-34]		0	1286.66	1.30492e+06		High	High	0.0001905	1.72e-05	2.32	53.11
		FALSE	High	[R].LLQAVENGDAEK.[V]	1xDeamidated [N7]	1	1	4	Q9P0K7	Q9P0K7 [23-34]		0	1287.64	406618		High	High	0.0001905	9.049e-06	2.56	38.91
		FALSE	High	[K].LMQLTNVSR.[A]		1	1	3	Q9P0K7	Q9P0K7 [684-692]		0	1061.58	1.61139e+06		High	High	0.0001905	0.0001955	2.26	66.26
		FALSE	High	[K].LMQLTNVSR.[A]	1xOxidation [M2]	1	1	2	Q9P0K7	Q9P0K7 [684-692]		0	1077.57	348759		High	High	0.001468	0.03279	1.5	34.03
		FALSE	High	[R].IQQLQEILQDLQK.[R]		1	1	1	Q9P0K7	Q9P0K7 [431-443]		0	1596.9	1725221		High	High	0.0001905	1.473e-08	3.88	108.88
		FALSE	High	[K].LQSSLESEVSVLASK.[L]		1	1	5	Q9P0K7	Q9P0K7 [792-806]		0	1576.84	1.33274e+06		High	High	0.0001905	6.419e-07	2.39	98.3
		FALSE	High	[R].LSDSTTGADSLLDISSEADQQDLLSLLQAK.[V]		1	1	1	Q9P0K7	Q9P0K7 [326-355]		0	3134.56	1.3261e+06		High	High	0.0001905	1.447e-10	5.95	110.13
		FALSE	High	[K].LSENAGIQSLLLSK.[I]		1	1	2	Q9P0K7	Q9P0K7 [227-240]		0	1472.83	2517999		High	High	0.0001905	3.314e-08	3.43	103.03
		FALSE	High	[K].LSENAGIQSLLLSK.[I]	1xPhospho [S9]	1	1	1	Q9P0K7	Q9P0K7 [227-240]	Q9P0K7 1xPhospho [S235]	0	1552.8	292905		High	High	0.005183	0.1007	1.37	94.99
		FALSE	High	[R].MIDELNK.[TQ]		1	2	1	Q9P0K7	Q9P0K7 [637-643]		0	862.434	3.8125e+06		High	High	0.004453	0.08548	1.27	29.78
		FALSE	High	[K].QDLQNALEESER.[N]		1	1	4	Q9P0K7	Q9P0K7 [537-548]		0	1431.67	374107		High	High	0.0001905	9.892e-07	3.62	66.98
		FALSE	High	[K].QLQVELQSR.[R]		1	1	6	Q9P0K7	Q9P0K7 [454-462]		0	1100.61	411325		High	High	0.0002463	0.0005611	1.69	51.47
		FALSE	High	[R].QSQQLEALQQQVK.[Q]		1	1	1	Q9P0K7	Q9P0K7 [914-926]		0	1527.81		No Quan Values	High	High	0.0003305	0.006672	1.68
		FALSE	High	[R].SITSTPLSGK.[E]		1	1	2	Q9P0K7	Q9P0K7 [293-302]		0	990.547	6471303		High	High	0.0002463	0.0009911	1.82	32.79
		FALSE	High	[K].SQMTQEASDEAEDMK.[E]		1	1	1	Q9P0K7	Q9P0K7 [617-631]		0	1699.68		No Quan Values	High	High	0.007682	0.1215	0.75
		FALSE	High	[K].SQMTQEASDEAEDMK.[E]	1xDeamidated [Q2]	1	1	1	Q9P0K7	Q9P0K7 [617-631]		0	1700.66		No Quan Values	High	High	0.0002463	0.0003748	1.89
		FALSE	High	[K].SSPSVLIHSLGK.[S]		1	1	4	Q9P0K7	Q9P0K7 [411-422]		0	1224.69	1.1767e+06		High	High	0.0001905	1.813e-07	3.17	102.16
		FALSE	High	[K].TAFHLAAAK.[G]		1	1	1	Q9P0K7	Q9P0K7 [55-63]		0	929.52	704186		High	High	0.0002463	0.001948	2.11	27.89
		FALSE	High	[K].VASLTLHNK.[E]		1	1	1	Q9P0K7	Q9P0K7 [356-364]		0	982.568	251022		High	High	0.0002463	0.0003273	1.86	21.7
		FALSE	High	[K].VLNELTQLK.[Q]		1	1	5	Q9P0K7	Q9P0K7 [709-717]		0	1057.63	1.68428e+06		High	High	0.0002463	0.0003551	2.29	86.96
		FALSE	High	[K].YQEAQEEIMK.[L]		1	1	1	Q9P0K7	Q9P0K7 [601-610]		0	1268.58		No Quan Values	High	High	0.0002463	0.003787	1.42
FALSE	High	Master Protein	P09874	Poly [ADP-ribose] polymerase 1 OS=Homo sapiens OX=9606 GN=PARP1 PE=1 SV=4	0	37	30	72	30	1014	113	8.88	154.98	30	5.66228e+07	High	1
	Checked	Protein Group ID	# Proteins	# Unique Peptides	# Peptides	# PSMs	Group Description	Found in Sample: [S1] F1: Sample
	FALSE	564	1	30	30	72	[Master Protein] Poly [ADP-ribose] polymerase 1 OS=Homo sapiens OX=9606 GN=PARP1 PE=1 SV=4	High
		Checked	Confidence	Annotated Sequence	Modifications	# Protein Groups	# Proteins	# PSMs	Master Protein Accessions	Positions in Master Proteins	Modifications in Master Proteins	# Missed Cleavages	Theo. MH+ [Da]	Abundance: F1: Sample	Quan Info	Found in Sample: [S1] F1: Sample	Confidence (by Search Engine): Sequest HT	Percolator q-Value (by Search Engine): Sequest HT	Percolator PEP (by Search Engine): Sequest HT	XCorr (by Search Engine): Sequest HT	Top Apex RT [min]
		FALSE	High	[K].AEPVEVVAPR.[G]		1	1	5	P09874	P09874 [487-496]		0	1066.59	5.38171e+06		High	High	0.0002463	0.0006147	2.14	39.79
		FALSE	High	[K].AMVEYEIDLQK.[M]		1	1	2	P09874	P09874 [685-695]		0	1338.66	313355		High	High	0.0001905	0.0001438	2.51	85.85
		FALSE	High	[K].AQNDLIWNIK.[D]		1	1	1	P09874	P09874 [240-249]		0	1214.65	1.05554e+06		High	High	0.0002463	0.001511	2.57	98.3
		FALSE	High	[R].DSEEAEIIR.[K]		1	1	2	P09874	P09874 [807-815]		0	1061.51	3.11569e+06		High	High	0.0002463	0.001396	1.88	39.09
		FALSE	High	[K].EDAIEHFMK.[L]		1	1	2	P09874	P09874 [608-616]		0	1119.51	1.06386e+06		High	High	0.0001905	0.0001007	2.47	102.79
		FALSE	High	[R].EELGFRPEYSASQLK.[G]		1	1	1	P09874	P09874 [168-182]		0	1753.88		No Quan Values	High	High	0.0002463	0.0008966	2.26
		FALSE	High	[K].ELLIFNK.[Q]		1	1	3	P09874	P09874 [263-269]		0	876.519	3.70599e+06		High	High	0.004113	0.08253	1.79	93.79
		FALSE	High	[K].FYPLEIDYGQDEEAVK.[K]		1	1	1	P09874	P09874 [638-653]		0	1915.9	301022		High	High	0.0001905	1.107e-08	3.32	103.78
		FALSE	High	[K].GDEVDGVDEVAK.[K]		1	1	1	P09874	P09874 [210-221]		0	1232.56	568243		High	High	0.0002463	0.0003929	2.28	36.46
		FALSE	High	[K].GFSLLATEDK.[E]		1	1	2	P09874	P09874 [183-192]		0	1080.56	1.43826e+06		High	High	0.0002463	0.0005242	2.52	81.63
		FALSE	High	[K].GFSLLATEDKEALK.[K]		1	1	1	P09874	P09874 [183-196]		1	1521.82	276646		High	High	0.0001905	1.111e-05	2.82	105.64
		FALSE	High	[K].GGAAVDPDSGLEHSAHVLEK.[G]		1	1	2	P09874	P09874 [529-548]		0	1988.97	1.40455e+06		High	High	0.0001905	1.395e-06	3.4	102.76
		FALSE	High	[R].GGSDDSSKDPIDVNYEK.[L]		1	1	1	P09874	P09874 [780-796]		1	1825.81	157096		High	High	0.0001905	3.432e-06	3.31	62.54
		FALSE	High	[K].GIYFADMVSK.[S]		1	1	3	P09874	P09874 [894-903]		0	1130.56	2351936		High	High	0.0002463	0.0004042	2.2	99.26
		FALSE	High	[R].HPDVEVDGFSELR.[W]		1	1	1	P09874	P09874 [66-78]		0	1499.71	1.84829e+06		High	High	0.0001905	2.912e-05	4.15	103.86
		FALSE	High	[K].KFYPLEIDYGQDEEAVK.[K]		1	1	1	P09874	P09874 [637-653]		1	2043.99	1.85767e+06		High	High	0.0001905	4.383e-07	4.5	106.99
		FALSE	High	[R].KGDEVDGVDEVAK.[K]		1	1	2	P09874	P09874 [209-221]		1	1360.66	1.05769e+06		High	High	0.0002463	0.001482	2.23	31.46
		FALSE	High	[R].IAPPEAPVTGYMFGK.[G]		1	1	4	P09874	P09874 [879-893]		0	1577.8	2.12422e+06		High	High	0.0001905	1.054e-06	2.31	100.93
		FALSE	High	[R].IFPPETSASVAATPPPSTASAPAAVNSSASADKPLSNMK.[I]		1	1	1	P09874	P09874 [356-394]		0	3767.88		No Quan Values	High	High	0.0001905	2.296e-13	6.55
		FALSE	High	[R].IFPPETSASVAATPPPSTASAPAAVNSSASADKPLSNMK.[I]	1xDeamidated [N26]	1	1	2	P09874	P09874 [356-394]		0	3768.86	664323		High	High	0.0001905	3.205e-08	2.89	102.02
		FALSE	High	[K].LQLLEDDKENR.[Y]		1	1	4	P09874	P09874 [572-582]		1	1372.71	1.40609e+06		High	High	0.0001905	1.792e-06	2.78	83.76
		FALSE	High	[K].LTVNPGTK.[S]		1	1	1	P09874	P09874 [655-662]		0	829.478	160822		High	High	0.001751	0.03722	1.39	20.42
		FALSE	High	[R].MAIMVQSPMFDGK.[V]	1xOxidation [M]	1	1	2	P09874	P09874 [35-47]		0	1470.68		No Quan Values	High	High	0.0002463	0.002885	2.01
		FALSE	High	[K].MIFDVESMK.[K]		1	1	2	P09874	P09874 [675-683]		0	1099.52	2.33066e+06		High	High	0.0002463	0.004901	1.76	99.29
		FALSE	High	[K].MIFDVESMK.[K]	1xOxidation [M8]	1	1	4	P09874	P09874 [675-683]		0	1115.51	325176		High	High	0.0002463	0.001845	1.35	79.91
		FALSE	High	[K].MVDPEKPQLGMIDR.[W]		1	1	2	P09874	P09874 [143-156]		0	1628.81	1.38083e+06		High	High	0.0001905	1.12e-05	3.23	102.38
		FALSE	High	[R].QIQAAYSILSEVQQAVSQGSSDSQILDLSNR.[F]		1	1	1	P09874	P09874 [705-735]		0	3335.67	754048		High	High	0.0001905	4.476e-14	5.54	110.21
		FALSE	High	[K].QQVPSGESAILDR.[V]		1	1	5	P09874	P09874 [270-282]		0	1399.72	2.91703e+06		High	High	0.0001905	5.003e-06	2.58	61.38
		FALSE	High	[K].TLGDFAAEYAK.[S]		1	1	2	P09874	P09874 [109-119]		0	1185.58	1.70683e+06		High	High	0.0001905	2.345e-05	2.54	85.99
		FALSE	High	[R].TTNFAGILSQGLR.[I]		1	1	2	P09874	P09874 [866-878]		0	1377.75	7.69751e+06		High	High	0.0001905	3.022e-06	3.68	106.17
		FALSE	High	[K].VFSATLGLVDIVK.[G]		1	1	1	P09874	P09874 [552-564]		0	1361.8	5473327		High	High	0.0001905	0.0001654	2.66	108.53
		FALSE	High	[R].VVSEDFLQDVSASTK.[S]		1	1	7	P09874	P09874 [453-467]		0	1624.81	3784388		High	High	0.0001905	4.245e-10	3.57	95.33
		FALSE	High	[R].VVSEDFLQDVSASTK.[S]	1xDeamidated [Q8]	1	1	1	P09874	P09874 [453-467]		0	1625.79		No Quan Values	High	High	0.0001905	2.913e-07	2.27
FALSE	High	Master Protein	P06396	Gelsolin OS=Homo sapiens OX=9606 GN=GSN PE=1 SV=1	0	24	15	51	15	782	85.6	6.28	154.87	15	1.78076e+08	High	1
	Checked	Protein Group ID	# Proteins	# Unique Peptides	# Peptides	# PSMs	Group Description	Found in Sample: [S1] F1: Sample
	FALSE	581	1	15	15	51	[Master Protein] Gelsolin OS=Homo sapiens OX=9606 GN=GSN PE=1 SV=1	High
		Checked	Confidence	Annotated Sequence	Modifications	# Protein Groups	# Proteins	# PSMs	Master Protein Accessions	Positions in Master Proteins	Modifications in Master Proteins	# Missed Cleavages	Theo. MH+ [Da]	Abundance: F1: Sample	Quan Info	Found in Sample: [S1] F1: Sample	Confidence (by Search Engine): Sequest HT	Percolator q-Value (by Search Engine): Sequest HT	Percolator PEP (by Search Engine): Sequest HT	XCorr (by Search Engine): Sequest HT	Top Apex RT [min]
		FALSE	High	[K].AGALNSNDAFVLK.[T]		1	1	7	P06396	P06396 [585-597]		0	1319.7	5.73269e+06		High	High	0.0001905	7.068e-07	3.55	85.95
		FALSE	High	[K].AGALNSNDAFVLK.[T]	1xDeamidated [N7]	1	1	1	P06396	P06396 [585-597]		0	1320.68	377572		High	High	0.0001905	2.033e-05	2.75	83.59
		FALSE	High	[R].AQPVQVAEGSEPDGFWEALGGK.[A]		1	1	3	P06396	P06396 [627-648]		0	2272.09	7.63061e+06		High	High	0.0001905	5.157e-14	4.25	106.58
		FALSE	High	[R].AVEVLPK.[A]		1	1	2	P06396	P06396 [578-584]		0	755.466	33030330		High	High	0.005098	0.09878	1.29	30.9
		FALSE	High	[R].DPDQTDGLGLSYLSSHIANVER.[V]		1	1	1	P06396	P06396 [398-419]		0	2387.15	3.51141e+06		High	High	0.0001905	1.542e-16	7.65	107.66
		FALSE	High	[K].EPGLQIWR.[V]		1	1	3	P06396	P06396 [65-72]		0	998.542	2.84815e+06		High	High	0.002153	0.05046	1.83	104.85
		FALSE	High	[R].EVQGFESATFLGYFK.[S]		1	1	2	P06396	P06396 [148-162]		0	1722.84	7.53526e+06		High	High	0.0001905	1.509e-07	3.35	108.65
		FALSE	High	[K].HVVPNEVVVQR.[L]		1	1	11	P06396	P06396 [178-188]		0	1275.72	7.73147e+06		High	High	0.0001905	9.458e-07	4.19	81.41
		FALSE	High	[K].QTQVSVLPEGGETPLFK.[Q]		1	1	6	P06396	P06396 [374-390]		0	1829.96	5.26978e+06		High	High	0.0001905	8.724e-10	3.77	100.68
		FALSE	High	[R].RTPITVVK.[Q]		1	1	1	P06396	P06396 [741-748]		1	913.583	14429643		High	High	0.002764	0.06362	1.6	22.59
		FALSE	High	[K].TASDFITK.[M]		1	1	2	P06396	P06396 [361-368]		0	882.457	28932926		High	High	0.0002463	0.001168	1.68	30.89
		FALSE	High	[K].TGAQELLR.[V]		1	1	1	P06396	P06396 [616-623]		0	887.495	20033932		High	High	0.0002463	0.00465	2.56	34.17
		FALSE	High	[R].TPITVVK.[Q]		1	1	3	P06396	P06396 [742-748]		0	757.482	2.26385e+07		High	High	0.0008336	0.01913	1.92	26.97
		FALSE	High	[K].TPSAAYLWVGTGASEAEK.[T]		1	1	2	P06396	P06396 [598-615]		0	1837.9	1240824		High	High	0.0001905	1.884e-11	4.3	100.67
		FALSE	High	[K].VSNGAGTMSVSLVADENPFAQGALK.[S]		1	1	1	P06396	P06396 [303-327]		0	2463.22	1883955		High	High	0.0001905	2.706e-10	5.97	107.1
		FALSE	High	[K].VSNGAGTMSVSLVADENPFAQGALK.[S]	1xDeamidated [N3]	1	1	2	P06396	P06396 [303-327]		0	2464.2	562984		High	High	0.0001905	2.385e-12	5.45	106.98
		FALSE	High	[K].VSNGAGTMSVSLVADENPFAQGALK.[S]	1xDeamidated [N3]; 1xOxidation [M8]	1	1	1	P06396	P06396 [303-327]		0	2480.2	696513		High	High	0.0001905	3.562e-10	4.53	104.91
		FALSE	High	[R].YIETDPANR.[D]		1	1	2	P06396	P06396 [730-738]		0	1078.52	13989187		High	High	0.0002463	0.001161	1.97	25.65
FALSE	High	Master Protein	P67936	Tropomyosin alpha-4 chain OS=Homo sapiens OX=9606 GN=TPM4 PE=1 SV=3	0	37	12	60	8	248	28.5	4.69	154.35	12	1.09885e+08	High	1	Met-loss+Acetyl [N-Term]
	Checked	Protein Group ID	# Proteins	# Unique Peptides	# Peptides	# PSMs	Group Description	Found in Sample: [S1] F1: Sample
	FALSE	635	1	8	12	60	[Master Protein] Tropomyosin alpha-4 chain OS=Homo sapiens OX=9606 GN=TPM4 PE=1 SV=3	High
		Checked	Confidence	Annotated Sequence	Modifications	# Protein Groups	# Proteins	# PSMs	Master Protein Accessions	Positions in Master Proteins	Modifications in Master Proteins	# Missed Cleavages	Theo. MH+ [Da]	Abundance: F1: Sample	Quan Info	Found in Sample: [S1] F1: Sample	Confidence (by Search Engine): Sequest HT	Percolator q-Value (by Search Engine): Sequest HT	Percolator PEP (by Search Engine): Sequest HT	XCorr (by Search Engine): Sequest HT	Top Apex RT [min]
		FALSE	High	[K].AEGDVAALNR.[R]		1	1	3	P67936	P67936 [45-54]		0	1015.52	29862798		High	High	0.0001905	1.277e-05	2.42	28.77
		FALSE	High	[K].EDKYEEEIK.[LI]		2	3	1	P67936; P06753	P67936 [182-190]; P06753 [219-227]		1	1182.55	671574	Shared	High	High	0.001985	0.04678	1.44	24.3
		FALSE	High	[R].KIQALQQQADEAEDR.[A]		1	1	5	P67936	P67936 [13-27]		1	1742.87	1.5381e+06		High	High	0.0001905	7.267e-08	4.51	82.06
		FALSE	High	[R].KLVILEGELER.[AS]		1	2	2	P67936	P67936 [132-142]		1	1298.77	3.56392e+06		High	High	0.0002463	0.0004997	3.39	108.03
		FALSE	High	[R].LATALQK.[L]		3	4	1	P67936; P09493; P06753	P67936 [70-76]; P09493 [106-112]; P06753 [107-113]		0	744.461	3.01399e+06	Shared	High	High	0.001468	0.03515	2.29	20.23
		FALSE	High	[K].IQALQQQADEAEDR.[A]		1	1	14	P67936	P67936 [14-27]		0	1614.77	5.69714e+06		High	High	0.0001905	1.427e-09	2.78	50.84
		FALSE	High	[K].IQALQQQADEAEDR.[A]	1xDeamidated [Q5]	1	1	1	P67936	P67936 [14-27]		0	1615.76		No Quan Values	High	High	0.0001905	9.311e-07	2.69
		FALSE	High	[R].IQLVEEELDR.[A]		3	4	8	P67936; P09493; P06753	P67936 [56-65]; P09493 [92-101]; P06753 [93-102]		0	1243.65	77910432	Shared	High	High	0.0001905	6.944e-05	2.43	84.09
		FALSE	High	[K].LVILEGELER.[AS]		1	2	4	P67936	P67936 [133-142]		0	1170.67	14362772		High	High	0.0001905	0.0001209	2.2	97.93
		FALSE	High	[-].MAGLNSLEAVK.[R]	1xMet-loss+Acetyl [N-Term]	1	1	2	P67936	P67936 [1-11]	P67936 1xMet-loss+Acetyl [N-Term]	0	1043.57	31178568		High	High	0.0002463	0.0004032	2.8	75.38
		FALSE	High	[-].MAGLNSLEAVK.[R]	1xDeamidated [N5]; 1xMet-loss+Acetyl [N-Term]	1	1	2	P67936	P67936 [1-11]	P67936 1xMet-loss+Acetyl [N-Term]	0	1044.56	2.48757e+06		High	High	0.0001905	0.0001393	2.38	68.88
		FALSE	High	[K].MEIQEMQLK.[E]		1	2	8	P67936	P67936 [105-113]		0	1149.56	5.88143e+06		High	High	0.0002463	0.0004539	3	71.81
		FALSE	High	[K].MEIQEMQLK.[E]	1xDeamidated [Q4]	1	2	2	P67936	P67936 [105-113]		0	1150.55	321781		High	High	0.0002463	0.003028	1.83	73.86
		FALSE	High	[K].MEIQEMQLK.[E]	1xOxidation [M6]	1	2	8	P67936	P67936 [105-113]		0	1165.56	2.00405e+06		High	High	0.0002463	0.001191	2	71.67
		FALSE	High	[K].MEIQEMQLK.[E]	2xOxidation [M1; M6]	1	2	4	P67936	P67936 [105-113]		0	1181.55	343834		High	High	0.0002463	0.003117	1.88	27.48
		FALSE	High	[R].RIQLVEEELDR.[A]		3	4	3	P67936; P09493; P06753	P67936 [55-65]; P09493 [91-101]; P06753 [92-102]		1	1399.75	6.04326e+06	Shared	High	High	0.0001905	1.183e-05	2.74	105.76
		FALSE	High	[K].TIDDLEEK.[L]		1	1	3	P67936	P67936 [216-223]		0	962.468	12643010		High	High	0.0005409	0.01456	1.95	28.67
FALSE	High	Master Protein	O75367	Core histone macro-H2A.1 OS=Homo sapiens OX=9606 GN=MACROH2A1 PE=1 SV=5	0	37	11	61	10	369	39.2	9.83	153.47	11	4.33793e+07	High	1
	Checked	Protein Group ID	# Proteins	# Unique Peptides	# Peptides	# PSMs	Group Description	Found in Sample: [S1] F1: Sample
	FALSE	178	1	10	11	61	[Master Protein] Core histone macro-H2A.1 OS=Homo sapiens OX=9606 GN=MACROH2A1 PE=1 SV=5	High
		Checked	Confidence	Annotated Sequence	Modifications	# Protein Groups	# Proteins	# PSMs	Master Protein Accessions	Positions in Master Proteins	Modifications in Master Proteins	# Missed Cleavages	Theo. MH+ [Da]	Abundance: F1: Sample	Quan Info	Found in Sample: [S1] F1: Sample	Confidence (by Search Engine): Sequest HT	Percolator q-Value (by Search Engine): Sequest HT	Percolator PEP (by Search Engine): Sequest HT	XCorr (by Search Engine): Sequest HT	Top Apex RT [min]
		FALSE	High	[K].AASADSTTEGTPADGFTVLSTK.[S]		1	1	6	O75367	O75367 [168-189]		0	2127.01	1.87106e+06		High	High	0.0001905	9.648e-13	3.78	78.09
		FALSE	High	[KR].AGVIFPVGR.[ML]		2	2	10	O75367; Q9P0M6	O75367 [19-27]; Q9P0M6 [19-27]		0	915.541	2.3424e+07	Shared	High	High	0.0001905	0.000203	2.44	86
		FALSE	High	[K].AISSYFVSTMSSSIK.[T]		1	1	4	O75367	O75367 [330-344]		0	1607.8	3.67325e+06		High	High	0.0001905	5.023e-07	3.23	105.39
		FALSE	High	[K].AISSYFVSTMSSSIK.[T]	1xOxidation [M10]	1	1	3	O75367	O75367 [330-344]		0	1623.79	93719.2		High	High	0.0005409	0.01318	1.14	87.25
		FALSE	High	[K].EFVEAVLELR.[K]		1	1	1	O75367	O75367 [237-246]		0	1204.66	1.49265e+06		High	High	0.0002463	0.003716	2.27	107.43
		FALSE	High	[K].GKLEAIITPPPAK.[K]		1	1	1	O75367	O75367 [122-134]		1	1334.8	471147		High	High	0.003856	0.07814	0.89	102.98
		FALSE	High	[K].GVTIASGGVLPNIHPELLAK.[K]		1	1	2	O75367	O75367 [97-116]		0	1986.14	12253932		High	High	0.0001905	6.412e-12	4.39	108.86
		FALSE	High	[K].LEAIITPPPAK.[K]		1	1	10	O75367	O75367 [124-134]		0	1149.69	5.18142e+06		High	High	0.0001905	2.363e-05	3.19	63.22
		FALSE	High	[K].NGPLEVAGAAVSAGHGLPAK.[F]		1	1	4	O75367	O75367 [249-268]		0	1815.97	3259564		High	High	0.0001905	8.37e-14	5.96	105.48
		FALSE	High	[K].NGPLEVAGAAVSAGHGLPAK.[F]	1xDeamidated [N1]	1	1	2	O75367	O75367 [249-268]		0	1816.96	1.42284e+06		High	High	0.0001905	5.41e-15	6.22	103.87
		FALSE	High	[K].QTAAQLILK.[A]		1	1	6	O75367	O75367 [321-329]		0	985.604	3216663		High	High	0.0002463	0.0006462	2.67	74.39
		FALSE	High	[K].SIAFPSIGSGR.[N]		1	1	5	O75367	O75367 [305-315]		0	1091.58	6.78602e+06		High	High	0.0001905	7.156e-06	2.38	86.14
		FALSE	High	[K].SLFLGQK.[L]		1	1	7	O75367	O75367 [190-196]		0	792.461	3.65705e+06		High	High	0.002153	0.05294	1.4	49.27
FALSE	High	Master Protein	P13645	Keratin, type I cytoskeletal 10 OS=Homo sapiens OX=9606 GN=KRT10 PE=1 SV=6	0	38	18	76	15	584	58.8	5.21	152.76	18	2.2259e+07	High	1
	Checked	Protein Group ID	# Proteins	# Unique Peptides	# Peptides	# PSMs	Group Description	Found in Sample: [S1] F1: Sample
	FALSE	355	15	15	18	76	[Master Protein] Keratin, type I cytoskeletal 10 OS=Homo sapiens OX=9606 GN=KRT10 PE=1 SV=6	High
		Checked	Confidence	Annotated Sequence	Modifications	# Protein Groups	# Proteins	# PSMs	Master Protein Accessions	Positions in Master Proteins	Modifications in Master Proteins	# Missed Cleavages	Theo. MH+ [Da]	Abundance: F1: Sample	Quan Info	Found in Sample: [S1] F1: Sample	Confidence (by Search Engine): Sequest HT	Percolator q-Value (by Search Engine): Sequest HT	Percolator PEP (by Search Engine): Sequest HT	XCorr (by Search Engine): Sequest HT	Top Apex RT [min]
		FALSE	High	[K].ADLEMQIESLTEELAYLK.[K]		1	1	1	P13645	P13645 [267-284]		0	2096.05		No Quan Values	High	High	0.0001905	1.193e-07	4.55
		FALSE	High	[K].ADLEMQIESLTEELAYLK.[K]	1xOxidation [M5]	1	1	1	P13645	P13645 [267-284]		0	2112.04		No Quan Values	High	High	0.0001905	1.674e-07	5.39
		FALSE	High	[R].ALEESNYELEGK.[I]		1	1	6	P13645	P13645 [166-177]		0	1381.65	2.30522e+06		High	High	0.0001905	4.222e-06	3.35	48.58
		FALSE	High	[KR].DAEAWFNEK.[S]		1	4	4	P13645	P13645 [335-343]		0	1109.49	1.10148e+06		High	High	0.0002463	0.002496	2.21	73.85
		FALSE	High	[K].ELTTEIDNNIEQISSYK.[S]		1	1	2	P13645	P13645 [346-362]		0	1996.97	1.14603e+06		High	High	0.0001905	3.345e-07	3.83	102.88
		FALSE	High	[K].ELTTEIDNNIEQISSYK.[S]	1xDeamidated [N8]	1	1	3	P13645	P13645 [346-362]		0	1997.95	950473		High	High	0.0001905	3.588e-10	3.45	89.09
		FALSE	High	[K].GSLGGGFSSGGFSGGSFSR.[G]		1	1	4	P13645	P13645 [41-59]		0	1707.77	1.06544e+06		High	High	0.0001905	3.782e-10	4.08	97.45
		FALSE	High	[KR].LAADDFR.[AITLV]		4	17	1	P02533; P13645; Q04695; P08779	P02533 [195-201]; P13645 [229-235]; Q04695 [164-170]; P08779 [197-203]		0	807.4	10351378	Shared	High	High	0.003704	0.07676	2.02	35.06
		FALSE	High	[R].LASYLDK.[V]		5	8	2	P02533; P13645; Q04695; P35527; P08779	P02533 [126-132]; P13645 [157-163]; Q04695 [95-101]; P35527 [164-170]; P08779 [128-134]		0	809.44	53939316	Shared	High	High	0.001468	0.03296	2.05	30.89
		FALSE	High	[R].LKYENEVALR.[Q]		1	1	1	P13645	P13645 [236-245]		1	1234.68	530843		High	High	0.0001905	8.969e-05	3.53	90.53
		FALSE	High	[K].NQILNLTTDNANILLQIDNAR.[L]		1	1	1	P13645	P13645 [208-228]		0	2367.26		No Quan Values	High	High	0.0001905	3.1e-12	3.64
		FALSE	High	[R].NVSTGDVNVEMNAAPGVDLTQLLNNMR.[S]	1xOxidation [M11]	1	1	1	P13645	P13645 [296-322]		0	2888.39	910395		High	High	0.0001905	2.853e-11	4.96	108.69
		FALSE	High	[R].NVSTGDVNVEMNAAPGVDLTQLLNNMR.[S]	2xOxidation [M11; M26]	1	1	1	P13645	P13645 [296-322]		0	2904.38		No Quan Values	High	High	0.0001905	0.0001418	2.55
		FALSE	High	[K].QSLEASLAETEGR.[Y]		1	1	1	P13645	P13645 [387-399]		0	1390.68	314096		High	High	0.0001905	3.896e-07	3.39	72.18
		FALSE	High	[R].QSVEADINGLR.[KR]		1	3	1	P13645	P13645 [246-256]		0	1201.62	283501		High	High	0.0002463	0.003198	2.2	71.7
		FALSE	High	[K].SEITELR.[R]		1	1	1	P13645	P13645 [363-369]		0	847.452	6783330		High	High	0.00678	0.1116	1.87	32.25
		FALSE	High	[R].SLLEGEGSSGGGGR.[G]		1	1	8	P13645	P13645 [451-464]		0	1262.6	1.83767e+06		High	High	0.0001905	1.096e-07	2.94	31.37
		FALSE	High	[R].SQYEQLAEQNR.[K]		1	1	8	P13645	P13645 [323-333]		0	1365.64	1.64047e+06		High	High	0.0001905	6.581e-06	3.2	41.77
		FALSE	High	[R].SQYEQLAEQNR.[K]	1xDeamidated [N/Q]	1	1	5	P13645	P13645 [323-333]		0	1366.62	41497.7		High	High	0.0002463	0.003936	1.41	45.5
		FALSE	High	[R].VLDELTLTK.[A]		1	1	5	P13645	P13645 [258-266]		0	1031.6	1.71952e+06		High	High	0.0002463	0.0006048	2.3	73.86
		FALSE	High	[K].VTMQNLNDR.[L]		3	7	2	P02533; P13645; P08779	P02533 [117-125]; P13645 [148-156]; P08779 [119-127]		0	1090.53	8.90242e+06	Shared	High	High	0.0002463	0.0004021	1.68	31.65
		FALSE	High	[K].VTMQNLNDR.[L]	1xDeamidated [N/Q]	3	7	2	P02533; P13645; P08779	P02533 [117-125]; P13645 [148-156]; P08779 [119-127]		0	1091.51	626147	Shared	High	High	0.0002463	0.001322	2.21	34.31
		FALSE	High	[K].VTMQNLNDR.[L]	1xOxidation [M3]	3	7	11	P02533; P13645; P08779	P02533 [117-125]; P13645 [148-156]; P08779 [119-127]		0	1106.53	937153	Shared	High	High	0.0002463	0.001587	1.99	30.42
		FALSE	High	[K].VTMQNLNDR.[L]	1xDeamidated [N7]; 1xOxidation [M3]	3	7	2	P02533; P13645; P08779	P02533 [117-125]; P13645 [148-156]; P08779 [119-127]		0	1107.51	282841	Shared	High	High	0.0002463	0.003712	1.88	19.44
		FALSE	High	[K].YENEVALR.[Q]		1	1	2	P13645	P13645 [238-245]		0	993.5	1.629e+06		High	High	0.0002463	0.002798	1.67	33.65
FALSE	High	Master Protein	P07900	Heat shock protein HSP 90-alpha OS=Homo sapiens OX=9606 GN=HSP90AA1 PE=1 SV=5	0	29	19	74	10	732	84.6	5.02	152.62	19	1.12567e+07	High	1
	Checked	Protein Group ID	# Proteins	# Unique Peptides	# Peptides	# PSMs	Group Description	Found in Sample: [S1] F1: Sample
	FALSE	142	7	10	19	80	[Master Protein] Heat shock protein HSP 90-alpha OS=Homo sapiens OX=9606 GN=HSP90AA1 PE=1 SV=5	High
		Checked	Confidence	Annotated Sequence	Modifications	# Protein Groups	# Proteins	# PSMs	Master Protein Accessions	Positions in Master Proteins	Modifications in Master Proteins	# Missed Cleavages	Theo. MH+ [Da]	Abundance: F1: Sample	Quan Info	Found in Sample: [S1] F1: Sample	Confidence (by Search Engine): Sequest HT	Percolator q-Value (by Search Engine): Sequest HT	Percolator PEP (by Search Engine): Sequest HT	XCorr (by Search Engine): Sequest HT	Top Apex RT [min]
		FALSE	High	[K].ADLINNLGTIAK.[SF]		2	4	4	P07900; P08238	P07900 [101-112]; P08238 [96-107]		0	1242.71	1.04735e+07	Shared	High	High	0.0001905	9.922e-06	3.25	91.36
		FALSE	High	[K].ADLINNLGTIAK.[SF]	2xDeamidated [N5; N6]	2	4	1	P07900; P08238	P07900 [101-112]; P08238 [96-107]		0	1244.67		Not Reliable	High	High	0.0002463	0.002909	1.04
		FALSE	High	[KR].AILFVPR.[R]		1	2	6	P07900	P07900 [339-345]		0	815.514	3.50328e+06		High	High	0.003025	0.06699	1.98	100.62
		FALSE	High	[R].DNSTMGYMAAK.[K]		1	1	1	P07900	P07900 [621-631]		0	1188.5	244049		High	High	0.0002463	0.001144	2.01	38.56
		FALSE	High	[K].DQVANSAFVER.[L]		1	1	3	P07900	P07900 [500-510]		0	1235.6	1.39269e+06		High	High	0.0001905	6.995e-05	2.47	41.61
		FALSE	High	[K].EDQTEYLEER.[RW]		2	4	2	P07900; P08238	P07900 [192-201]; P08238 [187-196]		0	1311.57	2737143	Shared	High	High	0.0001905	0.0001944	2.86	40
		FALSE	High	[K].EGLELPEDEEEK.[K]		2	5	4	P07900; P08238	P07900 [547-558]; P08238 [539-550]		0	1416.64	854053	Shared	High	High	0.0001905	3.918e-06	2.53	55.14
		FALSE	High	[K].ELHINLIPNK.[Q]		1	2	2	P07900	P07900 [75-84]		0	1190.69	1.84156e+06		High	High	0.007833	0.1253	2.39	103.85
		FALSE	High	[R].ELISNSSDALDK.[I]		1	2	8	P07900	P07900 [47-58]		0	1291.64	1.53811e+06		High	High	0.0001905	5.273e-06	2.53	47.98
		FALSE	High	[K].FYEQFSK.[N]		1	1	5	P07900	P07900 [437-443]		0	948.446	563367		High	High	0.001111	0.02585	1.7	41.9
		FALSE	High	[R].GVVDSEDIPLNLSR.[E]		2	3	6	P07900; P08238	P07900 [387-400]; P08238 [379-392]		0	1513.79	2.37641e+06	Shared	High	High	0.0001905	2.745e-08	3.55	90.13
		FALSE	High	[K].HFSVEGQLEFR.[A]		2	5	1	P07900; P08238	P07900 [328-338]; P08238 [320-330]		0	1348.66	738314	Shared	High	High	0.0001905	7.735e-05	3.35	106.64
		FALSE	High	[K].HIYYITGETK.[D]		1	2	5	P07900	P07900 [490-499]		0	1224.63	499924		High	High	0.0001905	7.697e-06	2.32	89.17
		FALSE	High	[R].NPDDITNEEYGEFYK.[S]		1	1	3	P07900	P07900 [300-314]		0	1833.78	729153		High	High	0.0001905	6.377e-10	3.18	82.61
		FALSE	High	[R].NPDDITNEEYGEFYK.[S]	1xDeamidated [N1]	1	1	1	P07900	P07900 [300-314]		0	1834.77	408890		High	High	0.003104	0.06807	1.54	82.76
		FALSE	High	[R].RAPFDLFENR.[K]		1	1	1	P07900	P07900 [346-355]		1	1264.64		No Quan Values	High	High	0.0002463	0.004052	2.87
		FALSE	High	[K].SLTNDWEDHLAVK.[H]		2	2	1	P07900; P08238	P07900 [315-327]; P08238 [307-319]		0	1527.74		Not Reliable	High	High	0.0001905	2.016e-05	3.03
		FALSE	High	[R].TLTIVDTGIGMTK.[A]		2	3	16	P07900; P08238	P07900 [88-100]; P08238 [83-95]		0	1349.73	4.09845e+06	Shared	High	High	0.0001905	1.572e-07	2.95	91.37
		FALSE	High	[R].TLTIVDTGIGMTK.[A]	1xOxidation [M11]	2	3	18	P07900; P08238	P07900 [88-100]; P08238 [83-95]		0	1365.73	1.03599e+06	Shared	High	High	0.0001905	8.018e-07	2.93	82.52
		FALSE	High	[R].YESLTDPSK.[L]		2	5	2	P07900; P08238	P07900 [61-69]; P08238 [56-64]		0	1039.49	6286976	Shared	High	High	0.0002463	0.001257	2.2	29.58
		FALSE	High	[K].YIDQEELNK.[T]		2	4	2	P07900; P08238	P07900 [284-292]; P08238 [276-284]		0	1151.56	8.03445e+06	Shared	High	High	0.0002463	0.001561	2.33	33.41
		FALSE	High	[R].YYTSASGDEMVSLK.[D]		1	1	5	P07900	P07900 [465-478]		0	1550.7	535709		High	High	0.0001905	1.329e-06	2.7	70.91
FALSE	High	Master Protein	P0DMV9	Heat shock 70 kDa protein 1B OS=Homo sapiens OX=9606 GN=HSPA1B PE=1 SV=1	0	29	15	55	13	641	70	5.66	150.46	15	4.3559e+07	High	1
	Checked	Protein Group ID	# Proteins	# Unique Peptides	# Peptides	# PSMs	Group Description	Found in Sample: [S1] F1: Sample
	FALSE	798	2	13	15	67	[Master Protein] Heat shock 70 kDa protein 1B OS=Homo sapiens OX=9606 GN=HSPA1B PE=1 SV=1	High
		Checked	Confidence	Annotated Sequence	Modifications	# Protein Groups	# Proteins	# PSMs	Master Protein Accessions	Positions in Master Proteins	Modifications in Master Proteins	# Missed Cleavages	Theo. MH+ [Da]	Abundance: F1: Sample	Quan Info	Found in Sample: [S1] F1: Sample	Confidence (by Search Engine): Sequest HT	Percolator q-Value (by Search Engine): Sequest HT	Percolator PEP (by Search Engine): Sequest HT	XCorr (by Search Engine): Sequest HT	Top Apex RT [min]
		FALSE	High	[K].AFYPEEISSMVLTK.[ML]		1	2	2	P0DMV9	P0DMV9 [113-126]		0	1614.81	3.80814e+06		High	High	0.0001905	0.0002207	2.28	107.43
		FALSE	High	[K].AQIHDLVLVGGSTR.[I]		1	1	1	P0DMV9	P0DMV9 [329-342]		0	1465.81	2.2934e+06		High	High	0.0001905	3.2e-05	3.53	103.35
		FALSE	High	[K].ATAGDTHLGGEDFDNR.[L]		1	4	4	P0DMV9	P0DMV9 [221-236]		0	1675.73	1.69963e+06		High	High	0.0001905	3.664e-07	3.02	69.03
		FALSE	High	[K].DNNLLGR.[F]		1	3	2	P0DMV9	P0DMV9 [452-458]		0	801.421	4.58705e+06		High	High	0.007682	0.1229	1.5	29.98
		FALSE	High	[K].FGDPVVQSDMK.[H]		1	1	4	P0DMV9	P0DMV9 [78-88]		0	1222.58	1.14957e+06		High	High	0.0001905	4.526e-06	2.9	66.87
		FALSE	High	[R].IINEPTAAAIAYGLDR.[RT]		1	2	4	P0DMV9	P0DMV9 [172-187]		0	1687.9	5.48653e+06		High	High	0.0001905	1.398e-11	4.39	104
		FALSE	High	[K].LLQDFFNGR.[D]		1	1	1	P0DMV9	P0DMV9 [349-357]		0	1109.57	2.05822e+06		High	High	0.0002463	0.001993	2.53	104.66
		FALSE	High	[K].LLQDFFNGR.[D]	1xDeamidated [N7]	1	1	2	P0DMV9	P0DMV9 [349-357]		0	1110.56	2.39008e+06		High	High	0.0003305	0.005323	2.1	104.55
		FALSE	High	[R].LVNHFVEEFK.[R]		1	1	3	P0DMV9	P0DMV9 [237-246]		0	1261.66	4.99332e+06		High	High	0.0002463	0.0004442	3.18	107.61
		FALSE	High	[K].NALESYAFNMK.[S]		1	2	2	P0DMV9	P0DMV9 [540-550]		0	1287.6	1.14266e+06		High	High	0.0001905	9.183e-06	3.47	98.69
		FALSE	High	[K].NQVALNPQNTVFDAK.[R]		1	1	8	P0DMV9	P0DMV9 [57-71]		0	1658.85	2.13064e+06		High	High	0.0001905	2.935e-09	4.24	79.83
		FALSE	High	[K].SAVEDEGLK.[G]		1	1	1	P0DMV9	P0DMV9 [551-559]		0	947.468	3.64151e+06		High	High	0.0002463	0.001083	2.03	22.61
		FALSE	High	[K].SINPDEAVAYGAAVQAAILMGDK.[S]		1	2	2	P0DMV9	P0DMV9 [362-384]		0	2304.15	1.80881e+06		High	High	0.0001905	4.073e-12	4.59	109.95
		FALSE	High	[K].SINPDEAVAYGAAVQAAILMGDK.[S]	1xOxidation [M20]	1	2	1	P0DMV9	P0DMV9 [362-384]		0	2320.15	545571		High	High	0.0001905	1.514e-08	3.66	108.86
		FALSE	High	[R].STLEPVEK.[A]		1	3	1	P0DMV9	P0DMV9 [312-319]		0	902.483	5823843		High	High	0.0005409	0.01406	1.97	22.82
		FALSE	High	[R].TTPSYVAFTDTER.[L]		2	6	5	P11142; P0DMV9	P11142 [37-49]; P0DMV9 [37-49]		0	1487.7	6.19927e+06	Shared	High	High	0.0001905	8.594e-06	2.42	71.78
		FALSE	High	[RK].VEIIANDQGNR.[TI]		3	7	22	P11142; P11021; P0DMV9	P11142 [26-36]; P11021 [50-60]; P0DMV9 [26-36]		0	1228.63	2.84513e+07	Shared	High	High	0.0001905	3.532e-06	2.32	31.97
		FALSE	High	[RK].VEIIANDQGNR.[TI]	1xDeamidated [N6]	3	7	2	P11142; P11021; P0DMV9	P11142 [26-36]; P11021 [50-60]; P0DMV9 [26-36]		0	1229.61	2.10708e+06	Shared	High	High	0.0001905	2.107e-05	2.77	35.42
FALSE	High	Master Protein	Q14676	Mediator of DNA damage checkpoint protein 1 OS=Homo sapiens OX=9606 GN=MDC1 PE=1 SV=3	0	25	27	62	27	2089	226.5	5.47	146.1	27	1.79797e+07	High	1
	Checked	Protein Group ID	# Proteins	# Unique Peptides	# Peptides	# PSMs	Group Description	Found in Sample: [S1] F1: Sample
	FALSE	168	1	27	27	62	[Master Protein] Mediator of DNA damage checkpoint protein 1 OS=Homo sapiens OX=9606 GN=MDC1 PE=1 SV=3	High
		Checked	Confidence	Annotated Sequence	Modifications	# Protein Groups	# Proteins	# PSMs	Master Protein Accessions	Positions in Master Proteins	Modifications in Master Proteins	# Missed Cleavages	Theo. MH+ [Da]	Abundance: F1: Sample	Quan Info	Found in Sample: [S1] F1: Sample	Confidence (by Search Engine): Sequest HT	Percolator q-Value (by Search Engine): Sequest HT	Percolator PEP (by Search Engine): Sequest HT	XCorr (by Search Engine): Sequest HT	Top Apex RT [min]
		FALSE	High	[R].AAESLTAIPEPASPQLLETPIHASQIQK.[V]		1	1	1	Q14676	Q14676 [1763-1790]		0	2940.57	1.64702e+06		High	High	0.0001905	1.037e-11	5	106.01
		FALSE	High	[R].AHEVGAQGGPPVAQVEQDLPISR.[E]		1	1	1	Q14676	Q14676 [620-642]		0	2355.21	805171		High	High	0.0001905	7.384e-14	6.26	106.16
		FALSE	High	[K].APQAVPLEK.[S]		1	1	1	Q14676	Q14676 [385-393]		0	952.546	1.2832e+06		High	High	0.0003305	0.005523	2.26	29.62
		FALSE	High	[R].AVLALGGSLAGSAAEASHLVTDR.[I]		1	1	1	Q14676	Q14676 [1908-1930]		0	2166.15	1.08466e+06		High	High	0.0001905	8.619e-11	5.97	108.67
		FALSE	High	[K].EVPPGSAIIHIK.[K]		1	1	1	Q14676	Q14676 [528-539]		0	1260.73	294135		High	High	0.0003305	0.008076	1.46	102.32
		FALSE	High	[R].FTPELQPK.[A]		1	1	1	Q14676	Q14676 [1799-1806]		0	959.52	2.01188e+06		High	High	0.001813	0.04321	1.29	39.33
		FALSE	High	[R].GAGNGVVPAGVILER.[S]	1xDeamidated [N4]	1	1	2	Q14676	Q14676 [277-291]		0	1409.77	457506		High	High	0.0001905	1.283e-05	3	91.97
		FALSE	High	[R].GPLTVEETPR.[V]		1	1	6	Q14676	Q14676 [143-152]		0	1098.58	208872		High	High	0.0001905	5.746e-05	2.14	47.69
		FALSE	High	[K].HQVSVEGTNQTDVK.[A]		1	1	1	Q14676	Q14676 [541-554]		0	1541.76	147698		High	High	0.0002463	0.001212	2.37	23.01
		FALSE	High	[R].LDVSLPFVSR.[G]		1	1	1	Q14676	Q14676 [133-142]		0	1132.64	1.11742e+06		High	High	0.0002463	0.0004381	2.82	103.84
		FALSE	High	[K].LEPSTSTDQPVTPEPTSQATR.[G]		1	1	2	Q14676	Q14676 [1414-1434]		0	2242.08	532225		High	High	0.0001905	2.871e-07	4.14	48.53
		FALSE	High	[R].IPATPVVIPMK.[K]		1	1	3	Q14676	Q14676 [338-348]		0	1165.7	547580		High	High	0.0001905	0.0002423	2.28	87.86
		FALSE	High	[K].NPESTVPIAPELPPSTSTEQPVTPEPTSR.[A]		1	1	2	Q14676	Q14676 [1362-1390]		0	3058.52	269887		High	High	0.0001905	1.396e-08	3.36	88.43
		FALSE	High	[K].NPESTVPIAPELPPSTSTEQPVTPEPTSR.[A]	1xDeamidated [N/Q]	1	1	3	Q14676	Q14676 [1362-1390]		0	3059.51	297472		High	High	0.0002463	0.001962	2.04	88.87
		FALSE	High	[R].NQLVTPEPTSR.[A]		1	1	2	Q14676	Q14676 [1585-1595]		0	1241.65	1.57343e+06		High	High	0.0001905	0.0003062	2.3	33.46
		FALSE	High	[R].SLATMDSPPHQK.[Q]		1	1	1	Q14676	Q14676 [1814-1825]		0	1311.64	65722.2		High	High	0.002326	0.05343	1.31	67.73
		FALSE	High	[R].SQASTTVDINTQVEK.[E]		1	1	1	Q14676	Q14676 [513-527]		0	1620.81		No Quan Values	High	High	0.0002463	0.001565	1.52
		FALSE	High	[K].TPEPVVPTAPELQPSTSTDQPVTSEPTSQVTR.[G]		1	1	2	Q14676	Q14676 [1157-1188]		0	3376.68	137002		High	High	0.0001905	4.493e-05	1.33	86.68
		FALSE	High	[K].TPEPVVPTAPELQPSTSTDQPVTSEPTSQVTR.[G]	1xDeamidated [Q13]	1	1	1	Q14676	Q14676 [1157-1188]		0	3377.66	286711		High	High	0.0001905	1.671e-11	3.94	86.42
		FALSE	High	[K].TPEPVVPTAPELQPSTSTDQPVTSEPTYQATR.[G]		1	1	1	Q14676	Q14676 [1239-1270]		0	3424.68	282651		High	High	0.0001905	1.898e-09	3.33	89.67
		FALSE	High	[K].TPEPVVPTAPELQPSTSTDQPVTSEPTYQATR.[G]	1xDeamidated [Q13]	1	1	1	Q14676	Q14676 [1239-1270]		0	3425.66		No Quan Values	High	High	0.0001905	3.597e-07	3.72
		FALSE	High	[K].TPEPVVPTAPEPHPTTSTDQPVTPK.[L]		1	1	3	Q14676	Q14676 [1608-1632]		0	2623.32	676994		High	High	0.0001905	3.148e-11	4.85	81.2
		FALSE	High	[K].TPESIVPIAPELQPSTSR.[N]		1	1	3	Q14676	Q14676 [1567-1584]		0	1922.02	202833		High	High	0.0001905	6.302e-07	2.67	97.21
		FALSE	High	[K].TPESIVPIAPELQPSTSR.[N]	1xDeamidated [Q13]	1	1	1	Q14676	Q14676 [1567-1584]		0	1923.01		Not Reliable	High	High	0.001813	0.0406	1.93
		FALSE	High	[K].TPETLVPTAPK.[L]		1	1	4	Q14676	Q14676 [1403-1413]		0	1153.65	901243		High	High	0.0001905	5.041e-06	3.12	52.87
		FALSE	High	[K].TPETVVPAAPELQPSTSTDQPVTPEPTSR.[A]		1	1	1	Q14676	Q14676 [1526-1554]		0	3032.51	354501		High	High	0.0001905	2.668e-09	4.91	84.58
		FALSE	High	[K].TPETVVPAAPELQPSTSTDQPVTPEPTSR.[A]	1xDeamidated [Q]	1	1	2	Q14676	Q14676 [1526-1554]		0	3033.49	316703		High	High	0.0001905	8.5e-07	4.27	84.1
		FALSE	High	[K].TPETVVPAAPELQPSTSTDQPVTPEPTSR.[A]	2xDeamidated [Q13; Q20]	1	1	1	Q14676	Q14676 [1526-1554]		0	3034.47		Not Reliable	High	High	0.0001905	0.0001777	2.42
		FALSE	High	[K].TPETVVPTALELQPSTSTDRPVTSEPTSQATR.[G]		1	1	1	Q14676	Q14676 [1198-1229]		0	3396.71	279972		High	High	0.0001905	4.448e-07	2.69	100.66
		FALSE	High	[K].TPETVVPTALELQPSTSTDRPVTSEPTSQATR.[G]	1xDeamidated [Q13]	1	1	2	Q14676	Q14676 [1198-1229]		0	3397.7		No Quan Values	High	High	0.0002463	0.0003335	1.66
		FALSE	High	[K].TPETVVPTAPELQASASTDQPVTSEPTSR.[T]		1	1	1	Q14676	Q14676 [1485-1513]		0	2996.47	462343		High	High	0.0001905	1.419e-10	4.76	83.47
		FALSE	High	[K].TPETVVPTAPELQASASTDQPVTSEPTSR.[T]	1xDeamidated [Q13]	1	1	1	Q14676	Q14676 [1485-1513]		0	2997.45		No Quan Values	High	High	0.0001905	3.037e-06	4.1
		FALSE	High	[K].TPETVVPTAPELQPSTSTDQPVTPEPTSQATR.[G]	1xDeamidated [Q]	1	1	2	Q14676	Q14676 [1444-1475]		0	3363.64	262248		High	High	0.0001905	5.843e-05	3.4	84.99
		FALSE	High	[R].VGLPLLSPEFLLTGVLK.[Q]		1	1	1	Q14676	Q14676 [2055-2071]		0	1796.09	529619		High	High	0.0001905	1.353e-09	4.29	110.47
		FALSE	High	[K].VLFTGVVDAR.[G]		1	1	4	Q14676	Q14676 [1895-1904]		0	1076.61	942966		High	High	0.0002463	0.0004854	1.9	91.78
FALSE	High	Master Protein	P08238	Heat shock protein HSP 90-beta OS=Homo sapiens OX=9606 GN=HSP90AB1 PE=1 SV=4	0	29	17	62	7	724	83.2	5.03	145.47	17	2.18923e+07	High	1
	Checked	Protein Group ID	# Proteins	# Unique Peptides	# Peptides	# PSMs	Group Description	Found in Sample: [S1] F1: Sample
	FALSE	479	6	7	17	82	[Master Protein] Heat shock protein HSP 90-beta OS=Homo sapiens OX=9606 GN=HSP90AB1 PE=1 SV=4	High
		Checked	Confidence	Annotated Sequence	Modifications	# Protein Groups	# Proteins	# PSMs	Master Protein Accessions	Positions in Master Proteins	Modifications in Master Proteins	# Missed Cleavages	Theo. MH+ [Da]	Abundance: F1: Sample	Quan Info	Found in Sample: [S1] F1: Sample	Confidence (by Search Engine): Sequest HT	Percolator q-Value (by Search Engine): Sequest HT	Percolator PEP (by Search Engine): Sequest HT	XCorr (by Search Engine): Sequest HT	Top Apex RT [min]
		FALSE	High	[K].ADLINNLGTIAK.[SF]		2	4	4	P07900; P08238	P07900 [101-112]; P08238 [96-107]		0	1242.71	1.04735e+07	Shared	High	High	0.0001905	9.922e-06	3.25	91.36
		FALSE	High	[K].ADLINNLGTIAK.[SF]	2xDeamidated [N5; N6]	2	4	1	P07900; P08238	P07900 [101-112]; P08238 [96-107]		0	1244.67		Not Reliable	High	High	0.0002463	0.002909	1.04
		FALSE	High	[R].ALLFIPR.[R]		1	1	3	P08238	P08238 [331-337]		0	829.529	7.55263e+06		High	High	0.003704	0.07462	1.62	105.14
		FALSE	High	[K].EDQTEYLEER.[RW]		2	4	2	P07900; P08238	P07900 [192-201]; P08238 [187-196]		0	1311.57	2737143	Shared	High	High	0.0001905	0.0001944	2.86	40
		FALSE	High	[K].EGLELPEDEEEK.[K]		2	5	4	P07900; P08238	P07900 [547-558]; P08238 [539-550]		0	1416.64	854053	Shared	High	High	0.0001905	3.918e-06	2.53	55.14
		FALSE	High	[R].ELISNASDALDK.[I]		2	2	5	P14625; P08238	P14625 [103-114]; P08238 [42-53]		0	1275.64	3.92718e+06	Shared	High	High	0.0001905	1.857e-05	2.9	66.31
		FALSE	High	[R].GVVDSEDIPLNLSR.[E]		2	3	6	P07900; P08238	P07900 [387-400]; P08238 [379-392]		0	1513.79	2.37641e+06	Shared	High	High	0.0001905	2.745e-08	3.55	90.13
		FALSE	High	[K].HFSVEGQLEFR.[A]		2	5	1	P07900; P08238	P07900 [328-338]; P08238 [320-330]		0	1348.66	738314	Shared	High	High	0.0001905	7.735e-05	3.35	106.64
		FALSE	High	[K].IDIIPNPQER.[T]		1	2	4	P08238	P08238 [73-82]		0	1194.65	4.01116e+06		High	High	0.0002463	0.001835	2.95	70.91
		FALSE	High	[K].LGLGIDEDEVAAEEPNAAVPDEIPPLEGDEDASR.[M]	1xDeamidated [N16]	1	1	1	P08238	P08238 [686-719]		0	3533.63	465348		High	High	0.0001905	1.662e-08	2.45	106.28
		FALSE	High	[K].LGIHEDSTNR.[R]		1	1	4	P08238	P08238 [439-448]		0	1141.56	6.86547e+06		High	High	0.0002463	0.0004703	1.91	18.78
		FALSE	High	[R].NPDDITQEEYGEFYK.[S]		1	1	4	P08238	P08238 [292-306]		0	1847.8	609416		High	High	0.0001905	3.971e-10	4.2	84.56
		FALSE	High	[R].RAPFDLFENK.[K]		1	2	1	P08238	P08238 [338-347]		1	1236.64		Not Reliable	High	High	0.0002463	0.003435	2.97
		FALSE	High	[K].SLTNDWEDHLAVK.[H]		2	2	1	P07900; P08238	P07900 [315-327]; P08238 [307-319]		0	1527.74		Not Reliable	High	High	0.0001905	2.016e-05	3.03
		FALSE	High	[K].SIYYITGESK.[E]		1	2	3	P08238	P08238 [482-491]		0	1160.58	2.38823e+06		High	High	0.0002463	0.002909	1.92	68.11
		FALSE	High	[R].TLTIVDTGIGMTK.[A]		2	3	16	P07900; P08238	P07900 [88-100]; P08238 [83-95]		0	1349.73	4.09845e+06	Shared	High	High	0.0001905	1.572e-07	2.95	91.37
		FALSE	High	[R].TLTIVDTGIGMTK.[A]	1xOxidation [M11]	2	3	18	P07900; P08238	P07900 [88-100]; P08238 [83-95]		0	1365.73	1.03599e+06	Shared	High	High	0.0001905	8.018e-07	2.93	82.52
		FALSE	High	[R].YESLTDPSK.[L]		2	5	2	P07900; P08238	P07900 [61-69]; P08238 [56-64]		0	1039.49	6286976	Shared	High	High	0.0002463	0.001257	2.2	29.58
		FALSE	High	[K].YIDQEELNK.[T]		2	4	2	P07900; P08238	P07900 [284-292]; P08238 [276-284]		0	1151.56	8.03445e+06	Shared	High	High	0.0002463	0.001561	2.33	33.41
FALSE	High	Master Protein	P11021	Endoplasmic reticulum chaperone BiP OS=Homo sapiens OX=9606 GN=HSPA5 PE=1 SV=2	0	35	19	61	17	654	72.3	5.16	145.32	19	4.29671e+07	High	1
	Checked	Protein Group ID	# Proteins	# Unique Peptides	# Peptides	# PSMs	Group Description	Found in Sample: [S1] F1: Sample
	FALSE	671	2	17	19	62	[Master Protein] Endoplasmic reticulum chaperone BiP OS=Homo sapiens OX=9606 GN=HSPA5 PE=1 SV=2	High
		Checked	Confidence	Annotated Sequence	Modifications	# Protein Groups	# Proteins	# PSMs	Master Protein Accessions	Positions in Master Proteins	Modifications in Master Proteins	# Missed Cleavages	Theo. MH+ [Da]	Abundance: F1: Sample	Quan Info	Found in Sample: [S1] F1: Sample	Confidence (by Search Engine): Sequest HT	Percolator q-Value (by Search Engine): Sequest HT	Percolator PEP (by Search Engine): Sequest HT	XCorr (by Search Engine): Sequest HT	Top Apex RT [min]
		FALSE	High	[K].DAGTIAGLNVMR.[I]		1	1	1	P11021	P11021 [186-197]		0	1217.63	633558		High	High	0.0001905	0.0001081	2.47	85.35
		FALSE	High	[K].DNHLLGTFDLTGIPPAPR.[G]		1	1	1	P11021	P11021 [475-492]		0	1934.01	903381		High	High	0.0001905	2.187e-07	3.98	108.94
		FALSE	High	[K].ELEEIVQPIISK.[L]		1	1	5	P11021	P11021 [622-633]		0	1397.79	9.61908e+06		High	High	0.0001905	6.577e-05	2.69	94.31
		FALSE	High	[K].ETAEAYLGK.[K]		1	1	1	P11021	P11021 [155-163]		0	981.489	2.40992e+06		High	High	0.0002463	0.00142	2.35	34.96
		FALSE	High	[K].FEELNMDLFR.[S]	1xOxidation [M6]	1	1	1	P11021	P11021 [327-336]		0	1329.61	213505		High	High	0.0002463	0.00289	1.59	101.31
		FALSE	High	[K].KSDIDEIVLVGGSTR.[I]		1	1	1	P11021	P11021 [353-367]		1	1588.85	430714		High	High	0.0002463	0.005023	2.75	102.53
		FALSE	High	[K].IEWLESHQDADIEDFK.[A]		1	1	1	P11021	P11021 [602-617]		0	1974.91	1014356		High	High	0.0001905	1.545e-07	4.31	106.78
		FALSE	High	[R].IINEPTAAAIAYGLDK.[KRG]		2	4	9	P11142; P11021	P11142 [172-187]; P11021 [198-213]		0	1659.9	29474505	Shared	High	High	0.0001905	6.419e-10	4.14	102.84
		FALSE	High	[K].ITITNDQNR.[L]		1	1	1	P11021	P11021 [524-532]		0	1074.55	7.93873e+06		High	High	0.0002463	0.003264	2.01	23.14
		FALSE	High	[K].ITITNDQNR.[L]	1xDeamidated [N5]	1	1	2	P11021	P11021 [524-532]		0	1075.54	358026		High	High	0.0002463	0.002371	2.12	26.89
		FALSE	High	[R].LTPEEIER.[MA]		1	2	2	P11021	P11021 [533-540]		0	986.515	6.32272e+06		High	High	0.003856	0.08022	1.72	36.44
		FALSE	High	[R].ITPSYVAFTPEGER.[L]		1	1	6	P11021	P11021 [61-74]		0	1566.78	1.96064e+06		High	High	0.0001905	1.301e-05	2.66	84.34
		FALSE	High	[K].NQLTSNPENTVFDAK.[R]		1	1	6	P11021	P11021 [82-96]		0	1677.81	879450		High	High	0.0001905	2.017e-08	3.29	73.14
		FALSE	High	[K].SDIDEIVLVGGSTR.[I]		1	1	3	P11021	P11021 [354-367]		0	1460.76	687023		High	High	0.0001905	2.015e-08	3.1	89.08
		FALSE	High	[K].SQIFSTASDNQPTVTIK.[V]		1	1	3	P11021	P11021 [448-464]		0	1836.93	995678		High	High	0.0001905	2.424e-09	3.81	79.74
		FALSE	High	[K].SQIFSTASDNQPTVTIK.[V]	1xDeamidated [Q2]	1	1	1	P11021	P11021 [448-464]		0	1837.92	264296		High	High	0.0001905	2.155e-06	2.95	78.98
		FALSE	High	[K].TKPYIQVDIGGGQTK.[T]		1	1	1	P11021	P11021 [124-138]		0	1604.86	409346		High	High	0.0001905	0.0002714	2.06	95.68
		FALSE	High	[RK].VEIIANDQGNR.[TI]		3	7	22	P11142; P11021; P0DMV9	P11142 [26-36]; P11021 [50-60]; P0DMV9 [26-36]		0	1228.63	2.84513e+07	Shared	High	High	0.0001905	3.532e-06	2.32	31.97
		FALSE	High	[RK].VEIIANDQGNR.[TI]	1xDeamidated [N6]	3	7	2	P11142; P11021; P0DMV9	P11142 [26-36]; P11021 [50-60]; P0DMV9 [26-36]		0	1229.61	2.10708e+06	Shared	High	High	0.0001905	2.107e-05	2.77	35.42
		FALSE	High	[K].VLEDSDLK.[K]		1	1	2	P11021	P11021 [345-352]		0	918.478	6296512		High	High	0.0005409	0.01418	1.77	28.1
		FALSE	High	[K].VTHAVVTVPAYFNDAQR.[Q]	1xDeamidated [N13]	1	1	1	P11021	P11021 [165-181]		0	1888.96		Not Reliable	High	High	0.0001905	0.0002007	2.18
		FALSE	High	[K].VYEGERPLTK.[D]		1	1	2	P11021	P11021 [465-474]		0	1191.64	1.63012e+06		High	High	0.0002463	0.001313	2.54	23.29
FALSE	High	Master Protein	Q71U36	Tubulin alpha-1A chain OS=Homo sapiens OX=9606 GN=TUBA1A PE=1 SV=1	0	43	14	60	1	451	50.1	5.06	143.62	14	20679673	High	1
	Checked	Protein Group ID	# Proteins	# Unique Peptides	# Peptides	# PSMs	Group Description	Found in Sample: [S1] F1: Sample
	FALSE	574	4	1	14	60	[Master Protein] Tubulin alpha-1A chain OS=Homo sapiens OX=9606 GN=TUBA1A PE=1 SV=1	High
		Checked	Confidence	Annotated Sequence	Modifications	# Protein Groups	# Proteins	# PSMs	Master Protein Accessions	Positions in Master Proteins	Modifications in Master Proteins	# Missed Cleavages	Theo. MH+ [Da]	Abundance: F1: Sample	Quan Info	Found in Sample: [S1] F1: Sample	Confidence (by Search Engine): Sequest HT	Percolator q-Value (by Search Engine): Sequest HT	Percolator PEP (by Search Engine): Sequest HT	XCorr (by Search Engine): Sequest HT	Top Apex RT [min]
		FALSE	High	[R].AVFVDLEPTVIDEVR.[T]		2	3	3	Q71U36; P68363	Q71U36 [65-79]; P68363 [65-79]		0	1701.91	36240152	Shared	High	High	0.0001905	1.366e-07	3.87	107.05
		FALSE	High	[K].DVNAAIATIK.[T]		2	5	10	Q71U36; P68363	Q71U36 [327-336]; P68363 [327-336]		0	1015.58	1.51246e+07	Shared	High	High	0.0001905	0.0001814	2.25	58.22
		FALSE	High	[K].DVNAAIATIK.[T]	1xDeamidated [N3]	2	5	2	Q71U36; P68363	Q71U36 [327-336]; P68363 [327-336]		0	1016.56	425820	Shared	High	High	0.0002463	0.003538	1.75	60.93
		FALSE	High	[K].DYEEVGVDSVEGEGEEEGEEY.[-]		2	2	3	Q71U36; P68363	Q71U36 [431-451]; P68363 [431-451]		0	2348.9	1.74046e+06	Shared	High	High	0.0001905	4.335e-07	3.17	87.13
		FALSE	High	[R].EDMAALEK.[D]		2	4	2	Q71U36; P68363	Q71U36 [423-430]; P68363 [423-430]		0	906.424	15659889	Shared	High	High	0.0003305	0.005815	2.07	30.48
		FALSE	High	[R].EDMAALEK.[D]	1xOxidation [M3]	2	4	2	Q71U36; P68363	Q71U36 [423-430]; P68363 [423-430]		0	922.419	2.06762e+06	Shared	High	High	0.0002463	0.004433	2.24	30.5
		FALSE	High	[K].EIIDLVLDR.[I]		2	3	2	Q71U36; P68363	Q71U36 [113-121]; P68363 [113-121]		0	1085.62	16754488	Shared	High	High	0.0003305	0.007277	2.1	105.28
		FALSE	High	[R].FDGALNVDLTEFQTNLVPYPR.[I]		2	7	2	Q71U36; P68363	Q71U36 [244-264]; P68363 [244-264]		0	2409.21	668168	Shared	High	High	0.0001905	6.76e-09	5.12	109.72
		FALSE	High	[K].FDLMYAK.[RW]	1xOxidation [M4]	2	8	8	Q71U36; P68363	Q71U36 [395-401]; P68363 [395-401]		0	903.428	3.17865e+06	Shared	High	High	0.0003305	0.007281	1.59	78.77
		FALSE	High	[R].IHFPLATYAPVISAEK.[A]		2	6	1	Q71U36; P68363	Q71U36 [265-280]; P68363 [265-280]		0	1756.96	20402852	Shared	High	High	0.0001905	9.536e-06	4.47	109.61
		FALSE	High	[R].LIGQIVSSITASLR.[F]		1	3	3	Q71U36	Q71U36 [230-243]		0	1457.87	20679673		High	High	0.0001905	1.518e-08	3.63	110.14
		FALSE	High	[R].LSVDYGK.[K]		2	5	1	Q71U36; P68363	Q71U36 [157-163]; P68363 [157-163]		0	781.409	44826544	Shared	High	High	0.001985	0.04595	1.9	29.45
		FALSE	High	[R].NLDIERPTYTNLNR.[L]		2	7	4	Q71U36; P68363	Q71U36 [216-229]; P68363 [216-229]		0	1718.88	5.77915e+06	Shared	High	High	0.0001905	2.306e-06	3.84	95.34
		FALSE	High	[R].QIFHPEQLITGK.[E]		2	8	6	Q71U36; P68363	Q71U36 [85-96]; P68363 [85-96]		0	1410.77	1.99101e+07	Shared	High	High	0.0001905	1.066e-06	3.85	109.36
		FALSE	High	[R].QIFHPEQLITGK.[E]	1xDeamidated [Q1]	2	8	2	Q71U36; P68363	Q71U36 [85-96]; P68363 [85-96]		0	1411.76		Not Reliable	High	High	0.0001905	0.0003203	2.68
		FALSE	High	[K].TIGGGDDSFNTFFSETGAGK.[H]		2	5	3	Q71U36; P68363	Q71U36 [41-60]; P68363 [41-60]		0	2007.89	33956462	Shared	High	High	0.0001905	6.21e-12	4.68	104.51
		FALSE	High	[K].TIGGGDDSFNTFFSETGAGK.[H]	1xDeamidated [N10]	2	5	1	Q71U36; P68363	Q71U36 [41-60]; P68363 [41-60]		0	2008.88		No Quan Values	High	High	0.0001905	1.829e-06	2.02
		FALSE	High	[K].VGINYQPPTVVPGGDLAK.[V]		2	7	7	Q71U36; P68363	Q71U36 [353-370]; P68363 [353-370]		0	1824.99	3.40468e+07	Shared	High	High	0.0001905	2.913e-10	3.57	91.38
		FALSE	High	[K].VGINYQPPTVVPGGDLAK.[V]	2xDeamidated [N4; Q6]	2	7	2	Q71U36; P68363	Q71U36 [353-370]; P68363 [353-370]		0	1826.95	14630746	Shared	High	High	0.0001905	0.0003162	1.79	93.39
FALSE	High	Master Protein	Q16777	Histone H2A type 2-C OS=Homo sapiens OX=9606 GN=H2AC20 PE=1 SV=4	0	50	4	56	2	129	14	10.9	142.31	4	1.69173e+09	High	1
	Checked	Protein Group ID	# Proteins	# Unique Peptides	# Peptides	# PSMs	Group Description	Found in Sample: [S1] F1: Sample
	FALSE	9	10	2	4	56	[Master Protein] Histone H2A type 2-C OS=Homo sapiens OX=9606 GN=H2AC20 PE=1 SV=4	High
		Checked	Confidence	Annotated Sequence	Modifications	# Protein Groups	# Proteins	# PSMs	Master Protein Accessions	Positions in Master Proteins	Modifications in Master Proteins	# Missed Cleavages	Theo. MH+ [Da]	Abundance: F1: Sample	Quan Info	Found in Sample: [S1] F1: Sample	Confidence (by Search Engine): Sequest HT	Percolator q-Value (by Search Engine): Sequest HT	Percolator PEP (by Search Engine): Sequest HT	XCorr (by Search Engine): Sequest HT	Top Apex RT [min]
		FALSE	High	[R].AGLQFPVGR.[VI]		3	15	17	Q16777; Q71UI9; Q8IUE6	Q16777 [22-30]; Q71UI9 [24-32]; Q8IUE6 [22-30]		0	944.531	1.20397e+09	Shared	High	High	0.0001905	0.0001656	2.44	75.99
		FALSE	High	[R].HLQLAIR.[NG]		2	14	13	Q16777; Q71UI9	Q16777 [83-89]; Q71UI9 [86-92]		0	850.526	6.16701e+08	Shared	High	High	0.0003305	0.005279	2.2	100.13
		FALSE	High	[R].VGAGAPVYMAAVLEYLTAEILELAGNAAR.[D]	1xDeamidated [N26]	1	2	1	Q16777	Q16777 [44-72]		0	2934.53		No Quan Values	High	High	0.0001905	1.584e-05	2.61
		FALSE	High	[KR].VTIAQGGVLPNIQAVLLPK.[K]		1	10	21	Q16777	Q16777 [101-119]		0	1931.17	1.69019e+09		High	High	0.0001905	4.21e-11	4.34	109.48
		FALSE	High	[KR].VTIAQGGVLPNIQAVLLPK.[K]	1xDeamidated [N/Q]	1	10	4	Q16777	Q16777 [101-119]		0	1932.15	1.54082e+06		High	High	0.0001905	2.062e-09	4.41	108.51
FALSE	High	Master Protein	Q9Y608	Leucine-rich repeat flightless-interacting protein 2 OS=Homo sapiens OX=9606 GN=LRRFIP2 PE=1 SV=1	0	25	15	60	14	721	82.1	6.95	140.22	15	5.71049e+07	High	1	Phospho [T331; S332; S333]
	Checked	Protein Group ID	# Proteins	# Unique Peptides	# Peptides	# PSMs	Group Description	Found in Sample: [S1] F1: Sample
	FALSE	518	1	14	15	60	[Master Protein] Leucine-rich repeat flightless-interacting protein 2 OS=Homo sapiens OX=9606 GN=LRRFIP2 PE=1 SV=1	High
		Checked	Confidence	Annotated Sequence	Modifications	# Protein Groups	# Proteins	# PSMs	Master Protein Accessions	Positions in Master Proteins	Modifications in Master Proteins	# Missed Cleavages	Theo. MH+ [Da]	Abundance: F1: Sample	Quan Info	Found in Sample: [S1] F1: Sample	Confidence (by Search Engine): Sequest HT	Percolator q-Value (by Search Engine): Sequest HT	Percolator PEP (by Search Engine): Sequest HT	XCorr (by Search Engine): Sequest HT	Top Apex RT [min]
		FALSE	High	[K].AEQDITTLEQSISR.[L]		1	1	8	Q9Y608	Q9Y608 [640-653]		0	1590.8	2.70038e+06		High	High	0.0001905	3.359e-08	3.73	84.59
		FALSE	High	[K].AMVSNAQLDNEK.[NT]		2	2	4	Q9Y608; Q32MZ4	Q9Y608 [382-393]; Q32MZ4 [174-185]		0	1319.63	3.79024e+06	Shared	High	High	0.0001905	2.38e-06	3.11	31.97
		FALSE	High	[K].AMVSNAQLDNEK.[NT]	1xDeamidated [N/Q]	2	2	3	Q9Y608; Q32MZ4	Q9Y608 [382-393]; Q32MZ4 [174-185]		0	1320.61	52193.9	Shared	High	High	0.0002463	0.0004864	1.4	35.05
		FALSE	High	[K].AMVSNAQLDNEK.[NT]	1xOxidation [M2]	2	2	5	Q9Y608; Q32MZ4	Q9Y608 [382-393]; Q32MZ4 [174-185]		0	1335.62	2.80718e+06	Shared	High	High	0.0001905	1.129e-05	2.21	22.94
		FALSE	High	[K].DQIQDVEGR.[Y]		1	1	2	Q9Y608	Q9Y608 [352-360]		0	1059.51	3.32483e+06		High	High	0.0002463	0.001736	2.33	30.04
		FALSE	High	[K].DVIEEQEEQMAEFYR.[E]		1	1	2	Q9Y608	Q9Y608 [405-419]		0	1915.84	2.26661e+06		High	High	0.0001905	4.104e-11	4.09	104.91
		FALSE	High	[K].ESLSEVEEK.[Y]		1	1	1	Q9Y608	Q9Y608 [370-378]		0	1049.5	4.1759e+06		High	High	0.0002463	0.002132	2.05	29
		FALSE	High	[R].FSAEDEALSNIAR.[E]		1	1	8	Q9Y608	Q9Y608 [17-29]		0	1422.69	5.2394e+06		High	High	0.0001905	1.508e-08	3.74	82.48
		FALSE	High	[R].GSGDTSSLIDPDTSLSELR.[D]		1	1	3	Q9Y608	Q9Y608 [327-345]		0	1949.93	412663		High	High	0.0001905	2.54e-07	2.95	93.43
		FALSE	High	[K].LAGEKEELLSQIR.[K]		1	1	1	Q9Y608	Q9Y608 [573-585]		1	1485.83	936519		High	High	0.0001905	1.933e-06	4.37	107.44
		FALSE	High	[K].IEEMEMTNSHLAK.[R]		1	1	6	Q9Y608	Q9Y608 [693-705]		0	1532.71	1.19557e+06		High	High	0.0001905	9.74e-06	2.38	77.6
		FALSE	High	[K].IEEMEMTNSHLAK.[R]	1xOxidation [M4]	1	1	2	Q9Y608	Q9Y608 [693-705]		0	1548.7	532776		High	High	0.0002463	0.0008378	1.68	64
		FALSE	High	[R].LEGQVLR.[Y]		1	1	1	Q9Y608	Q9Y608 [654-660]		0	814.478	18053330		High	High	0.001468	0.03419	1.99	26.05
		FALSE	High	[K].LQLEEER.[Q]		1	1	1	Q9Y608	Q9Y608 [589-595]		0	916.473	7.41414e+06		High	High	0.001468	0.03066	1.82	29.87
		FALSE	High	[R].NDGTVGDLAGLQNGSDLQFIEMQR.[D]	1xDeamidated [N13]	1	1	1	Q9Y608	Q9Y608 [601-624]		0	2579.2	1.26751e+06		High	High	0.0001905	2.07e-10	5.77	106.65
		FALSE	High	[R].NDGTVGDLAGLQNGSDLQFIEMQR.[D]	1xOxidation [M22]	1	1	1	Q9Y608	Q9Y608 [601-624]		0	2594.22		No Quan Values	High	High	0.0001905	6.544e-05	2.29
		FALSE	High	[R].NDGTVGDLAGLQNGSDLQFIEMQR.[D]	1xDeamidated [N13]; 1xOxidation [M22]	1	1	1	Q9Y608	Q9Y608 [601-624]		0	2595.2	278525		High	High	0.0001905	4.757e-07	3.61	106.69
		FALSE	High	[K].NNLIYQVDTLK.[D]		1	1	2	Q9Y608	Q9Y608 [394-404]		0	1320.72	2535189		High	High	0.0001905	0.0001137	2.67	95.72
		FALSE	High	[R].NSASATTPLSGNSSR.[R]		1	1	2	Q9Y608	Q9Y608 [311-325]		0	1449.69	5.79784e+06		High	High	0.0001905	8.719e-06	2.48	24.1
		FALSE	High	[R].NSASATTPLSGNSSR.[R]	1xDeamidated [N]	1	1	3	Q9Y608	Q9Y608 [311-325]		0	1450.68	973752		High	High	0.0001905	0.0001248	2.25	27.8
		FALSE	High	[R].RGSGDTSSLIDPDTSLSELR.[D]	1xPhospho [S/T]	1	1	3	Q9Y608	Q9Y608 [326-345]	Q9Y608 1xPhospho [T/S]	1	2186		No Quan Values	High	High	0.0002463	0.0005261	2.31
FALSE	High	Master Protein	P68363	Tubulin alpha-1B chain OS=Homo sapiens OX=9606 GN=TUBA1B PE=1 SV=1	0	43	14	58	1	451	50.1	5.06	140.21	14	15599372	High	1
	Checked	Protein Group ID	# Proteins	# Unique Peptides	# Peptides	# PSMs	Group Description	Found in Sample: [S1] F1: Sample
	FALSE	917	6	1	14	62	[Master Protein] Tubulin alpha-1B chain OS=Homo sapiens OX=9606 GN=TUBA1B PE=1 SV=1	High
		Checked	Confidence	Annotated Sequence	Modifications	# Protein Groups	# Proteins	# PSMs	Master Protein Accessions	Positions in Master Proteins	Modifications in Master Proteins	# Missed Cleavages	Theo. MH+ [Da]	Abundance: F1: Sample	Quan Info	Found in Sample: [S1] F1: Sample	Confidence (by Search Engine): Sequest HT	Percolator q-Value (by Search Engine): Sequest HT	Percolator PEP (by Search Engine): Sequest HT	XCorr (by Search Engine): Sequest HT	Top Apex RT [min]
		FALSE	High	[R].AVFVDLEPTVIDEVR.[T]		2	3	3	Q71U36; P68363	Q71U36 [65-79]; P68363 [65-79]		0	1701.91	36240152	Shared	High	High	0.0001905	1.366e-07	3.87	107.05
		FALSE	High	[K].DVNAAIATIK.[T]		2	5	10	Q71U36; P68363	Q71U36 [327-336]; P68363 [327-336]		0	1015.58	1.51246e+07	Shared	High	High	0.0001905	0.0001814	2.25	58.22
		FALSE	High	[K].DVNAAIATIK.[T]	1xDeamidated [N3]	2	5	2	Q71U36; P68363	Q71U36 [327-336]; P68363 [327-336]		0	1016.56	425820	Shared	High	High	0.0002463	0.003538	1.75	60.93
		FALSE	High	[K].DYEEVGVDSVEGEGEEEGEEY.[-]		2	2	3	Q71U36; P68363	Q71U36 [431-451]; P68363 [431-451]		0	2348.9	1.74046e+06	Shared	High	High	0.0001905	4.335e-07	3.17	87.13
		FALSE	High	[R].EDMAALEK.[D]		2	4	2	Q71U36; P68363	Q71U36 [423-430]; P68363 [423-430]		0	906.424	15659889	Shared	High	High	0.0003305	0.005815	2.07	30.48
		FALSE	High	[R].EDMAALEK.[D]	1xOxidation [M3]	2	4	2	Q71U36; P68363	Q71U36 [423-430]; P68363 [423-430]		0	922.419	2.06762e+06	Shared	High	High	0.0002463	0.004433	2.24	30.5
		FALSE	High	[K].EIIDLVLDR.[I]		2	3	2	Q71U36; P68363	Q71U36 [113-121]; P68363 [113-121]		0	1085.62	16754488	Shared	High	High	0.0003305	0.007277	2.1	105.28
		FALSE	High	[R].FDGALNVDLTEFQTNLVPYPR.[I]		2	7	2	Q71U36; P68363	Q71U36 [244-264]; P68363 [244-264]		0	2409.21	668168	Shared	High	High	0.0001905	6.76e-09	5.12	109.72
		FALSE	High	[K].FDLMYAK.[RW]	1xOxidation [M4]	2	8	8	Q71U36; P68363	Q71U36 [395-401]; P68363 [395-401]		0	903.428	3.17865e+06	Shared	High	High	0.0003305	0.007281	1.59	78.77
		FALSE	High	[R].IHFPLATYAPVISAEK.[A]		2	6	1	Q71U36; P68363	Q71U36 [265-280]; P68363 [265-280]		0	1756.96	20402852	Shared	High	High	0.0001905	9.536e-06	4.47	109.61
		FALSE	High	[R].LISQIVSSITASLR.[F]		1	5	1	P68363	P68363 [230-243]		0	1487.88	15599372		High	High	0.0001905	3.835e-05	4.05	110.06
		FALSE	High	[R].LSVDYGK.[K]		2	5	1	Q71U36; P68363	Q71U36 [157-163]; P68363 [157-163]		0	781.409	44826544	Shared	High	High	0.001985	0.04595	1.9	29.45
		FALSE	High	[R].NLDIERPTYTNLNR.[L]		2	7	4	Q71U36; P68363	Q71U36 [216-229]; P68363 [216-229]		0	1718.88	5.77915e+06	Shared	High	High	0.0001905	2.306e-06	3.84	95.34
		FALSE	High	[R].QIFHPEQLITGK.[E]		2	8	6	Q71U36; P68363	Q71U36 [85-96]; P68363 [85-96]		0	1410.77	1.99101e+07	Shared	High	High	0.0001905	1.066e-06	3.85	109.36
		FALSE	High	[R].QIFHPEQLITGK.[E]	1xDeamidated [Q1]	2	8	2	Q71U36; P68363	Q71U36 [85-96]; P68363 [85-96]		0	1411.76		Not Reliable	High	High	0.0001905	0.0003203	2.68
		FALSE	High	[K].TIGGGDDSFNTFFSETGAGK.[H]		2	5	3	Q71U36; P68363	Q71U36 [41-60]; P68363 [41-60]		0	2007.89	33956462	Shared	High	High	0.0001905	6.21e-12	4.68	104.51
		FALSE	High	[K].TIGGGDDSFNTFFSETGAGK.[H]	1xDeamidated [N10]	2	5	1	Q71U36; P68363	Q71U36 [41-60]; P68363 [41-60]		0	2008.88		No Quan Values	High	High	0.0001905	1.829e-06	2.02
		FALSE	High	[K].VGINYQPPTVVPGGDLAK.[V]		2	7	7	Q71U36; P68363	Q71U36 [353-370]; P68363 [353-370]		0	1824.99	3.40468e+07	Shared	High	High	0.0001905	2.913e-10	3.57	91.38
		FALSE	High	[K].VGINYQPPTVVPGGDLAK.[V]	2xDeamidated [N4; Q6]	2	7	2	Q71U36; P68363	Q71U36 [353-370]; P68363 [353-370]		0	1826.95	14630746	Shared	High	High	0.0001905	0.0003162	1.79	93.39
FALSE	High	Master Protein	Q9UHB6	LIM domain and actin-binding protein 1 OS=Homo sapiens OX=9606 GN=LIMA1 PE=1 SV=1	0	31	17	70	17	759	85.2	6.84	138.23	17	6.57219e+07	High	1	Phospho [S373; S374; T487; S490]
	Checked	Protein Group ID	# Proteins	# Unique Peptides	# Peptides	# PSMs	Group Description	Found in Sample: [S1] F1: Sample
	FALSE	778	2	17	17	70	[Master Protein] LIM domain and actin-binding protein 1 OS=Homo sapiens OX=9606 GN=LIMA1 PE=1 SV=1	High
		Checked	Confidence	Annotated Sequence	Modifications	# Protein Groups	# Proteins	# PSMs	Master Protein Accessions	Positions in Master Proteins	Modifications in Master Proteins	# Missed Cleavages	Theo. MH+ [Da]	Abundance: F1: Sample	Quan Info	Found in Sample: [S1] F1: Sample	Confidence (by Search Engine): Sequest HT	Percolator q-Value (by Search Engine): Sequest HT	Percolator PEP (by Search Engine): Sequest HT	XCorr (by Search Engine): Sequest HT	Top Apex RT [min]
		FALSE	High	[R].ASSLSESSPPK.[A]		1	1	2	Q9UHB6	Q9UHB6 [367-377]		0	1089.54	4.02126e+06		High	High	0.0001905	1.847e-05	2.92	19.58
		FALSE	High	[R].ASSLSESSPPK.[A]	1xPhospho [S]	1	1	4	Q9UHB6	Q9UHB6 [367-377]	Q9UHB6 1xPhospho [S]	0	1169.51	196375		High	High	0.0002463	0.002018	1.67	26.99
		FALSE	High	[K].ELSVEEQIK.[R]		1	1	10	Q9UHB6	Q9UHB6 [739-747]		0	1074.57	4.49045e+06		High	High	0.0002463	0.001284	2.17	48.43
		FALSE	High	[R].ETPHSPGVEDAPIAK.[V]		1	1	3	Q9UHB6	Q9UHB6 [486-500]		0	1547.77	1.44609e+06		High	High	0.0001905	1.538e-05	2.55	67.96
		FALSE	High	[R].ETPHSPGVEDAPIAK.[V]	1xPhospho [S/T]	1	1	9	Q9UHB6	Q9UHB6 [486-500]	Q9UHB6 1xPhospho [S/T]	0	1627.74	1.03922e+06		High	High	0.0001905	1.014e-05	3.37	43.39
		FALSE	High	[R].IAWPPPTELGSSGSALEEGIK.[M]		1	1	3	Q9UHB6	Q9UHB6 [530-550]		0	2139.1	6091460		High	High	0.0001905	4.962e-10	5.03	104.46
		FALSE	High	[K].ISANENSLAVR.[S]		1	1	1	Q9UHB6	Q9UHB6 [325-335]		0	1173.62	3466374		High	High	0.0001905	2.988e-05	2.56	38
		FALSE	High	[K].ISANENSLAVR.[S]	1xDeamidated [N6]	1	1	1	Q9UHB6	Q9UHB6 [325-335]		0	1174.61	791609		High	High	0.0001905	1.942e-05	3.04	36.89
		FALSE	High	[K].ISENSYSLDDLEIGPGQLSSSTFDSEK.[N]		1	1	1	Q9UHB6	Q9UHB6 [224-250]		0	2918.34	2.86317e+06		High	High	0.0001905	6.525e-10	5.64	105.18
		FALSE	High	[K].LSLGTYASLHGR.[I]		1	1	3	Q9UHB6	Q9UHB6 [424-435]		0	1274.69	4.49624e+06		High	High	0.0001905	3.662e-07	3.3	104.03
		FALSE	High	[K].NENEEILERPAQLANAR.[E]		1	1	1	Q9UHB6	Q9UHB6 [469-485]		0	1966.99	323820		High	High	0.0002463	0.001813	2.06	98.31
		FALSE	High	[K].QSSSTNYTNELK.[A]		1	1	3	Q9UHB6	Q9UHB6 [281-292]		0	1371.64	4.37434e+06		High	High	0.0001905	5.486e-07	2.78	33.04
		FALSE	High	[K].SEISENTDASGK.[I]		1	1	3	Q9UHB6	Q9UHB6 [175-186]		0	1237.55	1.28377e+06		High	High	0.0001905	2.305e-05	2.51	16.88
		FALSE	High	[K].SLNWSSFVDNTFAEEFTTQNQK.[S]		1	1	1	Q9UHB6	Q9UHB6 [704-725]		0	2593.18	1.95208e+06		High	High	0.0001905	2.06e-06	5.08	109.86
		FALSE	High	[R].SRPFTVAASFQSTSVK.[S]		1	1	3	Q9UHB6	Q9UHB6 [588-603]		0	1712.9	3.51157e+06		High	High	0.0001905	5.84e-10	5.64	105.28
		FALSE	High	[K].TVSPPIR.[K]		1	1	1	Q9UHB6	Q9UHB6 [607-613]		0	769.457	10915743		High	High	0.007682	0.1232	1.41	25.17
		FALSE	High	[K].TVYPMER.[L]		1	2	2	Q9UHB6	Q9UHB6 [396-402]		0	895.434	4.92602e+06		High	High	0.008719	0.136	1.36	31.34
		FALSE	High	[K].VGVLAASMEAK.[A]		1	1	9	Q9UHB6	Q9UHB6 [501-511]		0	1075.58	4.49853e+06		High	High	0.0001905	4.563e-06	2.99	82.36
		FALSE	High	[K].VGVLAASMEAK.[A]	1xOxidation [M8]	1	1	5	Q9UHB6	Q9UHB6 [501-511]		0	1091.58	728479		High	High	0.0002463	0.000999	1.94	82.68
		FALSE	High	[K].WPPEDEISKPEVPEDVDLDLK.[K]		1	1	1	Q9UHB6	Q9UHB6 [556-576]		0	2450.2	739185		High	High	0.0001905	1.253e-08	2.93	107.94
		FALSE	High	[K].YNVPLNR.[L]		1	1	4	Q9UHB6	Q9UHB6 [190-196]		0	875.473	3.56616e+06		High	High	0.001022	0.02319	1.99	37.49
FALSE	High	Master Protein	P19338	Nucleolin OS=Homo sapiens OX=9606 GN=NCL PE=1 SV=3	0	25	17	61	17	710	76.6	4.7	135.56	17	1.23286e+08	High	1
	Checked	Protein Group ID	# Proteins	# Unique Peptides	# Peptides	# PSMs	Group Description	Found in Sample: [S1] F1: Sample
	FALSE	866	1	17	17	61	[Master Protein] Nucleolin OS=Homo sapiens OX=9606 GN=NCL PE=1 SV=3	High
		Checked	Confidence	Annotated Sequence	Modifications	# Protein Groups	# Proteins	# PSMs	Master Protein Accessions	Positions in Master Proteins	Modifications in Master Proteins	# Missed Cleavages	Theo. MH+ [Da]	Abundance: F1: Sample	Quan Info	Found in Sample: [S1] F1: Sample	Confidence (by Search Engine): Sequest HT	Percolator q-Value (by Search Engine): Sequest HT	Percolator PEP (by Search Engine): Sequest HT	XCorr (by Search Engine): Sequest HT	Top Apex RT [min]
		FALSE	High	[K].ALELTGLK.[V]		1	1	4	P19338	P19338 [363-370]		0	844.514	3576960		High	High	0.0003305	0.01013	2.17	69.37
		FALSE	High	[K].ALVATPGK.[K]		1	1	1	P19338	P19338 [117-124]		0	756.461	22329852		High	High	0.0008336	0.01878	1.79	23.34
		FALSE	High	[K].EAMEDGEIDGNK.[V]		1	1	1	P19338	P19338 [628-639]		0	1307.54	918755		High	High	0.0001905	0.0001384	1.95	28.27
		FALSE	High	[K].ESFDGSVR.[A]		1	1	2	P19338	P19338 [590-597]		0	896.411	9117704		High	High	0.0003305	0.01237	2.05	25.33
		FALSE	High	[K].EVFEDAAEIR.[L]		1	1	5	P19338	P19338 [411-420]		0	1178.57	3642420		High	High	0.0001905	0.0001942	2.54	70.01
		FALSE	High	[K].FGYVDFESAEDLEK.[A]		1	1	2	P19338	P19338 [349-362]		0	1648.74	3.46869e+06		High	High	0.0001905	4.506e-08	2.83	103.05
		FALSE	High	[K].GFGFVDFNSEEDAK.[A]		1	1	1	P19338	P19338 [611-624]		0	1561.68	2.3352e+06		High	High	0.0001905	1.173e-06	2.87	102.96
		FALSE	High	[K].GFGFVDFNSEEDAK.[A]	1xDeamidated [N8]	1	1	2	P19338	P19338 [611-624]		0	1562.66	3.45777e+06		High	High			2.14	102.82
		FALSE	High	[K].GIAYIEFK.[T]		1	1	5	P19338	P19338 [430-437]		0	940.514	6.96465e+06		High	High	0.0006414	0.01624	2	88.42
		FALSE	High	[K].GLSEDTTEETLK.[E]		1	1	6	P19338	P19338 [578-589]		0	1322.63	7.19203e+06		High	High	0.0001905	7.55e-06	2.21	39.64
		FALSE	High	[R].KFGYVDFESAEDLEK.[A]		1	1	1	P19338	P19338 [348-362]		1	1776.83	829595		High	High	0.0001905	0.0001961	3.05	107.16
		FALSE	High	[R].LELQGPR.[G]		1	1	1	P19338	P19338 [555-561]		0	812.462	17458298		High	High	0.002075	0.04928	1.93	32.32
		FALSE	High	[R].LELQGPR.[G]	1xDeamidated [Q4]	1	1	1	P19338	P19338 [555-561]		0	813.446	524690		High	High	0.002153	0.05137	1.77	34.99
		FALSE	High	[K].NDLAVVDVR.[I]		1	1	8	P19338	P19338 [334-342]		0	1000.54	6.14153e+06		High	High	0.0001905	0.000317	3.26	54.36
		FALSE	High	[R].SISLYYTGEK.[G]		1	1	4	P19338	P19338 [458-467]		0	1160.58	1939484		High	High	0.0002463	0.0009974	2.11	68.11
		FALSE	High	[K].TGISDVFAK.[N]		1	1	12	P19338	P19338 [325-333]		0	937.499	6.69102e+06		High	High	0.0001905	0.0002061	2.02	69.87
		FALSE	High	[K].TLVLSNLSYSATEETLQEVFEK.[A]		1	1	2	P19338	P19338 [487-508]		0	2501.27	9076991		High	High	0.0001905	7.21e-09	5.49	109.91
		FALSE	High	[K].VEGTEPTTAFNLFVGNLNFNK.[S]		1	1	2	P19338	P19338 [298-318]		0	2312.16	990343		High	High	0.0001905	1.05e-11	5.26	109.67
		FALSE	High	[K].VFGNEIK.[L]		1	1	1	P19338	P19338 [371-377]		0	806.441	16630090		High	High	0.005352	0.1016	1.26	31.6
FALSE	High	Master Protein	P68104	Elongation factor 1-alpha 1 OS=Homo sapiens OX=9606 GN=EEF1A1 PE=1 SV=1	0	23	9	57	9	462	50.1	9.01	134.3	9	1.97198e+08	High	1
	Checked	Protein Group ID	# Proteins	# Unique Peptides	# Peptides	# PSMs	Group Description	Found in Sample: [S1] F1: Sample
	FALSE	603	3	9	9	57	[Master Protein] Elongation factor 1-alpha 1 OS=Homo sapiens OX=9606 GN=EEF1A1 PE=1 SV=1	High
		Checked	Confidence	Annotated Sequence	Modifications	# Protein Groups	# Proteins	# PSMs	Master Protein Accessions	Positions in Master Proteins	Modifications in Master Proteins	# Missed Cleavages	Theo. MH+ [Da]	Abundance: F1: Sample	Quan Info	Found in Sample: [S1] F1: Sample	Confidence (by Search Engine): Sequest HT	Percolator q-Value (by Search Engine): Sequest HT	Percolator PEP (by Search Engine): Sequest HT	XCorr (by Search Engine): Sequest HT	Top Apex RT [min]
		FALSE	High	[R].EHALLAYTLGVK.[Q]		1	3	3	P68104	P68104 [135-146]		0	1314.74	9.96863e+06		High	High	0.0001905	1.885e-06	3.46	109.24
		FALSE	High	[K].IGGIGTVPVGR.[V]		1	3	15	P68104	P68104 [256-266]		0	1025.61	2.91498e+07		High	High	0.0001905	4.362e-06	2.95	66.33
		FALSE	High	[R].LPLQDVYK.[I]		1	3	10	P68104	P68104 [248-255]		0	975.551	18203251		High	High	0.0002463	0.001751	2.51	85.36
		FALSE	High	[K].MDSTEPPYSQK.[R]		1	2	1	P68104	P68104 [155-165]		0	1282.56		No Quan Values	High	High	0.0002463	0.002572	1.08
		FALSE	High	[K].QLIVGVNK.[M]		1	3	6	P68104	P68104 [147-154]		0	870.541	8.18036e+07		High	High	0.0002463	0.004673	2.3	50.35
		FALSE	High	[R].QTVAVGVIK.[NA]		1	3	7	P68104	P68104 [431-439]		0	914.567	3.14455e+07		High	High	0.0002463	0.00131	2.67	38.09
		FALSE	High	[K].STTTGHLIYK.[C]		1	3	8	P68104	P68104 [21-30]		0	1120.6	1.52802e+07		High	High	0.0001905	5.103e-05	1.98	24.4
		FALSE	High	[R].VETGVLKPGMVVTFAPVNVTTEVK.[S]		1	2	3	P68104	P68104 [267-290]		0	2515.38	9.00332e+06		High	High	0.0001905	3.698e-15	4.4	108.59
		FALSE	High	[R].VETGVLKPGMVVTFAPVNVTTEVK.[S]	1xOxidation [M10]	1	2	1	P68104	P68104 [267-290]		0	2531.38		No Quan Values	High	High	0.004882	0.09059	1.87
		FALSE	High	[K].YYVTIIDAPGHR.[D]		1	2	3	P68104	P68104 [85-96]		0	1404.73	2.34389e+06		High	High	0.0001905	1.396e-06	2.83	103.81
FALSE	High	Master Protein	P78527	DNA-dependent protein kinase catalytic subunit OS=Homo sapiens OX=9606 GN=PRKDC PE=1 SV=3	0	14	48	82	48	4128	468.8	7.12	128.8	48	1.12274e+08	High	1
	Checked	Protein Group ID	# Proteins	# Unique Peptides	# Peptides	# PSMs	Group Description	Found in Sample: [S1] F1: Sample
	FALSE	1016	1	48	48	82	[Master Protein] DNA-dependent protein kinase catalytic subunit OS=Homo sapiens OX=9606 GN=PRKDC PE=1 SV=3	High
		Checked	Confidence	Annotated Sequence	Modifications	# Protein Groups	# Proteins	# PSMs	Master Protein Accessions	Positions in Master Proteins	Modifications in Master Proteins	# Missed Cleavages	Theo. MH+ [Da]	Abundance: F1: Sample	Quan Info	Found in Sample: [S1] F1: Sample	Confidence (by Search Engine): Sequest HT	Percolator q-Value (by Search Engine): Sequest HT	Percolator PEP (by Search Engine): Sequest HT	XCorr (by Search Engine): Sequest HT	Top Apex RT [min]
		FALSE	High	[K].AAYLSDPR.[A]		1	1	2	P78527	P78527 [3826-3833]		0	892.452	1.44575e+06		High	High	0.0006414	0.01536	1.91	30.76
		FALSE	High	[K].APGLGAFR.[R]		1	1	3	P78527	P78527 [3622-3629]		0	788.441	300709		High	High	0.0003305	0.01139	1.73	84.55
		FALSE	High	[R].AQEPESGLSEETQVK.[C]		1	1	3	P78527	P78527 [4091-4105]		0	1631.78	111349		High	High	0.0001905	6.31e-05	1.88	42.66
		FALSE	High	[K].DLLLNTMSQEEK.[A]		1	1	3	P78527	P78527 [3814-3825]		0	1420.7	425246		High	High	0.0001905	5.024e-05	2.72	89.64
		FALSE	High	[R].DLPSWMK.[F]		1	1	1	P78527	P78527 [2121-2127]		0	876.428	165539		High	High	0.009603	0.1597	1.33	86.8
		FALSE	High	[R].DPTVHDDVLELEMDELNR.[H]		1	1	1	P78527	P78527 [2073-2090]		0	2139.99	387754		High	High	0.0001905	1.336e-06	4.1	108.66
		FALSE	High	[R].EIFNFVLK.[A]		1	1	1	P78527	P78527 [247-254]		0	1009.57	1.23286e+06		High	High	0.007355	0.1179	1.53	107.65
		FALSE	High	[K].FVPLLPGNR.[S]		1	1	2	P78527	P78527 [1194-1202]		0	1012.59	519162		High	High	0.002153	0.05307	1.64	92.69
		FALSE	High	[R].GIFTSEIGTK.[Q]		1	1	3	P78527	P78527 [2941-2950]		0	1052.56	465759		High	High	0.0002463	0.000512	2.28	87.75
		FALSE	High	[R].HGDLPDIQIK.[H]		1	1	1	P78527	P78527 [2777-2786]		0	1135.61	482702		High	High	0.0003305	0.006357	1.74	96.3
		FALSE	High	[R].KEEENASVIDSAELQAYPALVVEK.[M]		1	1	1	P78527	P78527 [3426-3449]		1	2632.34	649571		High	High	0.0001905	7.846e-11	4.2	106.03
		FALSE	High	[K].IAPYSVEIK.[N]		1	1	2	P78527	P78527 [100-108]		0	1019.58	173676		High	High	0.001985	0.04599	1.53	64.9
		FALSE	High	[K].LATTILQHWK.[K]		1	1	1	P78527	P78527 [1618-1627]		0	1210.69	418954		High	High	0.0006414	0.01546	1.73	107.67
		FALSE	High	[R].LGASLAFNNIYR.[E]		1	1	1	P78527	P78527 [1076-1087]		0	1338.72	696170		High	High	0.0001905	3.322e-06	3.13	103.5
		FALSE	High	[R].LGLPGDEVDNK.[V]		1	1	1	P78527	P78527 [2705-2715]		0	1156.58	289817		High	High	0.0003305	0.01036	1.47	53.81
		FALSE	High	[K].LGNPIVPLNIR.[L]		1	1	1	P78527	P78527 [2133-2143]		0	1205.74	891886		High	High	0.0008336	0.01824	1.73	102.81
		FALSE	High	[R].ILELSGSSSEDSEK.[V]		1	1	3	P78527	P78527 [3359-3372]		0	1480.7	336940		High	High	0.0001905	5.945e-09	2.81	48.42
		FALSE	High	[K].LLLQGEADQSLLTFIDK.[A]		1	1	1	P78527	P78527 [3051-3067]		0	1904.04	841131		High	High	0.0001905	4.21e-08	3.89	109.83
		FALSE	High	[R].LLPAELPAK.[R]		1	1	3	P78527	P78527 [2900-2908]		0	951.587	8.45045e+07		High	High	0.001022	0.02428	1.28	61.12
		FALSE	High	[K].LNESTFDTQITK.[K]		1	1	1	P78527	P78527 [1858-1869]		0	1396.7	386271		High	High	0.0001905	7.251e-06	2.53	61.88
		FALSE	High	[K].IPDTVLEK.[V]		1	1	1	P78527	P78527 [166-173]		0	914.519	453666		High	High	0.001468	0.03074	1.69	39.22
		FALSE	High	[R].LQETLSAADR.[C]		1	1	2	P78527	P78527 [15-24]		0	1103.57	1.69476e+06		High	High	0.0001905	3.681e-05	2.5	32.87
		FALSE	High	[K].LSDFNDITNMLLLK.[M]		1	1	1	P78527	P78527 [3656-3669]		0	1636.86	1.51599e+06		High	High	0.0001905	4.363e-09	5.03	109.9
		FALSE	High	[R].LSFAVPFR.[E]		1	1	1	P78527	P78527 [892-899]		0	936.53	840575		High	High	0.001658	0.03683	1.68	103
		FALSE	High	[K].LSLMYAR.[K]		1	1	1	P78527	P78527 [2739-2745]		0	853.46	303875		High	High	0.009534	0.158	1.47	70.46
		FALSE	High	[K].LTPLPEDNSMNVDQDGDPSDR.[M]		1	1	2	P78527	P78527 [3197-3217]		0	2315.01		No Quan Values	High	High	0.0002463	0.0006708	2.18
		FALSE	High	[K].LTPLPEDNSMNVDQDGDPSDR.[M]	1xDeamidated [N8]	1	1	1	P78527	P78527 [3197-3217]		0	2315.99		Not Reliable	High	High	0.0003305	0.009357	2.38
		FALSE	High	[K].LVINTEEVFRPYAK.[H]		1	1	1	P78527	P78527 [2149-2162]		0	1678.92	414488		High	High	0.0001905	4.925e-05	3.13	106.79
		FALSE	High	[K].MAVLALLAK.[I]		1	1	1	P78527	P78527 [1643-1651]		0	929.585	1.01056e+06		High	High	0.0002463	0.0008064	2.24	109.12
		FALSE	High	[R].MSTSPEAFLALR.[S]		1	1	1	P78527	P78527 [3890-3901]		0	1322.68	524050		High	High	0.0001905	1.428e-05	2.29	104.07
		FALSE	High	[R].MYAALGDPK.[A]		1	1	1	P78527	P78527 [3613-3621]		0	965.476	236073		High	High	0.0002463	0.002053	2.13	39.1
		FALSE	High	[K].NLLTVTSSDEMMK.[S]		1	1	1	P78527	P78527 [869-881]		0	1468.7	197974		High	High	0.0001905	2.903e-05	2.01	98.35
		FALSE	High	[K].NLSSNEAISLEEIR.[I]		1	1	2	P78527	P78527 [839-852]		0	1574.8	263934		High	High	0.0001905	6.484e-06	2.12	91.44
		FALSE	High	[K].NNWEVSALSR.[A]		1	1	1	P78527	P78527 [811-820]		0	1175.58		No Quan Values	High	High	0.005098	0.09688	1.42
		FALSE	High	[K].QGNLSSQVPLK.[R]		1	1	5	P78527	P78527 [3148-3158]		0	1170.65	357393		High	High	0.0002463	0.000513	1.87	50.61
		FALSE	High	[K].QLFSSLFSGILK.[E]		1	1	1	P78527	P78527 [2807-2818]		0	1339.76	965422		High	High	0.0001905	1.488e-05	2.92	110.12
		FALSE	High	[K].QITQSALLAEAR.[S]		1	1	2	P78527	P78527 [2951-2962]		0	1300.72	275921		High	High	0.0001905	6.239e-06	2.49	75.67
		FALSE	High	[K].QYDEALNK.[Q]		1	1	1	P78527	P78527 [2971-2978]		0	980.468	603130		High	High	0.0005409	0.01397	2	22.84
		FALSE	High	[R].SDPGLLTNTMDVFVK.[E]		1	1	1	P78527	P78527 [3993-4007]		0	1636.83	734854		High	High	0.0001905	6.024e-08	3.31	107.5
		FALSE	High	[R].SLGPPQGEEDSVPR.[D]		1	1	5	P78527	P78527 [2107-2120]		0	1467.71	722736		High	High	0.0001905	4.938e-06	2.23	50.29
		FALSE	High	[R].STVLTPMFVETQASQGTLQTR.[T]		1	1	1	P78527	P78527 [2599-2619]		0	2295.16	422055		High	High	0.0001905	7.391e-06	2.1	104.04
		FALSE	High	[R].TVGALQVLGTEAQSSLLK.[A]		1	1	2	P78527	P78527 [1275-1292]		0	1815.02	1.387e+06		High	High	0.0001905	3.564e-09	4.5	107.49
		FALSE	High	[K].TVSLLDENNVSSYLSK.[N]		1	1	2	P78527	P78527 [3303-3318]		0	1768.9	511734		High	High	0.0001905	2.59e-06	2.21	99.54
		FALSE	High	[K].VPADLLK.[R]		1	1	2	P78527	P78527 [3878-3884]		0	755.466	2.71089e+06		High	High	0.001813	0.04294	1.49	39.37
		FALSE	High	[R].VTVMASLR.[R]		1	1	1	P78527	P78527 [3726-3733]		0	876.497	222895		High	High	0.0002463	0.004	1.93	69.92
		FALSE	High	[R].VVQMLGSLGGQINK.[N]		1	1	2	P78527	P78527 [855-868]		0	1443.8	353388		High	High	0.0001905	1.663e-06	3.21	96.33
		FALSE	High	[R].YAVPSAGLR.[L]		1	1	2	P78527	P78527 [265-273]		0	933.515	518896		High	High	0.0002463	0.001315	1.5	51.6
		FALSE	High	[K].YFEGVSPK.[S]		1	1	2	P78527	P78527 [682-689]		0	926.462	305759		High	High	0.0008336	0.02017	1.57	38.56
		FALSE	High	[R].YNFPVEVEVPMER.[K]	1xOxidation [M11]	1	1	1	P78527	P78527 [1988-2000]		0	1624.77		No Quan Values	High	High	0.0008336	0.01944	1.23
FALSE	High	Master Protein	P67809	Y-box-binding protein 1 OS=Homo sapiens OX=9606 GN=YBX1 PE=1 SV=3	0	48	9	42	9	324	35.9	9.88	124.91	9	1.87766e+07	High	1	Met-loss+Acetyl [N-Term]
	Checked	Protein Group ID	# Proteins	# Unique Peptides	# Peptides	# PSMs	Group Description	Found in Sample: [S1] F1: Sample
	FALSE	658	3	9	9	42	[Master Protein] Y-box-binding protein 1 OS=Homo sapiens OX=9606 GN=YBX1 PE=1 SV=3	High
		Checked	Confidence	Annotated Sequence	Modifications	# Protein Groups	# Proteins	# PSMs	Master Protein Accessions	Positions in Master Proteins	Modifications in Master Proteins	# Missed Cleavages	Theo. MH+ [Da]	Abundance: F1: Sample	Quan Info	Found in Sample: [S1] F1: Sample	Confidence (by Search Engine): Sequest HT	Percolator q-Value (by Search Engine): Sequest HT	Percolator PEP (by Search Engine): Sequest HT	XCorr (by Search Engine): Sequest HT	Top Apex RT [min]
		FALSE	High	[K].AADPPAENSSAPEAEQGGAE.[-]		1	1	2	P67809	P67809 [305-324]		0	1897.8	1.58201e+06		High	High	0.0001905	3.07e-09	3.47	35.01
		FALSE	High	[K].EDVFVHQTAIK.[KR]		1	3	9	P67809	P67809 [82-92]		0	1286.67	4.99487e+06		High	High	0.0001905	9.934e-07	3.72	84.56
		FALSE	High	[K].GAEAANVTGPGGVPVQGSK.[Y]		1	1	10	P67809	P67809 [119-137]		0	1695.87	4.30227e+06		High	High	0.0001905	7.246e-13	4.78	45.6
		FALSE	High	[K].GAEAANVTGPGGVPVQGSK.[Y]	1xDeamidated [Q16]	1	1	1	P67809	P67809 [119-137]		0	1696.85	137514		High	High	0.0001905	9.675e-06	2.5	48.38
		FALSE	High	[-].MSSEAETQQPPAAPPAAPALSAADTKPGTTGSGAGSGGPGGLTSAAPAGGDK.[K]	1xMet-loss+Acetyl [N-Term]	1	1	3	P67809	P67809 [1-52]	P67809 1xMet-loss+Acetyl [N-Term]	0	4514.16	848228		High	High	0.0001905	2.101e-16	5.11	87.52
		FALSE	High	[-].MSSEAETQQPPAAPPAAPALSAADTKPGTTGSGAGSGGPGGLTSAAPAGGDK.[K]	1xDeamidated [Q]; 1xMet-loss+Acetyl [N-Term]	1	1	3	P67809	P67809 [1-52]	P67809 1xMet-loss+Acetyl [N-Term]	0	4515.14	1.12238e+06		High	High	0.0001905	1.252e-12	4.29	87.33
		FALSE	High	[-].MSSEAETQQPPAAPPAAPALSAADTKPGTTGSGAGSGGPGGLTSAAPAGGDKK.[V]	1xDeamidated [Q]; 1xMet-loss+Acetyl [N-Term]	1	1	2	P67809	P67809 [1-53]	P67809 1xMet-loss+Acetyl [N-Term]	1	4643.23		No Quan Values	High	High	0.0003305	0.009039	1.92
		FALSE	High	[K].NEGSESAPEGQAQQR.[R]		1	1	1	P67809	P67809 [171-185]		0	1587.7	276988		High	High	0.0002463	0.003499	0.83	16.25
		FALSE	High	[R].NGYGFINR.[N]	1xDeamidated [N1]	1	3	3	P67809	P67809 [70-77]		0	941.448	1.24285e+06		High	High	0.0002463	0.003392	2.42	63.17
		FALSE	High	[R].NYQQNYQNSESGEK.[N]		1	1	2	P67809	P67809 [157-170]		0	1688.71	747434		High	High	0.0001905	6.892e-07	2.32	22.94
		FALSE	High	[R].SVGDGETVEFDVVEGEK.[G]		1	3	6	P67809	P67809 [102-118]		0	1795.82	3522059		High	High	0.0001905	2.238e-11	3.98	83.43
FALSE	High	Master Protein	P22492	Histone H1t OS=Homo sapiens OX=9606 GN=H1-6 PE=2 SV=4	0	23	5	46	3	207	22	11.71	124.74	5	2.19763e+06	High	1	Met-loss+Acetyl [N-Term]
	Checked	Protein Group ID	# Proteins	# Unique Peptides	# Peptides	# PSMs	Group Description	Found in Sample: [S1] F1: Sample
	FALSE	1171	2	3	5	46	[Master Protein] Histone H1t OS=Homo sapiens OX=9606 GN=H1-6 PE=2 SV=4	High
		Checked	Confidence	Annotated Sequence	Modifications	# Protein Groups	# Proteins	# PSMs	Master Protein Accessions	Positions in Master Proteins	Modifications in Master Proteins	# Missed Cleavages	Theo. MH+ [Da]	Abundance: F1: Sample	Quan Info	Found in Sample: [S1] F1: Sample	Confidence (by Search Engine): Sequest HT	Percolator q-Value (by Search Engine): Sequest HT	Percolator PEP (by Search Engine): Sequest HT	XCorr (by Search Engine): Sequest HT	Top Apex RT [min]
		FALSE	High	[K].ALAAAGYDVEK.[N]		4	5	29	P16402; P10412; P16403; P22492	P16402 [66-76]; P10412 [65-75]; P16403 [65-75]; P22492 [69-79]		0	1107.57	3.56687e+08	Shared	High	High	0.0001905	2.217e-05	2.84	41.08
		FALSE	High	[K].GILVQTR.[G]		1	1	1	P22492	P22492 [95-101]		0	786.483	2.09156e+06		High	High	0.008994	0.1482	1.7	29.46
		FALSE	High	[K].KALAAAGYDVEK.[N]		4	5	14	P16402; P10412; P16403; P22492	P16402 [65-76]; P10412 [64-75]; P16403 [64-75]; P22492 [68-79]		1	1235.66	5.44296e+06	Shared	High	High	0.0001905	1.211e-10	4.43	75.04
		FALSE	High	[R].KPAGLISASR.[K]		1	1	1	P22492	P22492 [28-37]		0	999.595	106068		High	High	0.0003305	0.01248	1.35	23.75
		FALSE	High	[-].MSETVPAASASAGVAAMEK.[L]	1xMet-loss+Acetyl [N-Term]	1	1	1	P22492	P22492 [1-19]	P22492 1xMet-loss+Acetyl [N-Term]	0	1718.83		No Quan Values	High	High	0.0002463	0.0005686	1.31
FALSE	High	Master Protein	O14974	Protein phosphatase 1 regulatory subunit 12A OS=Homo sapiens OX=9606 GN=PPP1R12A PE=1 SV=1	0	24	20	63	19	1030	115.2	5.4	113.31	20	4.62802e+07	High	1
	Checked	Protein Group ID	# Proteins	# Unique Peptides	# Peptides	# PSMs	Group Description	Found in Sample: [S1] F1: Sample
	FALSE	87	1	19	20	63	[Master Protein] Protein phosphatase 1 regulatory subunit 12A OS=Homo sapiens OX=9606 GN=PPP1R12A PE=1 SV=1	High
		Checked	Confidence	Annotated Sequence	Modifications	# Protein Groups	# Proteins	# PSMs	Master Protein Accessions	Positions in Master Proteins	Modifications in Master Proteins	# Missed Cleavages	Theo. MH+ [Da]	Abundance: F1: Sample	Quan Info	Found in Sample: [S1] F1: Sample	Confidence (by Search Engine): Sequest HT	Percolator q-Value (by Search Engine): Sequest HT	Percolator PEP (by Search Engine): Sequest HT	XCorr (by Search Engine): Sequest HT	Top Apex RT [min]
		FALSE	High	[K].AQLHDTNMELTDLK.[L]		1	1	2	O14974	O14974 [948-961]		0	1628.79	1.14621e+06		High	High	0.0001905	1.134e-05	3.7	96.28
		FALSE	High	[K].ETLIIEPEK.[N]		1	1	6	O14974	O14974 [321-329]		0	1071.59	1.29921e+06		High	High	0.0002463	0.0003775	2.4	53.36
		FALSE	High	[R].LASTSDIEEK.[E]		1	1	1	O14974	O14974 [505-514]		0	1092.54	9277600		High	High	0.0002463	0.0004012	1.68	24.95
		FALSE	High	[R].LAYVAPTIPR.[R]		1	1	6	O14974	O14974 [494-503]		0	1100.65	2897097		High	High	0.0001905	7.705e-05	2.67	73.21
		FALSE	High	[R].LKDENGALIR.[V]		2	2	2	O14974; O60237	O14974 [1014-1023]; O60237 [966-975]		1	1128.64	887217	Shared	High	High	0.0002463	0.003632	2.16	26.39
		FALSE	High	[R].LKDENGALIR.[V]	1xDeamidated [N5]	2	2	4	O14974; O60237	O14974 [1014-1023]; O60237 [966-975]		1	1129.62	792785	Shared	High	High	0.0002463	0.002066	2.68	40.13
		FALSE	High	[R].ISEMEEELK.[M]	1xOxidation [M4]	1	1	1	O14974	O14974 [994-1002]		0	1123.52	664617		High	High	0.0001905	0.0003216	2.48	27.11
		FALSE	High	[K].ITTGSSSAGTQSSTSNR.[L]		1	1	3	O14974	O14974 [596-612]		0	1641.77	2.62156e+06		High	High	0.0001905	4.183e-09	3.55	14.94
		FALSE	High	[K].ITTGSSSAGTQSSTSNR.[L]	1xDeamidated [N/Q]	1	1	2	O14974	O14974 [596-612]		0	1642.75	121267		High	High	0.0001905	0.0001703	1.24	16.38
		FALSE	High	[R].LWAEDSTEK.[E]		1	1	1	O14974	O14974 [613-621]		0	1078.51	1.06442e+06		High	High	0.003274	0.07172	1.31	32.48
		FALSE	High	[K].LYEQILAENEK.[L]		1	1	1	O14974	O14974 [935-945]		0	1349.69	893463		High	High	0.0001905	0.0001404	2.25	77.01
		FALSE	High	[R].QGVDIEAAR.[K]		1	1	2	O14974	O14974 [162-170]		0	958.495	8.28409e+06		High	High	0.0002463	0.001192	2.76	31.21
		FALSE	High	[R].RLASTSDIEEK.[E]		1	1	1	O14974	O14974 [504-514]		1	1248.64	857951		High	High	0.001022	0.02378	2.91	22.75
		FALSE	High	[R].SGSYSYLEER.[K]		1	1	5	O14974	O14974 [908-917]		0	1190.53	948696		High	High	0.0002463	0.0006688	2.45	50.17
		FALSE	High	[R].SLLEMEK.[R]		1	1	3	O14974	O14974 [978-984]		0	849.439	911739		High	High	0.00285	0.06431	1.43	43.79
		FALSE	High	[K].SLLSSTSTTTK.[I]		1	1	2	O14974	O14974 [585-595]		0	1125.6	8001748		High	High	0.0001905	3.392e-05	2.65	30.39
		FALSE	High	[K].SPLIESTANMDNNQSQK.[T]	1xDeamidated [N/Q]	1	1	3	O14974	O14974 [299-315]		0	1877.85	143286		High	High	0.003104	0.06812	1.6	63.71
		FALSE	High	[R].STQGVTLTDLQEAEK.[T]		1	1	3	O14974	O14974 [695-709]		0	1619.81	1.57128e+06		High	High	0.0001905	3.406e-08	3.84	72.07
		FALSE	High	[K].TGSYGALAEITASK.[E]		1	1	5	O14974	O14974 [443-456]		0	1368.7	1.34405e+06		High	High	0.0001905	4.553e-09	3.74	86.68
		FALSE	High	[K].TKPLASVTNANTSSTQAAPVAVTTPTVSSGQATPTSPIK.[K]	1xDeamidated [N]	1	1	3	O14974	O14974 [374-412]		0	3782.97	283370		High	High	0.0001905	4.216e-06	2.66	100.69
		FALSE	High	[K].TKPLASVTNANTSSTQAAPVAVTTPTVSSGQATPTSPIK.[K]	2xDeamidated [N11; N/Q]	1	1	2	O14974	O14974 [374-412]		0	3783.95	221322		High	High	0.0001905	4.12e-06	2.3	101.28
		FALSE	High	[R].TYDETYQR.[Y]		1	1	1	O14974	O14974 [761-768]		0	1075.47	1.67248e+06		High	High	0.0002463	0.002429	2.08	23.09
		FALSE	High	[R].WIGSETDLEPPVVK.[R]		1	1	4	O14974	O14974 [17-30]		0	1569.82	2.05479e+06		High	High	0.0001905	2.154e-08	3.51	98.06
FALSE	High	Master Protein	Q09666	Neuroblast differentiation-associated protein AHNAK OS=Homo sapiens OX=9606 GN=AHNAK PE=1 SV=2	0	22	49	83	49	5890	628.7	6.15	105.01	49	3.5889e+07	High	1
	Checked	Protein Group ID	# Proteins	# Unique Peptides	# Peptides	# PSMs	Group Description	Found in Sample: [S1] F1: Sample
	FALSE	570	2	49	49	83	[Master Protein] Neuroblast differentiation-associated protein AHNAK OS=Homo sapiens OX=9606 GN=AHNAK PE=1 SV=2	High
		Checked	Confidence	Annotated Sequence	Modifications	# Protein Groups	# Proteins	# PSMs	Master Protein Accessions	Positions in Master Proteins	Modifications in Master Proteins	# Missed Cleavages	Theo. MH+ [Da]	Abundance: F1: Sample	Quan Info	Found in Sample: [S1] F1: Sample	Confidence (by Search Engine): Sequest HT	Percolator q-Value (by Search Engine): Sequest HT	Percolator PEP (by Search Engine): Sequest HT	XCorr (by Search Engine): Sequest HT	Top Apex RT [min]
		FALSE	High	[K].ADIDVSGPK.[V]		1	1	6	Q09666	Q09666 [1281-1289]; [2665-2673]; [2793-2801]; [3049-3057]; [3177-3185]; [3831-3839]; [3959-3967]; [4087-4095]; [4215-4223]; [4679-4687]; [4807-4815]		0	901.463	8.75649e+06		High	High	0.0002463	0.001964	2.26	27.32
		FALSE	High	[K].ADVDVSGPK.[MV]		1	1	1	Q09666	Q09666 [1409-1417]; [2270-2278]; [2921-2929]		0	887.447	1.08086e+06		High	High	0.0002463	0.0008018	2.44	20.91
		FALSE	High	[K].ADVVVSGPK.[V]		1	1	1	Q09666	Q09666 [1153-1161]; [2075-2083]		0	871.488	2.00488e+06		High	High	0.0002463	0.002539	2.18	23.48
		FALSE	High	[K].APDVDVNIAGPDAALK.[V]		1	1	2	Q09666	Q09666 [5057-5072]		0	1565.82	77161.4		High	High	0.0001905	3.529e-05	2.01	82.62
		FALSE	High	[K].FGTFGGLGSK.[S]		1	1	1	Q09666	Q09666 [5822-5831]		0	970.499	179732		High	High	0.0002463	0.001703	1.54	87.6
		FALSE	High	[K].FSMPGFK.[AG]		1	1	6	Q09666	Q09666 [885-891]; [1262-1268]; [1390-1396]; [1518-1524]; [1720-1726]; [2056-2062]; [2251-2257]; [2518-2524]; [2646-2652]; [2902-2908]; [3030-3036]; [3610-3616]; [3812-3818]; [4068-4074]; [4196-4202]; [4324-4330]; [4660-4666]; [4788-4794]		0	813.396	3.06389e+06		High	High	0.001813	0.03818	1.8	86.37
		FALSE	High	[K].FSMPSLK.[G]		1	1	1	Q09666	Q09666 [1006-1012]; [1134-1140]		0	809.423	365857		High	High	0.002075	0.0493	1.63	74.68
		FALSE	High	[K].GDLDIAGPNLEGDFK.[G]		1	1	1	Q09666	Q09666 [3431-3445]		0	1560.75	158324		High	High	0.0001905	1.501e-06	2.51	98.35
		FALSE	High	[K].GDMDVSLPK.[V]		1	1	2	Q09666	Q09666 [3107-3115]; [3889-3897]		0	961.466	175994		High	High	0.002584	0.05962	1.3	51.75
		FALSE	High	[K].GDVDISLPK.[VL]		1	1	2	Q09666	Q09666 [2979-2987]; [3559-3567]		0	943.509	294311		High	High	0.0003305	0.00532	0.97	56.21
		FALSE	High	[K].GDVDVSLPK.[LVM]		1	1	3	Q09666	Q09666 [2133-2141]; [2595-2603]; [2723-2731]; [3761-3769]; [4017-4025]; [4145-4153]; [4273-4281]; [4401-4409]; [4475-4483]		0	929.494	1.60725e+06		High	High	0.0002463	0.001908	2.38	44.8
		FALSE	High	[K].GEGPEVDVNLPK.[A]		1	1	2	Q09666	Q09666 [1141-1152]; [2258-2269]; [3165-3176]; [3947-3958]; [4075-4086]		0	1253.64	1.06741e+06		High	High	0.0001905	5.511e-05	2.48	64.98
		FALSE	High	[R].GGVQVPAVDISSSLGGR.[A]		1	1	1	Q09666	Q09666 [271-287]		0	1598.85		No Quan Values	High	High	0.0001905	9.582e-06	2.37
		FALSE	High	[K].GGVTGSPEASISGSK.[G]		1	1	1	Q09666	Q09666 [5726-5740]		0	1333.66	339776		High	High	0.0001905	3.402e-06	2.53	31.67
		FALSE	High	[K].GPEVDIR.[GD]		1	1	1	Q09666	Q09666 [2994-3000]; [4624-4630]		0	785.415	822829		High	High	0.009455	0.1571	1.61	27.4
		FALSE	High	[K].GSLGATGEIK.[G]		1	1	1	Q09666	Q09666 [5463-5472]		0	932.505	767303		High	High	0.0002463	0.003541	1.72	26.3
		FALSE	High	[K].IDVTAPDVSIEEPEGK.[L]		1	1	1	Q09666	Q09666 [785-800]		0	1698.84	155882		High	High	0.0001905	4.165e-08	2.98	74.49
		FALSE	High	[K].LEGGEVDLK.[G]		1	1	1	Q09666	Q09666 [4937-4945]		0	959.504	519059		High	High	0.0007433	0.01649	1.56	34.41
		FALSE	High	[K].LEVPDMNIR.[G]		1	1	1	Q09666	Q09666 [2482-2490]		0	1086.56		No Quan Values	High	High	0.003856	0.08014	1.64
		FALSE	High	[R].LPSGSGAASPTGSAVDIR.[A]		1	1	1	Q09666	Q09666 [208-225]		0	1642.84		No Quan Values	High	High	0.0003305	0.005793	0.88
		FALSE	High	[K].LQGSGVSLASK.[K]		1	1	1	Q09666	Q09666 [5848-5858]		0	1046.58	666977		High	High	0.0001905	0.0001289	1.79	29.53
		FALSE	High	[K].ISIPDVGLHLK.[G]		1	1	1	Q09666	Q09666 [1451-1461]		0	1191.71	560808		High	High	0.0002463	0.003925	2.26	107.31
		FALSE	High	[K].ISMPDFDLHLK.[G]		1	1	1	Q09666	Q09666 [2579-2589]; [4001-4011]; [4257-4267]; [4459-4469]		0	1315.67	1.07029e+06		High	High	0.0001905	7.259e-05	2.96	107.57
		FALSE	High	[K].ISMPDVDLHLK.[G]		1	1	1	Q09666	Q09666 [818-828]; [1195-1205]; [1653-1663]; [1855-1865]; [1922-1932]; [1989-1999]; [2117-2127]		0	1267.67	863394		High	High	0.0001905	2.53e-05	2.32	103.79
		FALSE	High	[K].ISMPDVDLHLK.[G]	1xOxidation [M3]	1	1	4	Q09666	Q09666 [818-828]; [1195-1205]; [1653-1663]; [1855-1865]; [1922-1932]; [1989-1999]; [2117-2127]		0	1283.67	912383		High	High	0.0001905	0.0001772	2.85	103.8
		FALSE	High	[R].ISMSEVDLNVAAPK.[V]		1	1	1	Q09666	Q09666 [569-582]		0	1473.76		No Quan Values	High	High	0.0002463	0.001242	1.4
		FALSE	High	[K].MPEMNIK.[VA]		1	1	2	Q09666	Q09666 [808-814]; [936-942]; [2569-2575]; [2697-2703]; [2953-2959]; [3081-3087]; [3209-3215]; [3661-3667]; [3863-3869]; [3991-3997]; [4247-4253]; [4375-4381]; [4449-4455]		0	862.416	1.0899e+06		High	High	0.001985	0.04654	1.48	40.42
		FALSE	High	[K].MPSLEISAPK.[V]		1	1	2	Q09666	Q09666 [4906-4915]		0	1072.57	158089		High	High	0.0009261	0.02232	1.26	74.72
		FALSE	High	[K].VDIDAPDVSIEGPDAK.[L]		1	1	1	Q09666	Q09666 [4352-4367]		0	1640.8	130573		High	High	0.0001905	3.855e-05	2.56	75.39
		FALSE	High	[K].VDIEAPDVSLEGPEGK.[L]		1	1	1	Q09666	Q09666 [1162-1177]		0	1654.82	993003		High	High	0.0001905	3.914e-06	1.5	84.03
		FALSE	High	[K].VDIEGPDVNIEGPEGK.[L]		1	1	1	Q09666	Q09666 [2546-2561]; [2674-2689]		0	1667.81		No Quan Values	High	High	0.0001905	4.267e-05	1.66
		FALSE	High	[R].VDIETPNLEGTLTGPR.[L]		1	1	1	Q09666	Q09666 [541-556]		0	1711.89		No Quan Values	High	High	0.0003305	0.00702	1.48
		FALSE	High	[K].VDINAPDVEVQGK.[V]		1	1	2	Q09666	Q09666 [3385-3397]		0	1383.71	156901		High	High	0.0001905	2.091e-06	2.64	56.06
		FALSE	High	[K].VDVDIPDVNIEGPDAK.[L]		1	1	3	Q09666	Q09666 [4816-4831]		0	1695.84	197292		High	High	0.0002463	0.000836	1.81	88.68
		FALSE	High	[KN].VDVDVPDVNIEGPDAK.[L]		1	1	1	Q09666	Q09666 [3186-3201]; [3638-3653]; [3968-3983]; [4688-4703]		0	1681.83	328359		High	High	0.0008336	0.02001	1.19	81.25
		FALSE	High	[K].VDVEGPDVNIEGPEGK.[L]		1	1	1	Q09666	Q09666 [2930-2945]		0	1653.8	120368		High	High	0.0002463	0.001198	1.87	70.87
		FALSE	High	[K].VDVEVPDVSLEGPEGK.[L]		1	1	3	Q09666	Q09666 [1290-1305]; [2084-2099]; [2279-2294]		0	1668.83	279411		High	High	0.0001905	1.132e-07	2.81	88.48
		FALSE	High	[K].VDVSAPDVEAHGPEWNLK.[M]		1	1	1	Q09666	Q09666 [610-627]		0	1962.96		No Quan Values	High	High	0.0001905	8.443e-06	2.12
		FALSE	High	[K].VGGSGVNVNAK.[G]		1	1	1	Q09666	Q09666 [253-263]		0	1001.54	771227		High	High	0.003856	0.07976	1.07	18.5
		FALSE	High	[K].VGIDTPDIDIHGPEGK.[L]		1	1	1	Q09666	Q09666 [4560-4575]		0	1662.83		No Quan Values	High	High	0.0001905	5.337e-09	3.13
		FALSE	High	[K].VGVEVPDVNIEGPEGK.[L]		1	1	2	Q09666	Q09666 [913-928]		0	1637.84	242497		High	High	0.0001905	1.37e-07	2.51	87
		FALSE	High	[K].VKGDVDVSLPK.[LVM]		1	1	2	Q09666	Q09666 [2131-2141]; [2593-2603]; [2721-2731]; [3759-3769]; [4015-4025]; [4271-4281]; [4399-4409]; [4473-4483]		1	1156.66	480580		High	High	0.0002463	0.001633	2.16	76.5
		FALSE	High	[K].VKGDVDVSVPK.[VL]		1	1	2	Q09666	Q09666 [1209-1219]; [1936-1946]		1	1142.64	139020		High	High	0.0003305	0.009086	1.81	64.59
		FALSE	High	[K].VNVEAPDVNLEGLGGK.[L]		1	1	1	Q09666	Q09666 [664-679]		0	1610.84		No Quan Values	High	High	0.0001905	1.249e-05	2.47
		FALSE	High	[K].VPDVDIK.[GE]		1	2	2	Q09666	Q09666 [1354-1360]; [1684-1690]; [2020-2026]; [3122-3128]		0	785.44	2.16499e+06		High	High	0.0009261	0.02061	1.97	35.02
		FALSE	High	[QK].VPDVDIR.[G]		1	1	2	Q09666	Q09666 [1098-1104]; [2215-2221]		0	813.446	658353		High	High	0.001111	0.02566	1.33	38.01
		FALSE	High	[K].VPDVEIK.[SG]		1	1	2	Q09666	Q09666 [849-855]; [1226-1232]		0	799.456	752403		High	High	0.001468	0.03572	1.33	35.91
		FALSE	High	[K].VQTPEVDVK.[G]		1	1	1	Q09666	Q09666 [3364-3372]		0	1014.55	435027		High	High	0.0003305	0.00855	1.77	34.5
		FALSE	High	[K].VSAPGVQGDVK.[G]		1	1	1	Q09666	Q09666 [520-530]		0	1056.57	961864		High	High	0.0002463	0.0006568	2.01	29.09
		FALSE	High	[K].VSGPDLDLNLK.[G]		1	1	2	Q09666	Q09666 [5297-5307]		0	1170.64	318305		High	High	0.0001905	2.457e-05	2.21	79.78
FALSE	High	Master Protein	P35908	Keratin, type II cytoskeletal 2 epidermal OS=Homo sapiens OX=9606 GN=KRT2 PE=1 SV=2	0	24	14	42	10	639	65.4	8	101.71	14	1.27682e+07	High	1
	Checked	Protein Group ID	# Proteins	# Unique Peptides	# Peptides	# PSMs	Group Description	Found in Sample: [S1] F1: Sample
	FALSE	173	3	10	14	42	[Master Protein] Keratin, type II cytoskeletal 2 epidermal OS=Homo sapiens OX=9606 GN=KRT2 PE=1 SV=2	High
		Checked	Confidence	Annotated Sequence	Modifications	# Protein Groups	# Proteins	# PSMs	Master Protein Accessions	Positions in Master Proteins	Modifications in Master Proteins	# Missed Cleavages	Theo. MH+ [Da]	Abundance: F1: Sample	Quan Info	Found in Sample: [S1] F1: Sample	Confidence (by Search Engine): Sequest HT	Percolator q-Value (by Search Engine): Sequest HT	Percolator PEP (by Search Engine): Sequest HT	XCorr (by Search Engine): Sequest HT	Top Apex RT [min]
		FALSE	High	[KR].AQYEEIAQR.[S]		3	6	2	P35908; P04259; P02538	P35908 [354-362]; P04259 [339-347]; P02538 [339-347]		0	1107.54	2.77547e+06	Shared	High	High	0.0002463	0.003832	2.29	31.67
		FALSE	High	[K].DVDNAYMIK.[V]		1	1	1	P35908	P35908 [288-296]		0	1068.5	259756		High	High	0.0002463	0.004352	1.84	49.43
		FALSE	High	[K].DVDNAYMIK.[V]	1xOxidation [M7]	1	1	1	P35908	P35908 [288-296]		0	1084.5	398287		High	High	0.0002463	0.002676	1.74	38.79
		FALSE	High	[R].DYQELMNVK.[L]		1	4	1	P35908	P35908 [462-470]		0	1139.54	304779		High	High	0.0003305	0.008317	1.74	70.6
		FALSE	High	[R].FLEQQNQVLQTK.[W]		3	3	10	Q7Z794; P35908; P04264	Q7Z794 [184-195]; P35908 [198-209]; P04264 [200-211]		0	1475.79	1.35378e+07	Shared	High	High	0.0001905	1.033e-07	3.94	71.39
		FALSE	High	[R].FLEQQNQVLQTK.[W]	1xDeamidated [Q5]	3	3	1	Q7Z794; P35908; P04264	Q7Z794 [184-195]; P35908 [198-209]; P04264 [200-211]		0	1476.77	134384	Shared	High	High	0.0001905	2.607e-06	2.56	75.96
		FALSE	High	[R].FLEQQNQVLQTK.[W]	2xDeamidated [Q4; Q5]	3	3	2	Q7Z794; P35908; P04264	Q7Z794 [184-195]; P35908 [198-209]; P04264 [200-211]		0	1477.75	166216	Shared	High	High	0.0002463	0.00358	1.3	75.36
		FALSE	High	[R].GFSSGSAVVSGGSR.[R]		1	1	5	P35908	P35908 [21-34]		0	1254.61	1.12409e+06		High	High	0.0001905	1.939e-06	3.06	34.11
		FALSE	High	[R].GSSSGGGYSSGSSSYGSGGR.[Q]		1	1	1	P35908	P35908 [525-544]		0	1740.71	110703		High	High	0.0001905	1.71e-08	2.21	22.56
		FALSE	High	[K].IEISELNR.[V]		2	2	9	P35908; P04264	P35908 [394-401]; P04264 [396-403]		0	973.531	7396572	Shared	High	High	0.0002463	0.001257	2.3	51.29
		FALSE	High	[R].NLDLDSIIAEVK.[A]		4	7	2	P35908; P04259; P02538; P13647	P35908 [342-353]; P04259 [327-338]; P02538 [327-338]; P13647 [332-343]		0	1329.73	8.66207e+06	Shared	High	High	0.0001905	1.149e-06	3.33	107.65
		FALSE	High	[K].NVQDAIADAEQR.[G]		1	1	1	P35908	P35908 [419-430]		0	1329.64	164104		High	High	0.0001905	8.533e-05	2.05	68.96
		FALSE	High	[R].SLVGLGGTK.[S]		1	1	1	P35908	P35908 [62-70]		0	831.493	7013998		High	High	0.0002463	0.004906	1.84	36.37
		FALSE	High	[K].VDLLNQEIEFLK.[V]		1	1	1	P35908	P35908 [303-314]		0	1460.8	2.26512e+06		High	High	0.0001905	3.114e-06	3.95	108.14
		FALSE	High	[K].VDPEIQNVK.[A]	1xDeamidated [Q6]	1	1	1	P35908	P35908 [167-175]		0	1042.54	208537		High	High	0.0005409	0.01426	1.77	35.16
		FALSE	High	[K].YEELQVTVGR.[H]		1	1	2	P35908	P35908 [375-384]		0	1193.62	371972		High	High	0.0001905	0.0002221	2.32	84.58
		FALSE	High	[R].YLDGLTAER.[T]		1	1	1	P35908	P35908 [239-247]		0	1037.53	546839		High	High	0.009377	0.1565	1.56	70.8
FALSE	High	Master Protein	Q14980	Nuclear mitotic apparatus protein 1 OS=Homo sapiens OX=9606 GN=NUMA1 PE=1 SV=2	0	14	21	41	21	2115	238.1	5.78	99.51	21	3.09346e+07	High	1
	Checked	Protein Group ID	# Proteins	# Unique Peptides	# Peptides	# PSMs	Group Description	Found in Sample: [S1] F1: Sample
	FALSE	1031	2	21	21	42	[Master Protein] Nuclear mitotic apparatus protein 1 OS=Homo sapiens OX=9606 GN=NUMA1 PE=1 SV=2	High
		Checked	Confidence	Annotated Sequence	Modifications	# Protein Groups	# Proteins	# PSMs	Master Protein Accessions	Positions in Master Proteins	Modifications in Master Proteins	# Missed Cleavages	Theo. MH+ [Da]	Abundance: F1: Sample	Quan Info	Found in Sample: [S1] F1: Sample	Confidence (by Search Engine): Sequest HT	Percolator q-Value (by Search Engine): Sequest HT	Percolator PEP (by Search Engine): Sequest HT	XCorr (by Search Engine): Sequest HT	Top Apex RT [min]
		FALSE	High	[R].AEELGQELK.[A]		1	1	1	Q14980	Q14980 [1322-1330]		0	1016.53	163720		High	High	0.0007433	0.01722	1.48	35.08
		FALSE	High	[R].ASMQPIQIAEGTGITTR.[Q]		1	1	4	Q14980	Q14980 [1968-1984]		0	1773.92	392694		High	High	0.0001905	1.342e-06	2.81	91.84
		FALSE	High	[R].ASMQPIQIAEGTGITTR.[Q]	1xOxidation [M3]	1	1	2	Q14980	Q14980 [1968-1984]		0	1789.91		No Quan Values	High	High	0.0002463	0.0005194	0.77
		FALSE	High	[K].DQLQEQLQALK.[E]		1	1	1	Q14980	Q14980 [698-708]		0	1313.71	88545.8		High	High	0.0002463	0.001348	1.81	86.74
		FALSE	High	[R].DSAQTSVTQAQR.[E]		1	1	1	Q14980	Q14980 [632-643]		0	1291.62	189221		High	High	0.0001905	9.601e-05	1.46	19.39
		FALSE	High	[K].KLDVEEPDSANSSFYSTR.[S]		1	1	1	Q14980	Q14980 [1822-1839]		1	2044.95	166967		High	High	0.0001905	0.0001611	2.56	92.69
		FALSE	High	[KR].IAELQQR.[SN]		1	2	2	Q14980	Q14980 [1920-1926]		0	857.484	6.91771e+06		High	High	0.0009261	0.02271	1.91	21.95
		FALSE	High	[R].IATTTASAATAAAIGATPR.[A]		1	1	9	Q14980	Q14980 [2090-2108]		0	1715.93	4.48219e+06		High	High	0.0001905	5.26e-11	4.75	74.32
		FALSE	High	[K].LEILQQQLQVANEAR.[D]		1	1	1	Q14980	Q14980 [617-631]		0	1752.96		No Quan Values	High	High	0.0001905	3.234e-07	2.64
		FALSE	High	[K].LGNSLLR.[R]		1	1	1	Q14980	Q14980 [2059-2065]		0	772.468	3.05071e+06		High	High	0.001468	0.0355	2.26	36.14
		FALSE	High	[R].LGSPDYGNSALLSLPGYRPTTR.[S]		1	1	1	Q14980	Q14980 [1860-1881]		0	2335.2	1.51978e+06		High	High	0.0001905	9.253e-06	3.48	106.77
		FALSE	High	[R].LLQAETASNSAR.[A]		1	1	1	Q14980	Q14980 [1271-1282]		0	1260.65	396377		High	High	0.0002463	0.001829	1.5	26.19
		FALSE	High	[R].LQNALNEQR.[V]		1	1	1	Q14980	Q14980 [1034-1042]		0	1085.57	635444		High	High	0.0001905	9.153e-05	2.32	23.55
		FALSE	High	[R].LTAQVASLTSELTTLNATIQQQDQELAGLK.[Q]		1	1	1	Q14980	Q14980 [496-525]		0	3185.69		No Quan Values	High	High	0.0001905	8.355e-09	6.31
		FALSE	High	[K].QAASPLEPK.[E]		1	1	1	Q14980	Q14980 [268-276]		0	940.51	400348		High	High	0.0006414	0.0148	1.89	22.97
		FALSE	High	[R].QSMAFSILNTPK.[K]		1	1	2	Q14980	Q14980 [2046-2057]		0	1336.69	258496		High	High	0.0001905	4.887e-05	3.08	101.35
		FALSE	High	[R].SAPASQASLR.[A]		1	1	2	Q14980	Q14980 [1840-1849]		0	987.522	3.79507e+06		High	High	0.0002463	0.0009026	1.52	18.86
		FALSE	High	[R].SQAGVSSGAPPGR.[N]		1	1	3	Q14980	Q14980 [1887-1899]		0	1170.59	1.21301e+06		High	High	0.0001905	1.949e-06	3.28	18.48
		FALSE	High	[R].SQAPLESSLDSLGDVFLDSGR.[K]		1	1	1	Q14980	Q14980 [1782-1802]		0	2193.07	1.17813e+06		High	High	0.0001905	2.629e-12	5.78	109.79
		FALSE	High	[K].TGDPQETLR.[R]		1	1	1	Q14980	Q14980 [1958-1966]		0	1016.5	4.91504e+06		High	High	0.0002463	0.0004336	2.31	22.51
		FALSE	High	[K].TGDPQETLR.[R]	1xDeamidated [Q5]	1	1	1	Q14980	Q14980 [1958-1966]		0	1017.48	114934		High	High	0.0002463	0.001586	1.38	25.5
		FALSE	High	[R].TTQIINITMTK.[K]		1	1	1	Q14980	Q14980 [1811-1821]		0	1263.7	295684		High	High	0.0001905	8.296e-05	2.63	77.87
		FALSE	High	[R].VSLEPHQGPGTPESK.[K]		1	1	3	Q14980	Q14980 [1990-2004]		0	1562.78	760509		High	High	0.0001905	1.715e-06	4.16	71.68
FALSE	High	Master Protein	Q3ZCM7	Tubulin beta-8 chain OS=Homo sapiens OX=9606 GN=TUBB8 PE=1 SV=2	0	14	6	42	1	444	49.7	4.89	96.56	6		High	1
	Checked	Protein Group ID	# Proteins	# Unique Peptides	# Peptides	# PSMs	Group Description	Found in Sample: [S1] F1: Sample
	FALSE	954	3	1	6	42	[Master Protein] Tubulin beta-8 chain OS=Homo sapiens OX=9606 GN=TUBB8 PE=1 SV=2	High
		Checked	Confidence	Annotated Sequence	Modifications	# Protein Groups	# Proteins	# PSMs	Master Protein Accessions	Positions in Master Proteins	Modifications in Master Proteins	# Missed Cleavages	Theo. MH+ [Da]	Abundance: F1: Sample	Quan Info	Found in Sample: [S1] F1: Sample	Confidence (by Search Engine): Sequest HT	Percolator q-Value (by Search Engine): Sequest HT	Percolator PEP (by Search Engine): Sequest HT	XCorr (by Search Engine): Sequest HT	Top Apex RT [min]
		FALSE	High	[R].AVLVDLEPGTMDSVR.[S]		3	3	6	P04350; Q3ZCM7; P68371	P04350 [63-77]; Q3ZCM7 [63-77]; P68371 [63-77]		0	1601.82	3.95115e+06	Shared	High	High	0.0001905	2.288e-09	3.46	100.11
		FALSE	High	[R].AVLVDLEPGTMDSVR.[S]	1xOxidation [M11]	3	3	4	P04350; Q3ZCM7; P68371	P04350 [63-77]; Q3ZCM7 [63-77]; P68371 [63-77]		0	1617.82	979535	Shared	High	High	0.0001905	7.76e-08	2.86	100.7
		FALSE	High	[R].FPGQLNADLR.[K]		7	10	16	Q13885; Q13509; P04350; Q3ZCM7; P07437; P68371; Q9BVA1	Q13885 [242-251]; Q13509 [242-251]; P04350 [242-251]; Q3ZCM7 [242-251]; P07437 [242-251]; P68371 [242-251]; Q9BVA1 [242-251]		0	1130.6	3.19382e+07	Shared	High	High	0.0001905	5.501e-06	2.84	91.94
		FALSE	High	[R].FPGQLNADLR.[K]	1xDeamidated [N6]	7	10	2	Q13885; Q13509; P04350; Q3ZCM7; P07437; P68371; Q9BVA1	Q13885 [242-251]; Q13509 [242-251]; P04350 [242-251]; Q3ZCM7 [242-251]; P07437 [242-251]; P68371 [242-251]; Q9BVA1 [242-251]		0	1131.58	277656	Shared	High	High	0.0009261	0.02197	1.5	86.91
		FALSE	High	[R].KLAVNMVPFPR.[L]	1xOxidation [M6]	7	10	1	Q13885; Q13509; P04350; Q3ZCM7; P07437; P68371; Q9BVA1	Q13885 [252-262]; Q13509 [252-262]; P04350 [252-262]; Q3ZCM7 [252-262]; P07437 [252-262]; P68371 [252-262]; Q9BVA1 [252-262]		1	1287.72	212370	Shared	High	High	0.001203	0.02855	2.27	104.54
		FALSE	High	[K].LAVNMVPFPR.[L]		7	10	7	Q13885; Q13509; P04350; Q3ZCM7; P07437; P68371; Q9BVA1	Q13885 [253-262]; Q13509 [253-262]; P04350 [253-262]; Q3ZCM7 [253-262]; P07437 [253-262]; P68371 [253-262]; Q9BVA1 [253-262]		0	1143.63	1.84558e+07	Shared	High	High	0.0001905	2.733e-05	2.92	102.84
		FALSE	High	[K].LAVNMVPFPR.[L]	1xOxidation [M5]	7	10	3	Q13885; Q13509; P04350; Q3ZCM7; P07437; P68371; Q9BVA1	Q13885 [253-262]; Q13509 [253-262]; P04350 [253-262]; Q3ZCM7 [253-262]; P07437 [253-262]; P68371 [253-262]; Q9BVA1 [253-262]		0	1159.63	3.5531e+06	Shared	High	High	0.0001905	9.546e-05	2.99	103
		FALSE	High	[K].IREEYPDR.[I]		5	7	2	Q13885; Q3ZCM7; P07437; P68371; Q9BVA1	Q13885 [155-162]; Q3ZCM7 [155-162]; P07437 [155-162]; P68371 [155-162]; Q9BVA1 [155-162]		1	1077.53	3.60778e+06	Shared	High	High	0.0009261	0.02198	2.68	19.34
		FALSE	High	[K].MSATFIGNNTAIQELFK.[R]		1	1	1	Q3ZCM7	Q3ZCM7 [363-379]		0	1884.95		No Quan Values	High	High	0.0003305	0.01033	1.43
FALSE	High	Master Protein	P62750	60S ribosomal protein L23a OS=Homo sapiens OX=9606 GN=RPL23A PE=1 SV=1	0	33	6	46	6	156	17.7	10.45	94.93	6	3.22159e+07	High	1
	Checked	Protein Group ID	# Proteins	# Unique Peptides	# Peptides	# PSMs	Group Description	Found in Sample: [S1] F1: Sample
	FALSE	1003	1	6	6	46	[Master Protein] 60S ribosomal protein L23a OS=Homo sapiens OX=9606 GN=RPL23A PE=1 SV=1	High
		Checked	Confidence	Annotated Sequence	Modifications	# Protein Groups	# Proteins	# PSMs	Master Protein Accessions	Positions in Master Proteins	Modifications in Master Proteins	# Missed Cleavages	Theo. MH+ [Da]	Abundance: F1: Sample	Quan Info	Found in Sample: [S1] F1: Sample	Confidence (by Search Engine): Sequest HT	Percolator q-Value (by Search Engine): Sequest HT	Percolator PEP (by Search Engine): Sequest HT	XCorr (by Search Engine): Sequest HT	Top Apex RT [min]
		FALSE	High	[K].FPLTTESAMK.[K]		1	1	8	P62750	P62750 [79-88]		0	1124.57	6.61945e+06		High	High	0.0001905	3.931e-05	2.64	74.36
		FALSE	High	[K].FPLTTESAMK.[K]	1xOxidation [M9]	1	1	5	P62750	P62750 [79-88]		0	1140.56	1.76418e+06		High	High	0.0001905	0.0001042	1.91	73.85
		FALSE	High	[K].KLYDIDVAK.[V]		1	1	5	P62750	P62750 [115-123]		1	1064.6	2.58067e+06		High	High	0.0002463	0.0005752	2.45	96.89
		FALSE	High	[R].LAPDYDALDVANK.[I]		1	1	5	P62750	P62750 [140-152]		0	1404.7	7.5491e+06		High	High	0.0001905	4.998e-07	2.98	73.03
		FALSE	High	[K].LDHYAIIK.[F]		1	1	1	P62750	P62750 [71-78]		0	972.551	1.04771e+06		High	High	0.0002463	0.0008513	2.43	91.37
		FALSE	High	[K].LYDIDVAK.[V]		1	1	9	P62750	P62750 [116-123]		0	936.504	7.37835e+06		High	High	0.0002463	0.004531	1.6	56.19
		FALSE	High	[K].VNTLIRPDGEK.[K]		1	1	13	P62750	P62750 [124-134]		0	1241.68	5.27645e+06		High	High	0.0001905	4.286e-05	2.23	36.06
FALSE	High	Master Protein	P05387	60S acidic ribosomal protein P2 OS=Homo sapiens OX=9606 GN=RPLP2 PE=1 SV=1	0	74	5	28	5	115	11.7	4.54	94.72	5	6.05477e+07	High	1
	Checked	Protein Group ID	# Proteins	# Unique Peptides	# Peptides	# PSMs	Group Description	Found in Sample: [S1] F1: Sample
	FALSE	1154	1	5	5	28	[Master Protein] 60S acidic ribosomal protein P2 OS=Homo sapiens OX=9606 GN=RPLP2 PE=1 SV=1	High
		Checked	Confidence	Annotated Sequence	Modifications	# Protein Groups	# Proteins	# PSMs	Master Protein Accessions	Positions in Master Proteins	Modifications in Master Proteins	# Missed Cleavages	Theo. MH+ [Da]	Abundance: F1: Sample	Quan Info	Found in Sample: [S1] F1: Sample	Confidence (by Search Engine): Sequest HT	Percolator q-Value (by Search Engine): Sequest HT	Percolator PEP (by Search Engine): Sequest HT	XCorr (by Search Engine): Sequest HT	Top Apex RT [min]
		FALSE	High	[K].LASVPAGGAVAVSAAPGSAAPAAGSAPAAAEEK.[K]		1	1	11	P05387	P05387 [62-94]		0	2774.43	7.40988e+06		High	High	0.0001905	1.108e-15	4.51	78.1
		FALSE	High	[K].ILDSVGIEADDDR.[L]		1	1	8	P05387	P05387 [26-38]		0	1417.68	2.77992e+06		High	High	0.0001905	3.879e-09	3.51	68.17
		FALSE	High	[K].NIEDVIAQGIGK.[L]		1	1	3	P05387	P05387 [50-61]		0	1256.68	1.42515e+07		High	High	0.0001905	1.435e-05	2.89	104.09
		FALSE	High	[K].VISELNGK.[N]		1	1	1	P05387	P05387 [42-49]		0	859.488	9349241		High	High	0.0002463	0.003862	1.91	23.71
		FALSE	High	[K].VISELNGK.[N]	1xDeamidated [N6]	1	1	2	P05387	P05387 [42-49]		0	860.472	1.96874e+07		High	High	0.0005409	0.01444	1.79	24.74
		FALSE	High	[R].YVASYLLAALGGNSSPSAK.[D]		1	1	2	P05387	P05387 [3-21]		0	1868.98	7.06977e+06		High	High	0.0001905	4.724e-10	4.27	109.01
		FALSE	High	[R].YVASYLLAALGGNSSPSAK.[D]	1xDeamidated [N13]	1	1	1	P05387	P05387 [3-21]		0	1869.96		Not Reliable	High	High	0.0001905	1.416e-10	4.04
FALSE	High	Master Protein	Q9P0M6	Core histone macro-H2A.2 OS=Homo sapiens OX=9606 GN=MACROH2A2 PE=1 SV=3	0	40	12	45	11	372	40	9.69	93.39	12	1.3162e+07	High	1
	Checked	Protein Group ID	# Proteins	# Unique Peptides	# Peptides	# PSMs	Group Description	Found in Sample: [S1] F1: Sample
	FALSE	286	1	11	12	45	[Master Protein] Core histone macro-H2A.2 OS=Homo sapiens OX=9606 GN=MACROH2A2 PE=1 SV=3	High
		Checked	Confidence	Annotated Sequence	Modifications	# Protein Groups	# Proteins	# PSMs	Master Protein Accessions	Positions in Master Proteins	Modifications in Master Proteins	# Missed Cleavages	Theo. MH+ [Da]	Abundance: F1: Sample	Quan Info	Found in Sample: [S1] F1: Sample	Confidence (by Search Engine): Sequest HT	Percolator q-Value (by Search Engine): Sequest HT	Percolator PEP (by Search Engine): Sequest HT	XCorr (by Search Engine): Sequest HT	Top Apex RT [min]
		FALSE	High	[KR].AGVIFPVGR.[ML]		2	2	10	O75367; Q9P0M6	O75367 [19-27]; Q9P0M6 [19-27]		0	915.541	2.3424e+07	Shared	High	High	0.0001905	0.000203	2.44	86
		FALSE	High	[K].AISAHFDDSSASSLK.[N]		1	1	6	Q9P0M6	Q9P0M6 [333-347]		0	1535.73	919520		High	High	0.0001905	5.058e-06	2.39	80.77
		FALSE	High	[K].DSDKEGTSNSTSEDGPGDGFTILSSK.[S]		1	1	1	Q9P0M6	Q9P0M6 [164-189]		1	2631.15	148758		High	High	0.0001905	2.816e-08	3.48	89.17
		FALSE	High	[K].DSDKEGTSNSTSEDGPGDGFTILSSK.[S]	1xDeamidated [N9]	1	1	4	Q9P0M6	Q9P0M6 [164-189]		1	2632.14	127785		High	High	0.0001905	9.268e-06	1.95	88.63
		FALSE	High	[K].EFLETVK.[E]		1	1	1	Q9P0M6	Q9P0M6 [240-246]		0	865.467	1143568		High	High	0.002584	0.05953	1.71	42.88
		FALSE	High	[K].EGTSNSTSEDGPGDGFTILSSK.[S]		1	1	1	Q9P0M6	Q9P0M6 [168-189]		0	2185.97		No Quan Values	High	High	0.0001905	0.0003224	1.75
		FALSE	High	[K].GVTIASGGVLPR.[I]		1	1	3	Q9P0M6	Q9P0M6 [97-108]		0	1126.66	2.96416e+06		High	High	0.0001905	9.489e-06	3.11	72.17
		FALSE	High	[R].IHPELLAK.[K]		1	1	1	Q9P0M6	Q9P0M6 [109-116]		0	920.556	669214		High	High	0.001985	0.0474	1.9	98.97
		FALSE	High	[K].LSLTQSDISHIGSMR.[V]		1	1	1	Q9P0M6	Q9P0M6 [197-211]		0	1644.84	1399096		High	High	0.0001905	2.576e-09	4.23	102.78
		FALSE	High	[K].LSLTQSDISHIGSMR.[V]	1xOxidation [M14]	1	1	1	Q9P0M6	Q9P0M6 [197-211]		0	1660.83	390220		High	High	0.0001905	1.873e-06	2.43	96.61
		FALSE	High	[K].LSLTQSDISHIGSMR.[V]	1xDeamidated [Q5]; 1xOxidation [M14]	1	1	1	Q9P0M6	Q9P0M6 [197-211]		0	1661.82		Not Reliable	High	High	0.0001905	0.00015	1.88
		FALSE	High	[K].SETILSPPPEK.[R]		1	1	10	Q9P0M6	Q9P0M6 [124-134]		0	1197.64	1.79973e+06		High	High	0.0001905	6.549e-05	2.58	45.82
		FALSE	High	[K].SQGPLEVAEAAVSQSSGLAAK.[F]		1	1	1	Q9P0M6	Q9P0M6 [251-271]		0	2000.03	1088865		High	High	0.0001905	1.068e-09	6.54	107.92
		FALSE	High	[K].SVAFPPFPSGR.[N]		1	1	1	Q9P0M6	Q9P0M6 [308-318]		0	1161.61	443875		High	High	0.004113	0.08342	1.45	94.85
		FALSE	High	[R].VEGIVHPTTAEIDLK.[E]		1	1	3	Q9P0M6	Q9P0M6 [212-226]		0	1621.88	2.06725e+06		High	High	0.0001905	2.315e-07	3.32	98.6
FALSE	High	Master Protein	Q71UI9	Histone H2A.V OS=Homo sapiens OX=9606 GN=H2AZ2 PE=1 SV=3	0	31	4	44	2	128	13.5	10.58	92.02	4	5.08472e+07	High	1
	Checked	Protein Group ID	# Proteins	# Unique Peptides	# Peptides	# PSMs	Group Description	Found in Sample: [S1] F1: Sample
	FALSE	24	2	2	4	44	[Master Protein] Histone H2A.V OS=Homo sapiens OX=9606 GN=H2AZ2 PE=1 SV=3	High
		Checked	Confidence	Annotated Sequence	Modifications	# Protein Groups	# Proteins	# PSMs	Master Protein Accessions	Positions in Master Proteins	Modifications in Master Proteins	# Missed Cleavages	Theo. MH+ [Da]	Abundance: F1: Sample	Quan Info	Found in Sample: [S1] F1: Sample	Confidence (by Search Engine): Sequest HT	Percolator q-Value (by Search Engine): Sequest HT	Percolator PEP (by Search Engine): Sequest HT	XCorr (by Search Engine): Sequest HT	Top Apex RT [min]
		FALSE	High	[R].AGLQFPVGR.[VI]		3	15	17	Q16777; Q71UI9; Q8IUE6	Q16777 [22-30]; Q71UI9 [24-32]; Q8IUE6 [22-30]		0	944.531	1.20397e+09	Shared	High	High	0.0001905	0.0001656	2.44	75.99
		FALSE	High	[K].ATIAGGGVIPHIHK.[S]		1	2	5	Q71UI9	Q71UI9 [103-116]		0	1370.79	1.78485e+07		High	High	0.0001905	2.353e-08	4.89	106.87
		FALSE	High	[R].GDEELDSLIK.[A]		1	2	9	Q71UI9	Q71UI9 [93-102]		0	1118.56	32998768		High	High	0.0001905	0.0001883	2.73	75.06
		FALSE	High	[R].HLQLAIR.[NG]		2	14	13	Q16777; Q71UI9	Q16777 [83-89]; Q71UI9 [86-92]		0	850.526	6.16701e+08	Shared	High	High	0.0003305	0.005279	2.2	100.13
FALSE	High	Master Protein	P42167	Lamina-associated polypeptide 2, isoforms beta/gamma OS=Homo sapiens OX=9606 GN=TMPO PE=1 SV=2	0	41	11	47	4	454	50.6	9.38	89.92	11	3.88427e+06	High	1	Met-loss [N-Term]
	Checked	Protein Group ID	# Proteins	# Unique Peptides	# Peptides	# PSMs	Group Description	Found in Sample: [S1] F1: Sample
	FALSE	662	1	4	11	47	[Master Protein] Lamina-associated polypeptide 2, isoforms beta/gamma OS=Homo sapiens OX=9606 GN=TMPO PE=1 SV=2	High
		Checked	Confidence	Annotated Sequence	Modifications	# Protein Groups	# Proteins	# PSMs	Master Protein Accessions	Positions in Master Proteins	Modifications in Master Proteins	# Missed Cleavages	Theo. MH+ [Da]	Abundance: F1: Sample	Quan Info	Found in Sample: [S1] F1: Sample	Confidence (by Search Engine): Sequest HT	Percolator q-Value (by Search Engine): Sequest HT	Percolator PEP (by Search Engine): Sequest HT	XCorr (by Search Engine): Sequest HT	Top Apex RT [min]
		FALSE	High	[K].GGPLQALTR.[E]		1	1	3	P42167	P42167 [240-248]		0	912.526	2.97461e+06		High	High	0.0002463	0.001122	2.52	99.85
		FALSE	High	[K].GPPDFSSDEEREPTPVLGSGAAAAGR.[S]		2	2	4	P42167; P42166	P42167 [61-86]; P42166 [61-86]		1	2570.21	438005	Shared	High	High	0.0001905	1.612e-11	3.51	98.69
		FALSE	High	[R].IDGPVISESTPIAETIMASSNESLVVNR.[V]		1	1	1	P42167	P42167 [270-297]		0	2929.48	604349		High	High	0.0001905	4.11e-09	5.52	109.09
		FALSE	High	[R].MEESFSSK.[Y]		1	1	1	P42167	P42167 [382-389]		0	944.403	233740		High	High	0.0006414	0.01534	1.31	22.52
		FALSE	High	[-].MPEFLEDPSVLTK.[D]	1xMet-loss [N-Term]	2	2	3	P42167; P42166	P42167 [1-13]; P42166 [1-13]	P42167 1xMet-loss [N-Term]; P42166 1xMet-loss [N-Term]	0	1374.72	3437032	Shared	High	High	0.0001905	6.495e-08	3.99	98.33
		FALSE	High	[R].NRPPLPAGTNSK.[G]		2	2	3	P42167; P42166	P42167 [49-60]; P42166 [49-60]		0	1251.68	1.77659e+06	Shared	High	High	0.0001905	0.000224	1.8	20.26
		FALSE	High	[R].QEDKDDLDVTELTNEDLLDQLVK.[Y]		2	2	1	P42167; P42166	P42167 [104-126]; P42166 [104-126]		1	2688.31	1.62987e+06	Shared	High	High	0.0001905	3.889e-09	4.41	108.57
		FALSE	High	[K].SELVANNVTLPAGEQR.[K]		2	2	6	P42167; P42166	P42167 [18-33]; P42166 [18-33]		0	1697.88	1.40636e+06	Shared	High	High	0.0001905	1.407e-08	3.49	69.47
		FALSE	High	[K].SELVANNVTLPAGEQR.[K]	1xDeamidated [N/Q]	2	2	2	P42167; P42166	P42167 [18-33]; P42166 [18-33]		0	1698.87	109140	Shared	High	High	0.0001905	0.0002656	2.07	72.35
		FALSE	High	[K].SELVANNVTLPAGEQR.[K]	2xDeamidated [N6; N7]	2	2	1	P42167; P42166	P42167 [18-33]; P42166 [18-33]		0	1699.85	162174	Shared	High	High	0.0001905	0.0001133	1.99	70.47
		FALSE	High	[R].SSTPLPTISSSAENTR.[Q]		2	2	12	P42167; P42166	P42167 [158-173]; P42166 [158-173]		0	1647.82	2.17014e+06	Shared	High	High	0.0001905	2.559e-07	2.46	58.79
		FALSE	High	[R].VEHNQSYSQAGITETEWTSGSSK.[G]		1	1	1	P42167	P42167 [217-239]		0	2526.14	71569.5		High	High	0.0002463	0.003527	0.94	87.99
		FALSE	High	[R].VEHNQSYSQAGITETEWTSGSSK.[G]	1xDeamidated [N/Q]	1	1	3	P42167	P42167 [217-239]		0	2527.12		Not Reliable	High	High	0.001022	0.02422	1.19
		FALSE	High	[K].YGVNPGPIVGTTR.[K]		2	2	6	P42167; P42166	P42167 [127-139]; P42166 [127-139]		0	1330.71	3.82833e+06	Shared	High	High	0.0001905	1.255e-06	3.51	69.95
FALSE	High	Master Protein	Q9NYL9	Tropomodulin-3 OS=Homo sapiens OX=9606 GN=TMOD3 PE=1 SV=1	0	50	14	42	13	352	39.6	5.19	89.53	14	5.36058e+07	High	1
	Checked	Protein Group ID	# Proteins	# Unique Peptides	# Peptides	# PSMs	Group Description	Found in Sample: [S1] F1: Sample
	FALSE	560	1	13	14	42	[Master Protein] Tropomodulin-3 OS=Homo sapiens OX=9606 GN=TMOD3 PE=1 SV=1	High
		Checked	Confidence	Annotated Sequence	Modifications	# Protein Groups	# Proteins	# PSMs	Master Protein Accessions	Positions in Master Proteins	Modifications in Master Proteins	# Missed Cleavages	Theo. MH+ [Da]	Abundance: F1: Sample	Quan Info	Found in Sample: [S1] F1: Sample	Confidence (by Search Engine): Sequest HT	Percolator q-Value (by Search Engine): Sequest HT	Percolator PEP (by Search Engine): Sequest HT	XCorr (by Search Engine): Sequest HT	Top Apex RT [min]
		FALSE	High	[K].DLDEDELLGNLSETELK.[Q]		1	1	2	Q9NYL9	Q9NYL9 [14-30]		0	1932.93	2.93656e+06		High	High	0.0001905	5.031e-09	4.99	105.17
		FALSE	High	[R].DNETLAELK.[I]		1	1	3	Q9NYL9	Q9NYL9 [281-289]		0	1032.52	5351215		High	High	0.0002463	0.004449	1.7	43.85
		FALSE	High	[K].DREDYVPYTGEK.[K]		1	1	4	Q9NYL9	Q9NYL9 [82-93]		1	1471.67	364527		High	High	0.0002463	0.0004082	2.76	69.33
		FALSE	High	[R].EHLLSYLEK.[E]		1	1	2	Q9NYL9	Q9NYL9 [67-75]		0	1131.6	6246866		High	High	0.0002463	0.001229	2.72	107.49
		FALSE	High	[K].ENDAHLVEVNLNNIK.[N]		1	1	1	Q9NYL9	Q9NYL9 [195-209]		0	1721.88	1.89897e+06		High	High	0.0001905	7.92e-08	3.82	103.08
		FALSE	High	[K].FGYQFTQQGPR.[T]		1	1	6	Q9NYL9	Q9NYL9 [318-328]		0	1328.64	1.06949e+06		High	High	0.0001905	6.615e-06	2.81	87.18
		FALSE	High	[K].ILPVFDEPPNPTNVEESLK.[R]		1	1	2	Q9NYL9	Q9NYL9 [173-191]		0	2138.1	5788578		High	High	0.0001905	6.106e-10	3.98	106.7
		FALSE	High	[K].MLEENTNILK.[F]		1	1	2	Q9NYL9	Q9NYL9 [308-317]		0	1204.62	5.05062e+06		High	High	0.0002463	0.000442	2.21	69.98
		FALSE	High	[KR].NIPIPTLK.[DA]		2	2	7	Q9NYL9; P28289	Q9NYL9 [210-217]; P28289 [207-214]		0	895.561	19274668	Shared	High	High	0.002153	0.05249	1.55	79.24
		FALSE	High	[K].QKPVQTFTEEK.[V]		1	1	2	Q9NYL9	Q9NYL9 [102-112]		0	1334.7	1.31813e+06		High	High	0.0002463	0.0003696	1.7	82.88
		FALSE	High	[K].QLETVLDDLDPENALLPAGFR.[Q]		1	1	2	Q9NYL9	Q9NYL9 [31-51]		0	2326.19	6.03714e+06		High	High	0.0001905	1.281e-11	4.9	110.06
		FALSE	High	[R].QQLGTAVELEMAK.[M]		1	1	2	Q9NYL9	Q9NYL9 [295-307]		0	1417.74	675422		High	High	0.0001905	1.501e-06	2.8	87.62
		FALSE	High	[R].QQLGTAVELEMAK.[M]	1xOxidation [M11]	1	1	2	Q9NYL9	Q9NYL9 [295-307]		0	1433.73	143381		High	High	0.0001905	5.79e-05	2.37	67.16
		FALSE	High	[R].SNDPVATAFAEMLK.[V]		1	1	1	Q9NYL9	Q9NYL9 [239-252]		0	1493.73	8405325		High	High	0.0001905	6.084e-07	3.17	109.39
		FALSE	High	[R].SNDPVATAFAEMLK.[V]	1xOxidation [M12]	1	1	2	Q9NYL9	Q9NYL9 [239-252]		0	1509.73	478575		High	High	0.0001905	4.343e-06	2.59	98.61
		FALSE	High	[K].STTGPFDR.[E]		1	1	2	Q9NYL9	Q9NYL9 [59-66]		0	880.416	7.84098e+06		High	High	0.001813	0.04359	1.57	25.23
FALSE	High	Master Protein	P42166	Lamina-associated polypeptide 2, isoform alpha OS=Homo sapiens OX=9606 GN=TMPO PE=1 SV=2	0	22	10	41	3	694	75.4	7.66	84.35	10	2.50222e+06	High	1	Met-loss [N-Term]
	Checked	Protein Group ID	# Proteins	# Unique Peptides	# Peptides	# PSMs	Group Description	Found in Sample: [S1] F1: Sample
	FALSE	974	1	3	10	41	[Master Protein] Lamina-associated polypeptide 2, isoform alpha OS=Homo sapiens OX=9606 GN=TMPO PE=1 SV=2	High
		Checked	Confidence	Annotated Sequence	Modifications	# Protein Groups	# Proteins	# PSMs	Master Protein Accessions	Positions in Master Proteins	Modifications in Master Proteins	# Missed Cleavages	Theo. MH+ [Da]	Abundance: F1: Sample	Quan Info	Found in Sample: [S1] F1: Sample	Confidence (by Search Engine): Sequest HT	Percolator q-Value (by Search Engine): Sequest HT	Percolator PEP (by Search Engine): Sequest HT	XCorr (by Search Engine): Sequest HT	Top Apex RT [min]
		FALSE	High	[R].EATQILSVPK.[V]		1	1	1	P42166	P42166 [526-535]		0	1085.62		No Quan Values	High	High	0.0003305	0.005491	1.17
		FALSE	High	[K].GPPDFSSDEEREPTPVLGSGAAAAGR.[S]		2	2	4	P42167; P42166	P42167 [61-86]; P42166 [61-86]		1	2570.21	438005	Shared	High	High	0.0001905	1.612e-11	3.51	98.69
		FALSE	High	[K].LASTPFK.[G]		1	1	1	P42166	P42166 [668-674]		0	763.435	1164649		High	High	0.004453	0.08773	1.82	30.65
		FALSE	High	[-].MPEFLEDPSVLTK.[D]	1xMet-loss [N-Term]	2	2	3	P42167; P42166	P42167 [1-13]; P42166 [1-13]	P42167 1xMet-loss [N-Term]; P42166 1xMet-loss [N-Term]	0	1374.72	3437032	Shared	High	High	0.0001905	6.495e-08	3.99	98.33
		FALSE	High	[R].NRPPLPAGTNSK.[G]		2	2	3	P42167; P42166	P42167 [49-60]; P42166 [49-60]		0	1251.68	1.77659e+06	Shared	High	High	0.0001905	0.000224	1.8	20.26
		FALSE	High	[R].QEDKDDLDVTELTNEDLLDQLVK.[Y]		2	2	1	P42167; P42166	P42167 [104-126]; P42166 [104-126]		1	2688.31	1.62987e+06	Shared	High	High	0.0001905	3.889e-09	4.41	108.57
		FALSE	High	[K].SELVANNVTLPAGEQR.[K]		2	2	6	P42167; P42166	P42167 [18-33]; P42166 [18-33]		0	1697.88	1.40636e+06	Shared	High	High	0.0001905	1.407e-08	3.49	69.47
		FALSE	High	[K].SELVANNVTLPAGEQR.[K]	1xDeamidated [N/Q]	2	2	2	P42167; P42166	P42167 [18-33]; P42166 [18-33]		0	1698.87	109140	Shared	High	High	0.0001905	0.0002656	2.07	72.35
		FALSE	High	[K].SELVANNVTLPAGEQR.[K]	2xDeamidated [N6; N7]	2	2	1	P42167; P42166	P42167 [18-33]; P42166 [18-33]		0	1699.85	162174	Shared	High	High	0.0001905	0.0001133	1.99	70.47
		FALSE	High	[R].SSTPLPTISSSAENTR.[Q]		2	2	12	P42167; P42166	P42167 [158-173]; P42166 [158-173]		0	1647.82	2.17014e+06	Shared	High	High	0.0001905	2.559e-07	2.46	58.79
		FALSE	High	[K].TVVSHSLTTLGLEVAK.[Q]		1	1	1	P42166	P42166 [463-478]		0	1654.94	1.33757e+06		High	High	0.0001905	3.985e-09	4.53	107.93
		FALSE	High	[K].YGVNPGPIVGTTR.[K]		2	2	6	P42167; P42166	P42167 [127-139]; P42166 [127-139]		0	1330.71	3.82833e+06	Shared	High	High	0.0001905	1.255e-06	3.51	69.95
FALSE	High	Master Protein	O95425	Supervillin OS=Homo sapiens OX=9606 GN=SVIL PE=1 SV=2	0	17	29	52	29	2214	247.6	6.98	84.19	29	1.33784e+07	High	1
	Checked	Protein Group ID	# Proteins	# Unique Peptides	# Peptides	# PSMs	Group Description	Found in Sample: [S1] F1: Sample
	FALSE	395	1	29	29	52	[Master Protein] Supervillin OS=Homo sapiens OX=9606 GN=SVIL PE=1 SV=2	High
		Checked	Confidence	Annotated Sequence	Modifications	# Protein Groups	# Proteins	# PSMs	Master Protein Accessions	Positions in Master Proteins	Modifications in Master Proteins	# Missed Cleavages	Theo. MH+ [Da]	Abundance: F1: Sample	Quan Info	Found in Sample: [S1] F1: Sample	Confidence (by Search Engine): Sequest HT	Percolator q-Value (by Search Engine): Sequest HT	Percolator PEP (by Search Engine): Sequest HT	XCorr (by Search Engine): Sequest HT	Top Apex RT [min]
		FALSE	High	[R].AAEFGEPTSEQTGTAAGK.[T]		1	1	2	O95425	O95425 [1055-1072]		0	1751.81	187153		High	High	0.0001905	7.974e-11	2.58	39.13
		FALSE	High	[R].ANPPITHLGDEPK.[E]		1	1	1	O95425	O95425 [1004-1016]		0	1388.72	305201		High	High	0.0002463	0.001829	2.3	83.08
		FALSE	High	[K].APASSLHTQEAGR.[S]		1	1	2	O95425	O95425 [1155-1167]		0	1324.66	819949		High	High	0.0001905	5.877e-06	2.3	16.87
		FALSE	High	[K].ASELATLIQTK.[R]		1	1	1	O95425	O95425 [1496-1506]		0	1174.67	434045		High	High	0.0001905	6.746e-05	2.5	91.75
		FALSE	High	[R].DASSLYPGTETMGLR.[T]		1	1	1	O95425	O95425 [162-176]		0	1597.75		No Quan Values	High	High	0.008792	0.1383	1.38
		FALSE	High	[K].ELAEQGEPDSSTLSLAEK.[L]		1	1	2	O95425	O95425 [801-818]		0	1903.91	347243		High	High	0.0001905	2.753e-06	2.26	68.81
		FALSE	High	[K].ENFSNVSLR.[S]		1	1	3	O95425	O95425 [1416-1424]		0	1065.53	220960		High	High	0.0002463	0.004073	2.11	53.75
[truncated: 7,996 more rows]

## Sheet: Repeat 4 WT-USP14
Checked	Protein FDR Confidence: Sequest HT	Master	Accession	Description	Exp. q-value: Sequest HT	Coverage [%]	# Peptides	# PSMs	# Unique Peptides	# AAs	MW [kDa]	calc. pI	Score Sequest HT: Sequest HT	# Peptides (by Search Engine): Sequest HT	Abundance: F3: Sample	Found in Sample: [S3] F3: Sample	# Protein Groups	Modifications
FALSE	High	Master Protein	P35580	Myosin-10 OS=Homo sapiens OX=9606 GN=MYH10 PE=1 SV=3	0	52	109	1167	95	1976	228.9	5.54	4017.49	109	2.99024e+10	High	1	Phospho [Y22; S1956]
	Checked	Protein Group ID	# Proteins	# Unique Peptides	# Peptides	# PSMs	Group Description	Found in Sample: [S3] F3: Sample
	FALSE	584	1	95	109	1167	[Master Protein] Myosin-10 OS=Homo sapiens OX=9606 GN=MYH10 PE=1 SV=3	High
		Checked	Confidence	Annotated Sequence	Modifications	# Protein Groups	# Proteins	# PSMs	Master Protein Accessions	Positions in Master Proteins	Modifications in Master Proteins	# Missed Cleavages	Theo. MH+ [Da]	Abundance: F3: Sample	Quan Info	Found in Sample: [S3] F3: Sample	Confidence (by Search Engine): Sequest HT	Percolator q-Value (by Search Engine): Sequest HT	Percolator PEP (by Search Engine): Sequest HT	XCorr (by Search Engine): Sequest HT	Top Apex RT [min]
		FALSE	High	[K].ADEWLMK.[N]		2	2	2	P35580; P35579	P35580 [588-594]; P35579 [581-587]		0	892.423	346537504	Shared	High	High	0.00241	0.06637	2.27	52.67
		FALSE	High	[K].ADEWLMK.[N]	1xOxidation [M6]	2	2	11	P35580; P35579	P35580 [588-594]; P35579 [581-587]		0	908.418	6.98028e+07	Shared	High	High	0.00177	0.05033	1.89	37.81
		FALSE	High	[R].ADMEDLMSSK.[D]		1	1	2	P35580	P35580 [1511-1520]		0	1126.48	414941056		High	High	7.405e-05	5.735e-05	2.88	53.33
		FALSE	High	[R].ADMEDLMSSK.[D]	1xOxidation [M]	1	1	18	P35580	P35580 [1511-1520]		0	1142.47	8.69618e+07		High	High	7.405e-05	3.602e-05	3.11	32.73
		FALSE	High	[R].ADMEDLMSSK.[D]	2xOxidation [M3; M7]	1	1	16	P35580	P35580 [1511-1520]		0	1158.47	2.83343e+06		High	High	7.405e-05	5.559e-05	2.39	31.99
		FALSE	High	[R].AGVLAHLEEER.[D]		2	2	11	P35580; P35579	P35580 [772-782]; P35579 [765-775]		0	1223.64	7.88816e+08	Shared	High	High	7.405e-05	4.263e-08	3.42	45.9
		FALSE	High	[R].ALEEALEAK.[E]		1	2	2	P35580	P35580 [1491-1499]		0	973.52	769690304		High	High	7.405e-05	0.0001751	2.59	38.34
		FALSE	High	[RK].ALELDPNLYR.[I]		1	2	6	P35580	P35580 [753-762]		0	1203.64	7.68209e+08		High	High	7.405e-05	1.433e-05	2.26	73.41
		FALSE	High	[RK].ALELDPNLYR.[I]	1xDeamidated [N7]	1	2	2	P35580	P35580 [753-762]		0	1204.62	7151718		High	High	7.405e-05	0.0001091	2.93	76.24
		FALSE	High	[R].ALEQQVEEMR.[T]		1	1	3	P35580	P35580 [1536-1545]		0	1232.59	5.58957e+08		High	High	7.405e-05	4.835e-05	2.8	48.57
		FALSE	High	[R].ALEQQVEEMR.[T]	1xDeamidated [Q5]	1	1	1	P35580	P35580 [1536-1545]		0	1233.58	9890520		High	High	7.405e-05	0.0004476	2.72	55.91
		FALSE	High	[R].ALEQQVEEMR.[T]	1xOxidation [M9]	1	1	7	P35580	P35580 [1536-1545]		0	1248.59	7.73121e+07		High	High	7.405e-05	7.429e-05	2.63	33.76
		FALSE	High	[K].AMVNKDDIQK.[M]		1	1	2	P35580	P35580 [69-78]		1	1161.59	3.57234e+06		High	High	7.405e-05	0.0002068	2.42	19.84
		FALSE	High	[K].AMVNKDDIQK.[M]	1xDeamidated [N4]	1	1	1	P35580	P35580 [69-78]		1	1162.58	733307		High	High	7.405e-05	0.001023	1.6	23.07
		FALSE	High	[K].AMVNKDDIQK.[M]	1xOxidation [M2]	1	1	6	P35580	P35580 [69-78]		1	1177.59	1.33512e+06		High	High	7.405e-05	7.221e-05	2.58	16.82
		FALSE	High	[K].ATISALEAK.[I]		1	1	2	P35580	P35580 [1814-1822]		0	903.515	1126868224		High	High	7.405e-05	0.0004674	2.01	35.19
		FALSE	High	[R].AVIYNPATQADWTAK.[K]		1	1	6	P35580	P35580 [19-33]		0	1648.83	6.97792e+08		High	High	7.405e-05	3.402e-08	3.83	70.18
		FALSE	High	[R].AVIYNPATQADWTAK.[K]	1xDeamidated [N/Q]	1	1	2	P35580	P35580 [19-33]		0	1649.82	7.93978e+06		High	High	7.405e-05	2.688e-07	3.18	72.83
		FALSE	High	[R].AVIYNPATQADWTAK.[K]	1xPhospho [Y4]	1	1	1	P35580	P35580 [19-33]	P35580 1xPhospho [Y22]	0	1728.8		No Quan Values	High	High	0.0004575	0.01501	1.24
		FALSE	High	[K].DAASLESQLQDTQELLQEETR.[Q]		1	1	4	P35580	P35580 [1309-1329]		0	2404.15	1.10461e+09		High	High	7.405e-05	3.654e-16	7.04	106.02
		FALSE	High	[K].DAASLESQLQDTQELLQEETR.[Q]	1xDeamidated [Q]	1	1	4	P35580	P35580 [1309-1329]		0	2405.13	17880476		High	High	7.405e-05	2.798e-14	6.54	108.28
		FALSE	High	[R].DELADEITNSASGK.[S]		1	1	3	P35580	P35580 [1711-1724]		0	1449.67	241123640		High	High	7.405e-05	1.79e-09	3.98	60.66
		FALSE	High	[R].DELADEITNSASGK.[S]	1xDeamidated [N9]	1	1	2	P35580	P35580 [1711-1724]		0	1450.65	3.70754e+06		High	High	7.405e-05	3.839e-08	3.18	62.98
		FALSE	High	[R].DEIFAQSK.[E]		1	1	1	P35580	P35580 [1669-1676]		0	937.463	379497536		High	High	0.001121	0.02934	1.71	33.85
		FALSE	High	[R].DEIFAQSK.[E]	1xDeamidated [Q6]	1	1	1	P35580	P35580 [1669-1676]		0	938.447	4.67439e+06		High	High	0.0004575	0.01292	1.96	36.46
		FALSE	High	[K].DHNIPGELER.[Q]		1	1	8	P35580	P35580 [207-216]		0	1179.58	2.11755e+08		High	High	7.405e-05	0.001058	2.7	35.32
		FALSE	High	[K].DLEAQIEAANK.[A]		1	1	9	P35580	P35580 [1628-1638]		0	1201.61	500323964		High	High	7.405e-05	1.051e-05	2.92	59.67
		FALSE	High	[K].DLEAQIEAANK.[A]	1xDeamidated [N/Q]	1	1	2	P35580	P35580 [1628-1638]		0	1202.59	1.09972e+07		High	High	7.405e-05	6.157e-05	2.6	68.09
		FALSE	High	[R].DLSEELEALK.[T]		1	1	5	P35580	P35580 [1143-1152]		0	1146.59	5.57603e+08		High	High	7.405e-05	5.614e-05	2.17	87.86
		FALSE	High	[R].DLSEELEALKTELEDTLDTTAAQQELR.[T]		1	1	2	P35580	P35580 [1143-1169]		1	3061.51	58445472		High	High	7.405e-05	3.784e-14	8.58	110.46
		FALSE	High	[K].EEELQGALAR.[G]		1	1	2	P35580	P35580 [1089-1098]		0	1115.57	3.53e+07		High	High	7.405e-05	0.0003782	2.67	41.01
		FALSE	High	[R].ELDDATEANEGLSR.[E]		1	1	8	P35580	P35580 [1906-1919]		0	1519.69	455091428		High	High	7.405e-05	1.138e-08	2.93	41.53
		FALSE	High	[R].ELDDATEANEGLSR.[E]	1xDeamidated [N9]	1	1	2	P35580	P35580 [1906-1919]		0	1520.67	9.41424e+06		High	High	7.405e-05	7.686e-08	3.8	45.45
		FALSE	High	[R].ELEAELEDER.[K]		1	1	3	P35580	P35580 [1600-1609]		0	1232.56	1.74156e+08		High	High	7.405e-05	7.044e-06	3.03	47.22
		FALSE	High	[R].ELEAELEDERK.[Q]		1	1	3	P35580	P35580 [1600-1610]		1	1360.66	106003724		High	High	7.405e-05	2.562e-06	2.93	35.97
		FALSE	High	[R].ELEAELEDERKQR.[A]		1	1	1	P35580	P35580 [1600-1612]		2	1644.82	1231900		High	High	7.405e-05	0.0003519	1.87	33.67
		FALSE	High	[K].EIFMQVEDER.[R]		1	1	5	P35580	P35580 [1853-1862]		0	1295.59	4.14442e+08		High	High	7.405e-05	6.568e-05	2.62	61.34
		FALSE	High	[K].EIFMQVEDER.[R]	1xOxidation [M4]	1	1	16	P35580	P35580 [1853-1862]		0	1311.59	1.01841e+08		High	High	7.405e-05	0.0001227	2.71	61.5
		FALSE	High	[R].ELQAQIAELQEDFESEK.[A]		1	1	8	P35580	P35580 [1115-1131]		0	2006.96	129485804		High	High	7.405e-05	1.099e-08	4.34	102.71
		FALSE	High	[R].ELQAQIAELQEDFESEK.[A]	1xDeamidated [Q]	1	1	6	P35580	P35580 [1115-1131]		0	2007.94	1.68308e+07		High	High	7.405e-05	4.376e-09	4.48	104.35
		FALSE	High	[K].EQADFAVEALAK.[A]		1	2	8	P35580	P35580 [415-426]		0	1291.65	5.69932e+08		High	High	7.405e-05	2.286e-05	2.86	68.21
		FALSE	High	[K].EQADFAVEALAK.[A]	1xDeamidated [Q2]	1	2	3	P35580	P35580 [415-426]		0	1292.64	10308889		High	High	7.405e-05	1.787e-05	3.31	71.58
		FALSE	High	[RK].EQEVAELK.[KQ]		2	2	2	P35580; Q13439	P35580 [1173-1180]; Q13439 [1070-1077]		0	945.489	59784120	Shared	High	High	0.001182	0.03351	1.69	26.25
		FALSE	High	[K].FDQLLAEEK.[SNTA]		3	4	3	P35580; P35579; Q7Z406	P35580 [1453-1461]; P35579 [1446-1454]; Q7Z406 [1470-1478]		0	1092.56	5.46864e+08	Shared	High	High	7.405e-05	0.0002908	2.59	49.08
		FALSE	High	[K].FDQLLAEEK.[SNTA]	1xDeamidated [Q3]	3	4	1	P35580; P35579; Q7Z406	P35580 [1453-1461]; P35579 [1446-1454]; Q7Z406 [1470-1478]		0	1093.54	5168010	Shared	High	High	7.405e-05	0.001745	2.74	53.32
		FALSE	High	[R].FLSNGYIPIPGQQDK.[D]		1	1	5	P35580	P35580 [309-323]		0	1676.86	86395919		High	High	7.405e-05	9.978e-09	4	80.89
		FALSE	High	[R].FLSNGYIPIPGQQDK.[D]	1xDeamidated [N/Q]	1	1	7	P35580	P35580 [309-323]		0	1677.85	2.57195e+08		High	High	7.405e-05	2.956e-09	4.25	85.48
		FALSE	High	[R].FLSNGYIPIPGQQDK.[D]	2xDeamidated [N4; Q12]	1	1	1	P35580	P35580 [309-323]		0	1678.83	2.77914e+06		High	High	7.405e-05	4.419e-08	3.77	86.63
		FALSE	High	[R].FVAELWK.[D]		1	1	4	P35580	P35580 [614-620]		0	892.493	800582400		High	High	0.0004575	0.01387	2.06	69.14
		FALSE	High	[R].GDEVMVELAENGK.[K]		1	1	3	P35580	P35580 [55-67]		0	1390.65	6.3443e+07		High	High	7.405e-05	1.104e-05	3.31	65.48
		FALSE	High	[R].GDEVMVELAENGK.[K]	1xDeamidated [N11]	1	1	12	P35580	P35580 [55-67]		0	1391.64	9.59436e+07		High	High	7.405e-05	3.465e-08	3.63	63.25
		FALSE	High	[R].GDEVMVELAENGK.[K]	1xOxidation [M5]	1	1	4	P35580	P35580 [55-67]		0	1406.65	6.59809e+06		High	High	7.405e-05	2.495e-06	3.3	46.53
		FALSE	High	[R].GDEVMVELAENGK.[K]	1xDeamidated [N11]; 1xOxidation [M5]	1	1	7	P35580	P35580 [55-67]		0	1407.63	7.41078e+06		High	High	7.405e-05	9.943e-08	3.72	48.05
		FALSE	High	[R].GDEVMVELAENGKK.[A]	1xDeamidated [N11]	1	1	8	P35580	P35580 [55-68]		1	1519.73	2.23069e+07		High	High	7.405e-05	3.2e-08	3.87	49.44
		FALSE	High	[R].GGPISFSSSR.[S]		1	1	2	P35580	P35580 [1931-1940]		0	994.495	2.08502e+08		High	High	0.0001463	0.002512	2.35	38.81
		FALSE	High	[R].HAEQERDELADEITNSASGK.[S]		1	1	17	P35580	P35580 [1705-1724]		1	2200.01	1.31538e+08		High	High	7.405e-05	1.939e-17	6.49	47.8
		FALSE	High	[R].HAEQERDELADEITNSASGK.[S]	1xDeamidated [N15]	1	1	4	P35580	P35580 [1705-1724]		1	2201	4.84132e+06		High	High	7.405e-05	3.349e-15	5.66	37.66
		FALSE	High	[R].HATALEELSEQLEQAK.[R]		1	1	28	P35580	P35580 [1201-1216]		0	1796.9	335565841		High	High	7.405e-05	8.696e-16	5.5	84.27
		FALSE	High	[R].HATALEELSEQLEQAK.[R]	1xDeamidated [Q]	1	1	3	P35580	P35580 [1201-1216]		0	1797.89	6.73042e+06		High	High	7.405e-05	8.43e-14	5.67	85.62
		FALSE	High	[R].HEMPPHIYAISESAYR.[C]		1	1	19	P35580	P35580 [148-163]		0	1900.9	9.8848e+07		High	High	7.405e-05	2.534e-15	5.78	55.69
		FALSE	High	[R].HEMPPHIYAISESAYR.[C]	1xOxidation [M3]	1	1	23	P35580	P35580 [148-163]		0	1916.9	4.0722e+07		High	High	7.405e-05	1.081e-11	5.64	50.16
		FALSE	High	[R].HGFEAASIK.[E]		1	1	3	P35580	P35580 [43-51]		0	959.495	1.79228e+08		High	High	7.405e-05	1.436e-05	3.26	23.78
		FALSE	High	[R].HGFEAASIKEER.[G]		1	1	2	P35580	P35580 [43-54]		1	1373.68	1.1294e+06		High	High	7.405e-05	6.602e-08	4.21	26.97
		FALSE	High	[R].KDHNIPGELER.[Q]		1	1	20	P35580	P35580 [206-216]		1	1307.67	5.01495e+07		High	High	7.405e-05	8.081e-06	2.34	26.9
		FALSE	High	[K].KEEELQGALAR.[G]		1	1	7	P35580	P35580 [1088-1098]		1	1243.66	1029030685		High	High	7.405e-05	1.558e-07	3.74	32.45
		FALSE	High	[K].KEEELQGALAR.[G]	1xDeamidated [Q6]	1	1	1	P35580	P35580 [1088-1098]		1	1244.65	8811392		High	High	7.405e-05	0.0004628	3.81	34.66
		FALSE	High	[KR].KFDQLLAEEK.[SNTA]		3	4	6	P35580; P35579; Q7Z406	P35580 [1452-1461]; P35579 [1445-1454]; Q7Z406 [1469-1478]		1	1220.65	4.71345e+08	Shared	High	High	7.405e-05	4.068e-06	3.91	43.81
		FALSE	High	[K].KKVDDDLGTIESLEEAK.[K]		1	1	5	P35580	P35580 [1378-1394]		2	1889.97	3.11567e+07		High	High	7.405e-05	9.96e-11	4.13	61.58
		FALSE	High	[K].KLDAQVQELHAK.[V]		1	1	11	P35580	P35580 [1256-1267]		1	1379.76	1.58398e+08		High	High	7.405e-05	3.339e-10	3.88	29.45
		FALSE	High	[R].KLDGETTDLQDQIAELQAQIDELK.[L]		1	1	5	P35580	P35580 [1059-1082]		1	2714.37	455537475		High	High	7.405e-05	7.831e-16	6.82	109.67
		FALSE	High	[R].KLDGETTDLQDQIAELQAQIDELK.[L]	1xDeamidated [Q]	1	1	2	P35580	P35580 [1059-1082]		1	2715.36		No Quan Values	High	High	7.405e-05	9.5e-14	7.78
		FALSE	High	[K].KLVWIPSER.[H]		1	1	5	P35580	P35580 [34-42]		1	1127.66	1.77661e+08		High	High	7.405e-05	0.0005594	2.86	54.52
		FALSE	High	[K].KMEEEILLLEDQNSK.[F]		1	1	5	P35580	P35580 [982-996]		1	1818.92	69276590		High	High	7.405e-05	6.557e-12	6.59	70.59
		FALSE	High	[K].KMEEEILLLEDQNSK.[F]	1xDeamidated [N13]	1	1	3	P35580	P35580 [982-996]		1	1819.9	7588879		High	High	7.405e-05	3.945e-12	5.05	72.57
		FALSE	High	[K].KMEEEILLLEDQNSK.[F]	1xOxidation [M2]	1	1	11	P35580	P35580 [982-996]		1	1834.91	3.52566e+07		High	High	7.405e-05	6.303e-12	5.8	60.69
		FALSE	High	[K].KMEIDLK.[D]		1	1	1	P35580	P35580 [1621-1627]		1	876.486	83032088		High	High	0.0002737	0.006627	2.43	32.69
		FALSE	High	[K].KMEIDLK.[D]	1xOxidation [M2]	1	1	1	P35580	P35580 [1621-1627]		1	892.481	1.73418e+06		High	High	0.009084	0.2692	1.53	31.28
		FALSE	High	[K].KQELEEILHDLESR.[V]		1	1	38	P35580	P35580 [917-930]		1	1738.9	1.7376e+08		High	High	7.405e-05	6.907e-16	4.53	110.12
		FALSE	High	[R].KTTLQVDTLNAELAAER.[S]		1	1	2	P35580	P35580 [1761-1777]		1	1873	12018131		High	High	7.405e-05	3.059e-15	6	66.27
		FALSE	High	[K].KVDDDLGTIESLEEAK.[K]		1	1	4	P35580	P35580 [1379-1394]		1	1761.88	285085116		High	High	7.405e-05	5.472e-15	6.28	71.72
		FALSE	High	[K].KVIQYLAHVASSHK.[G]		1	1	6	P35580	P35580 [190-203]		1	1580.89	4.83545e+06		High	High	7.405e-05	9.854e-07	3.14	44.63
		FALSE	High	[R].IAQLEEELEEEQSNMELLNDR.[F]		1	1	3	P35580	P35580 [1738-1758]		0	2532.18	2.07421e+07		High	High	7.405e-05	4.409e-10	3.29	104.19
		FALSE	High	[R].IAQLEEELEEEQSNMELLNDR.[F]	1xDeamidated [Q12]	1	1	1	P35580	P35580 [1738-1758]		0	2533.16	2.50197e+06		High	High	7.405e-05	2.409e-07	4.95	106.13
		FALSE	High	[R].IAQLEEELEEEQSNMELLNDR.[F]	1xOxidation [M15]	1	1	21	P35580	P35580 [1738-1758]		0	2548.17	1.84233e+08		High	High	7.405e-05	2.703e-15	5.3	90.65
		FALSE	High	[R].IAQLEEELEEEQSNMELLNDR.[F]	1xDeamidated [Q12]; 1xOxidation [M15]	1	1	1	P35580	P35580 [1738-1758]		0	2549.16		Not Reliable	High	High	7.405e-05	1.552e-12	4.77
		FALSE	High	[K].LDAQVQELHAK.[V]		1	1	7	P35580	P35580 [1257-1267]		0	1251.67	984982289		High	High	7.405e-05	1.306e-06	4.02	33.03
		FALSE	High	[K].LDAQVQELHAK.[V]	1xDeamidated [Q6]	1	1	1	P35580	P35580 [1257-1267]		0	1252.65	2.86002e+06		High	High	7.405e-05	4.843e-06	3.3	34.72
		FALSE	High	[K].LDGETTDLQDQIAELQAQIDELK.[L]		1	1	2	P35580	P35580 [1060-1082]		0	2586.28	151743428		High	High	7.405e-05	1.332e-13	6.32	110.11
		FALSE	High	[K].LDPHLVLDQLR.[C]		2	2	9	P35580; P35579	P35580 [690-700]; P35579 [683-693]		0	1318.75	1.65089e+09	Shared	High	High	7.405e-05	1.752e-06	3.43	78.5
		FALSE	High	[K].LDPHLVLDQLR.[C]	1xDeamidated [Q9]	2	2	1	P35580; P35579	P35580 [690-700]; P35579 [683-693]		0	1319.73	14017233	Shared	High	High	7.405e-05	3.353e-07	3.32	83.19
		FALSE	High	[R].LEVNMQAMK.[A]		1	1	5	P35580	P35580 [1565-1573]		0	1063.53	7.37517e+08		High	High	7.405e-05	0.000526	2.15	49.59
		FALSE	High	[R].LEVNMQAMK.[A]	1xDeamidated [Q6]	1	1	2	P35580	P35580 [1565-1573]		0	1064.51	13752496		High	High	7.405e-05	0.001002	2.1	52.98
		FALSE	High	[R].LEVNMQAMK.[A]	1xOxidation [M]	1	1	24	P35580	P35580 [1565-1573]		0	1079.52	1.87048e+08		High	High	7.405e-05	0.0003199	2.86	34.59
		FALSE	High	[R].LEVNMQAMK.[A]	2xOxidation [M5; M8]	1	1	9	P35580	P35580 [1565-1573]		0	1095.52	1.77967e+07		High	High	7.405e-05	0.0001025	1.86	49.89
		FALSE	High	[K].IGQLEEQLEQEAK.[E]		1	1	8	P35580	P35580 [1823-1835]		0	1514.77	8.3352e+08		High	High	7.405e-05	2.445e-09	4.45	65.19
		FALSE	High	[K].LKEIFMQVEDER.[R]		1	1	3	P35580	P35580 [1851-1862]		1	1536.77	2.12314e+07		High	High	7.405e-05	1.653e-06	2.68	61.66
		FALSE	High	[K].LKEIFMQVEDER.[R]	1xOxidation [M6]	1	1	1	P35580	P35580 [1851-1862]		1	1552.77	217834		High	High	7.405e-05	5.034e-06	2.31	54.99
		FALSE	High	[K].LMATLR.[N]		2	2	3	P35580; P35579	P35580 [664-669]; P35579 [657-662]		0	704.412	1.18053e+09	Shared	High	High	0.004164	0.1163	1.39	33.13
		FALSE	High	[K].LMATLR.[N]	1xOxidation [M2]	2	2	23	P35580; P35579	P35580 [664-669]; P35579 [657-662]		0	720.407	4.24561e+08	Shared	High	High	0.003268	0.0906	1.49	32.29
		FALSE	High	[K].LMEDRIAECSSQLAEEEEK.[A]	1xCarbamidomethyl [C9]; 1xOxidation [M2]	1	1	2	P35580	P35580 [1003-1021]		1	2283.01	1.09392e+07		High	High	7.405e-05	0.000135	2.76	44.5
		FALSE	High	[R].INFDVTGYIVGANIETYLLEK.[S]		1	2	14	P35580	P35580 [248-268]		0	2372.24	1.64139e+07		High	High	7.405e-05	2.412e-12	4.25	110.37
		FALSE	High	[R].INFDVTGYIVGANIETYLLEK.[S]	1xDeamidated [N]	1	2	5	P35580	P35580 [248-268]		0	2373.22	1.18789e+06		High	High	7.405e-05	6.42e-10	3.14	111.74
		FALSE	High	[K].LQELEGAVK.[S]		1	1	4	P35580	P35580 [1801-1809]		0	986.552	1.23828e+09		High	High	7.405e-05	0.0004336	1.73	36.04
		FALSE	High	[K].LQELEGAVK.[S]	1xDeamidated [Q2]	1	1	1	P35580	P35580 [1801-1809]		0	987.536	12031083		High	High	7.405e-05	0.0006591	2.09	38.74
		FALSE	High	[K].LQNELDNVSTLLEEAEK.[K]		1	1	3	P35580	P35580 [1285-1301]		0	1944.98	152866560		High	High	7.405e-05	5.678e-12	4.94	104.8
		FALSE	High	[K].LQNELDNVSTLLEEAEK.[K]	1xDeamidated [N]	1	1	3	P35580	P35580 [1285-1301]		0	1945.96	5546790		High	High	7.405e-05	3.053e-10	4.58	106.01
		FALSE	High	[K].LQNELDNVSTLLEEAEKK.[G]		1	1	1	P35580	P35580 [1285-1302]		1	2073.07	1.78845e+06		High	High	7.405e-05	1.127e-14	6.53	96.02
		FALSE	High	[R].LQQELDDLTVDLDHQR.[Q]		1	1	11	P35580	P35580 [1425-1440]		0	1937.96	3.19246e+08		High	High	7.405e-05	1.193e-12	5.26	75.51
		FALSE	High	[R].LQQELDDLTVDLDHQR.[Q]	1xDeamidated [Q3]	1	1	2	P35580	P35580 [1425-1440]		0	1938.94	7.7845e+06		High	High	7.405e-05	7.878e-12	5.62	77.76
		FALSE	High	[K].LQQLFNHTMFILEQEEYQR.[E]		2	3	3	P35580; P35579	P35580 [483-501]; P35579 [476-494]		0	2467.21	2.41446e+07	Shared	High	High	7.405e-05	1.897e-12	6.74	109.46
		FALSE	High	[K].LQQLFNHTMFILEQEEYQR.[E]	1xOxidation [M9]	2	3	3	P35580; P35579	P35580 [483-501]; P35579 [476-494]		0	2483.2	11828183	Shared	High	High	7.405e-05	6.358e-08	3.24	104.99
		FALSE	High	[R].LRVELAEK.[A]		1	1	1	P35580	P35580 [1274-1281]		1	957.573	39780760		High	High	0.0003404	0.007452	2.49	32.23
		FALSE	High	[R].IVFQEFR.[Q]		1	2	5	P35580	P35580 [719-725]		0	938.509	8.38949e+08		High	High	0.0004575	0.01148	1.64	61.63
		FALSE	High	[R].IVFQEFR.[Q]	1xDeamidated [Q4]	1	2	1	P35580	P35580 [719-725]		0	939.493	12598208		High	High	0.0006344	0.02255	1.48	66
		FALSE	High	[R].IVGLDQVTGMTETAFGSAYK.[T]		1	1	4	P35580	P35580 [625-644]		0	2088.03	6.38762e+06		High	High	7.405e-05	6.714e-12	5.19	104.95
		FALSE	High	[R].IVGLDQVTGMTETAFGSAYK.[T]	1xOxidation [M10]	1	1	29	P35580	P35580 [625-644]		0	2104.03	4.26225e+08		High	High	7.405e-05	3.128e-13	3.6	90.61
		FALSE	High	[K].LVWIPSER.[H]		1	1	1	P35580	P35580 [35-42]		0	999.562	663860352		High	High	0.0006344	0.02234	1.41	66.73
		FALSE	High	[K].MEEEILLLEDQNSK.[F]		1	1	4	P35580	P35580 [983-996]		0	1690.82	76460828		High	High	7.405e-05	7.583e-10	3.3	80.82
		FALSE	High	[K].MEEEILLLEDQNSK.[F]	1xDeamidated [N/Q]	1	1	5	P35580	P35580 [983-996]		0	1691.8	1.03498e+07		High	High	7.405e-05	2.029e-08	3.94	84.07
		FALSE	High	[K].MEEEILLLEDQNSK.[F]	1xOxidation [M1]	1	1	13	P35580	P35580 [983-996]		0	1706.82	2.89066e+07		High	High	7.405e-05	2.596e-09	4.66	74.32
		FALSE	High	[K].MEEEILLLEDQNSK.[F]	1xDeamidated [N/Q]; 1xOxidation [M1]	1	1	5	P35580	P35580 [983-996]		0	1707.8	1.652e+06		High	High	7.405e-05	1.053e-08	4.76	83.9
		FALSE	High	[K].MEIDLK.[D]		1	1	1	P35580	P35580 [1622-1627]		0	748.391	1.30003e+06		High	High	0.002516	0.07667	1.26	44.89
		FALSE	High	[K].MEIDLK.[D]	1xOxidation [M1]	1	1	1	P35580	P35580 [1622-1627]		0	764.386	3.71235e+06		High	High	0.004334	0.1217	1.52	43.36
		FALSE	High	[K].MQAHIQDLEEQLDEEEGAR.[Q]		1	1	7	P35580	P35580 [948-966]		0	2241.01	1.96172e+08		High	High	7.405e-05	3.578e-13	6.1	74.22
		FALSE	High	[K].MQAHIQDLEEQLDEEEGAR.[Q]	1xDeamidated [Q11]	1	1	1	P35580	P35580 [948-966]		0	2241.99	2550706		High	High	7.405e-05	3.506e-09	5.89	78.09
		FALSE	High	[K].MQAHIQDLEEQLDEEEGAR.[Q]	1xOxidation [M1]	1	1	12	P35580	P35580 [948-966]		0	2257	8.26555e+07		High	High	7.405e-05	6.232e-17	4.81	68.38
		FALSE	High	[K].MQAHIQDLEEQLDEEEGAR.[Q]	1xDeamidated [Q11]; 1xOxidation [M1]	1	1	1	P35580	P35580 [948-966]		0	2257.99		Not Reliable	High	High	7.405e-05	9.848e-05	2.69
		FALSE	High	[K].NHEAQIQDMR.[Q]		1	1	12	P35580	P35580 [1189-1198]		0	1241.57	1.50579e+08		High	High	7.405e-05	1.01e-05	2.62	22.76
		FALSE	High	[K].NHEAQIQDMR.[Q]	1xDeamidated [N/Q]	1	1	4	P35580	P35580 [1189-1198]		0	1242.55	1.25143e+07		High	High	7.405e-05	4.363e-05	2.77	33
		FALSE	High	[K].NHEAQIQDMR.[Q]	1xOxidation [M9]	1	1	19	P35580	P35580 [1189-1198]		0	1257.56	2.78529e+07		High	High	7.405e-05	1.668e-05	2.72	22.76
		FALSE	High	[R].NKQEVMISDLEER.[L]		1	1	3	P35580	P35580 [1030-1042]		1	1590.78	33363786		High	High	7.405e-05	3.744e-07	4.22	52.27
		FALSE	High	[R].NKQEVMISDLEER.[L]	1xDeamidated [Q3]	1	1	1	P35580	P35580 [1030-1042]		1	1591.76		No Quan Values	High	High	7.405e-05	8.731e-06	3.01
		FALSE	High	[R].NKQEVMISDLEER.[L]	1xOxidation [M6]	1	1	1	P35580	P35580 [1030-1042]		1	1606.77	1.19892e+06		High	High	7.405e-05	4.081e-05	4.38	43.36
		FALSE	High	[K].NILAEQLQAETELFAEAEEMR.[A]		1	1	16	P35580	P35580 [890-910]		0	2435.18	4.5841e+08		High	High	7.405e-05	3.613e-16	5.05	110.25
		FALSE	High	[K].NILAEQLQAETELFAEAEEMR.[A]	1xDeamidated [Q8]	1	1	2	P35580	P35580 [890-910]		0	2436.16	309743		High	High	7.405e-05	1.122e-11	3.85	113.95
		FALSE	High	[K].NILAEQLQAETELFAEAEEMR.[A]	1xOxidation [M20]	1	1	8	P35580	P35580 [890-910]		0	2451.17	3.59885e+07		High	High	7.405e-05	1.668e-12	6.61	109.47
		FALSE	High	[K].NILAEQLQAETELFAEAEEMR.[A]	1xDeamidated [Q8]; 1xOxidation [M20]	1	1	1	P35580	P35580 [890-910]		0	2452.15		No Quan Values	High	High	7.405e-05	1.176e-10	3.94
		FALSE	High	[K].NLPIYSENIIEMYR.[G]		1	1	6	P35580	P35580 [130-143]		0	1754.88	149587158		High	High	7.405e-05	4.171e-08	3.32	100.67
		FALSE	High	[K].NLPIYSENIIEMYR.[G]	1xDeamidated [N1]	1	1	1	P35580	P35580 [130-143]		0	1755.86	1069650		High	High	7.405e-05	5.946e-08	3.74	105.29
		FALSE	High	[K].NLPIYSENIIEMYR.[G]	1xOxidation [M12]	1	1	16	P35580	P35580 [130-143]		0	1770.87	5.21556e+07		High	High	7.405e-05	1.28e-08	3.04	92.57
		FALSE	High	[K].NMDPLNDNVATLLHQSSDR.[F]		1	1	6	P35580	P35580 [595-613]		0	2140.01	3.69789e+08		High	High	7.405e-05	8.602e-15	5.72	83.73
		FALSE	High	[K].NMDPLNDNVATLLHQSSDR.[F]	1xDeamidated [N]	1	1	6	P35580	P35580 [595-613]		0	2140.99	1.36121e+07		High	High	7.405e-05	2.561e-11	4.74	87.1
		FALSE	High	[K].NMDPLNDNVATLLHQSSDR.[F]	1xOxidation [M2]	1	1	13	P35580	P35580 [595-613]		0	2156	1.4162e+08		High	High	7.405e-05	2.068e-14	5.71	76.2
		FALSE	High	[K].NMDPLNDNVATLLHQSSDR.[F]	1xDeamidated [N]; 1xOxidation [M2]	1	1	3	P35580	P35580 [595-613]		0	2156.99	4.56226e+06		High	High	7.405e-05	1.079e-10	4.23	87.2
		FALSE	High	[K].NSLQEQQEEEEEAR.[K]		1	1	2	P35580	P35580 [1346-1359]		0	1718.75	3.14888e+07		High	High	7.405e-05	4.958e-09	4.05	32.7
		FALSE	High	[K].NSLQEQQEEEEEARK.[N]		1	1	3	P35580	P35580 [1346-1360]		1	1846.84	3.32719e+06		High	High	7.405e-05	6.162e-10	5.1	27.03
		FALSE	High	[R].NTDQASMPENTVAQK.[L]		1	1	4	P35580	P35580 [366-380]		0	1633.75	5.88776e+08		High	High	7.405e-05	4.898e-09	4.59	33.38
		FALSE	High	[R].NTDQASMPENTVAQK.[L]	1xDeamidated [N/Q]	1	1	7	P35580	P35580 [366-380]		0	1634.73	3.06208e+07		High	High	7.405e-05	2.787e-09	4.2	34.26
		FALSE	High	[R].NTDQASMPENTVAQK.[L]	1xOxidation [M7]	1	1	35	P35580	P35580 [366-380]		0	1649.74	4.6147e+07		High	High	7.405e-05	7.696e-10	4.13	23.15
		FALSE	High	[R].NTDQASMPENTVAQK.[L]	1xDeamidated [N10]; 1xOxidation [M7]	1	1	1	P35580	P35580 [366-380]		0	1650.73	76491.8		High	High	7.405e-05	0.001328	1.23	20.04
		FALSE	High	[R].NTNPNFVR.[C]		2	2	7	P35580; P35579	P35580 [670-677]; P35579 [663-670]		0	961.485	6.14864e+08	Shared	High	High	7.405e-05	0.00186	1.89	26.65
		FALSE	High	[R].NTNPNFVR.[C]	1xDeamidated [N5]	2	2	2	P35580; P35579	P35580 [670-677]; P35579 [663-670]		0	962.469	13862060	Shared	High	High	0.0004575	0.01342	2.08	30.2
		FALSE	High	[K].QELEEILHDLESR.[V]		1	1	2	P35580	P35580 [918-930]		0	1610.8	8.86357e+06		High	High	7.405e-05	3.025e-08	4.27	104.98
		FALSE	High	[K].QEVMISDLEER.[L]		1	1	6	P35580	P35580 [1032-1042]		0	1348.64	2.51419e+08		High	High	7.405e-05	1.209e-06	3.5	62.4
		FALSE	High	[K].QEVMISDLEER.[L]	1xDeamidated [Q1]	1	1	1	P35580	P35580 [1032-1042]		0	1349.63	3033391		High	High	7.405e-05	3.604e-05	3.02	65.43
		FALSE	High	[K].QEVMISDLEER.[L]	1xOxidation [M4]	1	1	14	P35580	P35580 [1032-1042]		0	1364.64	5.49772e+07		High	High	7.405e-05	2.212e-06	3.33	55.59
		FALSE	High	[R].QLEEAEEEATR.[A]		1	1	2	P35580	P35580 [1885-1895]		0	1304.6	2.19494e+08		High	High	7.405e-05	1.39e-06	2.93	32.42
		FALSE	High	[R].QLEEAEEEATR.[A]	1xDeamidated [Q1]	1	1	1	P35580	P35580 [1885-1895]		0	1305.58	2.22504e+06		High	High	7.405e-05	2.834e-05	2.65	33.99
		FALSE	High	[R].QLHLEGASLELSDDDTESK.[T]		1	1	2	P35580	P35580 [1945-1963]		0	2086.98		No Quan Values	High	High	7.405e-05	1.609e-14	5.08
		FALSE	High	[R].QLHLEGASLELSDDDTESK.[T]	1xPhospho [S/T]	1	1	4	P35580	P35580 [1945-1963]	P35580 1xPhospho [S1956]	0	2166.94	7.524e+06		High	High	7.405e-05	3.584e-09	5.61	75.93
		FALSE	High	[R].QLLQANPILESFGNAK.[T]		1	1	9	P35580	P35580 [217-232]		0	1742.94	4.82161e+08		High	High	7.405e-05	6.152e-10	5.16	95.78
		FALSE	High	[R].QLLQANPILESFGNAK.[T]	1xDeamidated [N14]	1	1	4	P35580	P35580 [217-232]		0	1743.93	4.51593e+07		High	High	7.405e-05	4.644e-08	4.06	97.35
		FALSE	High	[K].QQQLSALK.[V]		1	1	2	P35580	P35580 [810-817]		0	915.526	32767408		High	High	0.0001463	0.002391	2.15	27.28
		FALSE	High	[K].QQQLSALK.[V]	1xDeamidated [Q3]	1	1	1	P35580	P35580 [810-817]		0	916.51	10182887		High	High	0.0002737	0.005125	1.81	32.05
		FALSE	High	[R].QRYEILTPNAIPK.[G]		2	2	2	P35580; Q7Z406	P35580 [726-738]; Q7Z406 [743-755]		1	1542.86	3.59484e+06	Shared	High	High	7.405e-05	2.507e-06	3.86	61.01
		FALSE	High	[K].QVLALQSQLADTK.[K]		1	1	6	P35580	P35580 [1365-1377]		0	1414.79	7.53663e+08		High	High	7.405e-05	9.703e-08	3.93	61.99
		FALSE	High	[K].QVLALQSQLADTK.[K]	1xDeamidated [Q]	1	1	5	P35580	P35580 [1365-1377]		0	1415.77	32276872		High	High	7.405e-05	7.288e-07	2.98	67.27
		FALSE	High	[K].RALEQQVEEMR.[T]		1	1	1	P35580	P35580 [1535-1545]		1	1388.7	3456606		High	High	7.405e-05	0.001161	2.64	38.35
		FALSE	High	[K].RDLSEELEALK.[T]		1	1	1	P35580	P35580 [1142-1152]		1	1302.69	5.99112e+06		High	High	7.405e-05	0.001689	3.82	66.04
		FALSE	High	[R].RGGPISFSSSR.[S]		1	1	1	P35580	P35580 [1930-1940]		1	1150.6	11679794		High	High	7.405e-05	0.00118	3.55	31.54
		FALSE	High	[K].RQLEEAEEEATR.[A]		1	1	1	P35580	P35580 [1884-1895]		1	1460.7	1.05091e+06		High	High	7.405e-05	6.413e-08	3.59	29.36
		FALSE	High	[K].SDLLLEGFNNYR.[F]		1	1	6	P35580	P35580 [297-308]		0	1440.71	4.8806e+08		High	High	7.405e-05	9.914e-07	3.32	87.85
		FALSE	High	[K].SDLLLEGFNNYR.[F]	1xDeamidated [N]	1	1	5	P35580	P35580 [297-308]		0	1441.7	5.9617e+07		High	High	7.405e-05	4.134e-07	2.97	87.63
		FALSE	High	[K].SLEAEILQLQEELASSER.[A]		1	1	7	P35580	P35580 [1684-1701]		0	2045.04	450001208		High	High	7.405e-05	2.725e-13	5.76	109.76
		FALSE	High	[K].SLEAEILQLQEELASSER.[A]	1xDeamidated [Q10]	1	1	1	P35580	P35580 [1684-1701]		0	2046.02		Not Reliable	High	High	7.405e-05	2.239e-09	5.07
		FALSE	High	[K].TELEDTLDTTAAQQELR.[T]		1	1	5	P35580	P35580 [1153-1169]		0	1933.93	337081064		High	High	7.405e-05	1.265e-09	4.84	74.46
		FALSE	High	[K].TELEDTLDTTAAQQELR.[T]	1xDeamidated [Q]	1	1	4	P35580	P35580 [1153-1169]		0	1934.92	8713574		High	High	7.405e-05	8.711e-10	4.35	77.12
		FALSE	High	[K].TELEDTLDTTAAQQELR.[T]	2xDeamidated [Q13; Q14]	1	1	2	P35580	P35580 [1153-1169]		0	1935.9	671161		High	High	7.405e-05	3.138e-05	2.46	73.28
		FALSE	High	[R].TGLEDPER.[Y]		1	1	4	P35580	P35580 [5-12]		0	916.437	77494128		High	High	7.405e-05	0.001076	2.15	23.84
		FALSE	High	[R].TGLEDPERYLFVDR.[A]		1	1	1	P35580	P35580 [5-18]		1	1709.85	951103		High	High	0.005183	0.1377	1.46	82.66
		FALSE	High	[RK].TQLEELEDELQATEDAK.[L]		2	3	14	P35580; P35579	P35580 [1546-1562]; P35579 [1539-1555]		0	1961.92	4.60362e+08	Shared	High	High	7.405e-05	6.838e-13	5.01	97.33
		FALSE	High	[RK].TQLEELEDELQATEDAK.[L]	1xDeamidated [Q]	2	3	7	P35580; P35579	P35580 [1546-1562]; P35579 [1539-1555]		0	1962.9	1.06611e+07	Shared	High	High	7.405e-05	1.439e-11	4.91	100.64
		FALSE	High	[K].TSDVNETQPPQSE.[-]		1	1	3	P35580	P35580 [1964-1976]		0	1431.62	41656556		High	High	7.405e-05	1.769e-05	3.2	32.41
		FALSE	High	[K].TSDVNETQPPQSE.[-]	1xDeamidated [Q8]	1	1	1	P35580	P35580 [1964-1976]		0	1432.61	1.08951e+06		High	High	0.000214	0.003247	2.84	33.21
		FALSE	High	[K].TTLQVDTLNAELAAER.[S]		1	1	9	P35580	P35580 [1762-1777]		0	1744.91	3.59209e+08		High	High	7.405e-05	1.447e-11	3.98	78.56
		FALSE	High	[K].TTLQVDTLNAELAAER.[S]	1xDeamidated [N/Q]	1	1	5	P35580	P35580 [1762-1777]		0	1745.89	8.37156e+06		High	High	7.405e-05	1.367e-09	4.12	82
		FALSE	High	[R].TVGQLYK.[E]		3	4	2	P35580; P35579; Q7Z406	P35580 [652-658]; P35579 [645-651]; Q7Z406 [669-675]		0	808.456	9244107	Shared	High	High	0.0004575	0.01183	1.42	27.22
		FALSE	High	[K].VDDDLGTIESLEEAK.[K]		1	1	5	P35580	P35580 [1380-1394]		0	1633.78	340430096		High	High	7.405e-05	1.36e-10	4.07	82.15
		FALSE	High	[K].VDDDLGTIESLEEAKK.[K]		1	1	2	P35580	P35580 [1380-1395]		1	1761.88	1.24232e+07		High	High	7.405e-05	3.093e-09	4.39	69.1
		FALSE	High	[K].VEGELEEMER.[K]		1	1	2	P35580	P35580 [871-880]		0	1220.55	421675168		High	High	7.405e-05	3.453e-05	2.72	44.5
		FALSE	High	[K].VEGELEEMER.[K]	1xOxidation [M8]	1	1	10	P35580	P35580 [871-880]		0	1236.54	2.125e+07		High	High	7.405e-05	1.117e-05	2.85	29.45
		FALSE	High	[K].VKPLLQVTR.[Q]		2	3	6	P35580; Q7Z406	P35580 [841-849]; Q7Z406 [858-866]		0	1053.68	938729850	Shared	High	High	7.405e-05	0.0006796	2.99	35.92
		FALSE	High	[K].VIQYLAHVASSHK.[G]		1	1	22	P35580	P35580 [191-203]		0	1452.8	5.05214e+08		High	High	7.405e-05	4.15e-09	4.11	38.58
		FALSE	High	[K].VVSSVLQFGNISFK.[K]		1	1	25	P35580	P35580 [349-362]		0	1524.84	1.94237e+08		High	High	7.405e-05	3.47e-09	3.92	97.16
		FALSE	High	[R].YEILTPNAIPK.[G]		2	2	4	P35580; Q7Z406	P35580 [728-738]; Q7Z406 [745-755]		0	1258.7	1.42727e+08	Shared	High	High	7.405e-05	2.413e-06	2.69	71.14
		FALSE	High	[R].YLFVDR.[A]		1	1	6	P35580	P35580 [13-18]		0	812.43	5.97537e+08		High	High	0.00177	0.04981	1.76	52.23
FALSE	High	Master Protein	P35579	Myosin-9 OS=Homo sapiens OX=9606 GN=MYH9 PE=1 SV=4	0	50	100	1250	87	1960	226.4	5.6	3938.16	100	2.55414e+10	High	1	Phospho [S628; T630]
	Checked	Protein Group ID	# Proteins	# Unique Peptides	# Peptides	# PSMs	Group Description	Found in Sample: [S3] F3: Sample
	FALSE	1458	1	87	100	1250	[Master Protein] Myosin-9 OS=Homo sapiens OX=9606 GN=MYH9 PE=1 SV=4	High
		Checked	Confidence	Annotated Sequence	Modifications	# Protein Groups	# Proteins	# PSMs	Master Protein Accessions	Positions in Master Proteins	Modifications in Master Proteins	# Missed Cleavages	Theo. MH+ [Da]	Abundance: F3: Sample	Quan Info	Found in Sample: [S3] F3: Sample	Confidence (by Search Engine): Sequest HT	Percolator q-Value (by Search Engine): Sequest HT	Percolator PEP (by Search Engine): Sequest HT	XCorr (by Search Engine): Sequest HT	Top Apex RT [min]
		FALSE	High	[K].ADEWLMK.[N]		2	2	2	P35580; P35579	P35580 [588-594]; P35579 [581-587]		0	892.423	346537504	Shared	High	High	0.00241	0.06637	2.27	52.67
		FALSE	High	[K].ADEWLMK.[N]	1xOxidation [M6]	2	2	11	P35580; P35579	P35580 [588-594]; P35579 [581-587]		0	908.418	6.98028e+07	Shared	High	High	0.00177	0.05033	1.89	37.81
		FALSE	High	[R].AGVLAHLEEER.[D]		2	2	11	P35580; P35579	P35580 [772-782]; P35579 [765-775]		0	1223.64	7.88816e+08	Shared	High	High	7.405e-05	4.263e-08	3.42	45.9
		FALSE	High	[R].ALEEAMEQK.[A]		1	1	2	P35579	P35579 [1484-1492]		0	1048.5	168588544		High	High	7.405e-05	0.0003625	2.34	31.24
		FALSE	High	[R].ALEEAMEQK.[A]	1xDeamidated [Q8]	1	1	1	P35579	P35579 [1484-1492]		0	1049.48	10310572		High	High	7.405e-05	0.0001974	2.29	32.63
		FALSE	High	[R].ALEEAMEQK.[A]	1xOxidation [M6]	1	1	25	P35579	P35579 [1484-1492]		0	1064.49	4.58699e+07		High	High	7.405e-05	0.0002879	2.02	29.67
		FALSE	High	[K].ALELDSNLYR.[I]		1	1	3	P35579	P35579 [746-755]		0	1193.62	557368064		High	High	7.405e-05	9.006e-05	2.93	65.4
		FALSE	High	[K].ALELDSNLYR.[I]	1xDeamidated [N7]	1	1	2	P35579	P35579 [746-755]		0	1194.6	9319408		High	High	7.405e-05	5.694e-05	2.69	68.18
		FALSE	High	[R].ALEQQVEEMK.[T]		1	1	3	P35579	P35579 [1529-1538]		0	1204.59	8.1776e+08		High	High	7.405e-05	9.107e-06	3.07	45.46
		FALSE	High	[R].ALEQQVEEMK.[T]	1xDeamidated [Q5]	1	1	1	P35579	P35579 [1529-1538]		0	1205.57	9541060		High	High	7.405e-05	0.0001315	2.21	52.53
		FALSE	High	[R].ALEQQVEEMK.[T]	1xOxidation [M9]	1	1	13	P35579	P35579 [1529-1538]		0	1220.58	6.19489e+07		High	High	7.405e-05	3.116e-05	2.66	32.24
		FALSE	High	[R].ALEQQVEEMK.[T]	1xDeamidated [Q4]; 1xOxidation [M9]	1	1	1	P35579	P35579 [1529-1538]		0	1221.57	6055247		High	High	0.0005155	0.01771	1.62	34.78
		FALSE	High	[K].ANLQIDQINTDLNLER.[S]		1	1	3	P35579	P35579 [1755-1770]		0	1869.97	108225468		High	High	7.405e-05	2.038e-09	4.21	86.36
		FALSE	High	[K].ANLQIDQINTDLNLER.[S]	1xDeamidated [N/Q]	1	1	3	P35579	P35579 [1755-1770]		0	1870.95	5.71221e+06		High	High	7.405e-05	7.935e-09	3.65	89.06
		FALSE	High	[K].ASITALEAK.[I]		1	1	3	P35579	P35579 [1807-1815]		0	903.515	978591681		High	High	7.405e-05	0.0004152	1.68	36.67
		FALSE	High	[R].DELADEIANSSGK.[G]		1	1	7	P35579	P35579 [1704-1716]		0	1348.62	4.88365e+08		High	High	7.405e-05	1.531e-07	3.66	55.46
		FALSE	High	[R].DELADEIANSSGK.[G]	1xDeamidated [N9]	1	1	2	P35579	P35579 [1704-1716]		0	1349.61	13093870		High	High	7.405e-05	2.095e-07	3.53	47.67
		FALSE	High	[K].DFSALESQLQDTQELLQEENR.[Q]		1	1	6	P35579	P35579 [1302-1322]		0	2493.17	8.33459e+08		High	High	7.405e-05	5.523e-15	5.9	107.94
		FALSE	High	[K].DFSALESQLQDTQELLQEENR.[Q]	1xDeamidated [Q8]	1	1	2	P35579	P35579 [1302-1322]		0	2494.16	1.23132e+07		High	High	7.405e-05	2.672e-14	5.74	109.42
		FALSE	High	[K].DLEAHIDSANK.[N]		1	1	3	P35579	P35579 [1621-1631]		0	1212.59	4.94288e+08		High	High	7.405e-05	3.526e-07	4.65	32.13
		FALSE	High	[K].DLEGLSQR.[H]		1	1	4	P35579	P35579 [1393-1400]		0	917.469	5.7806e+08		High	High	0.0002737	0.005865	1.77	36.82
		FALSE	High	[R].DLGEELEALK.[T]		1	2	2	P35579	P35579 [1136-1145]		0	1116.58	478697952		High	High	7.405e-05	0.0001034	2.49	84.8
		FALSE	High	[R].DLGEELEALKTELEDTLDSTAAQQELR.[S]		1	1	2	P35579	P35579 [1136-1162]		1	3017.48	38452197		High	High	7.405e-05	9.791e-11	9.45	110.46
		FALSE	High	[K].DMFQETMEAMR.[I]		1	1	4	P35579	P35579 [317-327]		0	1388.56	250113762		High	High	7.405e-05	6.586e-06	2.42	90.9
		FALSE	High	[K].DMFQETMEAMR.[I]	1xOxidation [M]	1	1	20	P35579	P35579 [317-327]		0	1404.56	1.15454e+08		High	High	7.405e-05	3.154e-05	2.53	69.95
		FALSE	High	[K].DMFQETMEAMR.[I]	2xOxidation [M7; M]	1	1	10	P35579	P35579 [317-327]		0	1420.55	1.38383e+07		High	High	7.405e-05	4.05e-05	1.89	90.92
		FALSE	High	[K].DMFQETMEAMR.[I]	3xOxidation [M2; M7; M10]	1	1	3	P35579	P35579 [317-327]		0	1436.55	9.34774e+06		High	High	7.405e-05	7.788e-05	2.04	90.91
		FALSE	High	[K].DVLLQVDDER.[R]		1	1	2	P35579	P35579 [1846-1855]		0	1201.61	310851200		High	High	7.405e-05	0.0001015	2.91	59.22
		FALSE	High	[K].DVLLQVDDER.[R]	1xDeamidated [Q5]	1	1	1	P35579	P35579 [1846-1855]		0	1202.59	3.3406e+06		High	High	7.405e-05	0.0009019	2.74	62.95
		FALSE	High	[R].EEILAQAK.[E]		1	1	3	P35579	P35579 [1662-1669]		0	901.499	2.60386e+08		High	High	7.405e-05	0.002147	1.54	29.44
		FALSE	High	[R].EEILAQAK.[E]	1xDeamidated [Q6]	1	1	1	P35579	P35579 [1662-1669]		0	902.483	7.43484e+06		High	High	0.0006344	0.02117	1.5	33.05
		FALSE	High	[K].EEVGEEAIVELVENGK.[K]		1	1	7	P35579	P35579 [48-63]		0	1743.86	3.22276e+07		High	High	7.405e-05	3.449e-12	4.85	102.38
		FALSE	High	[K].EEVGEEAIVELVENGK.[K]	1xDeamidated [N14]	1	1	16	P35579	P35579 [48-63]		0	1744.85	4.07804e+07		High	High	7.405e-05	8.073e-12	4.94	104.35
		FALSE	High	[K].EEVGEEAIVELVENGKK.[V]	1xDeamidated [N14]	1	1	5	P35579	P35579 [48-64]		1	1872.94	1.09046e+07		High	High	7.405e-05	1.397e-09	5.11	84.73
		FALSE	High	[R].ELEDATETADAMNR.[E]		1	1	11	P35579	P35579 [1899-1912]		0	1565.67	5.92867e+08		High	High	7.405e-05	1.397e-09	4.04	45.91
		FALSE	High	[R].ELEDATETADAMNR.[E]	1xOxidation [M12]	1	1	20	P35579	P35579 [1899-1912]		0	1581.67	6.20324e+07		High	High	7.405e-05	8.372e-09	3.34	33.67
		FALSE	High	[R].EMEAELEDER.[K]		1	1	2	P35579	P35579 [1593-1602]		0	1250.52	50183804		High	High	7.405e-05	1.466e-05	3.11	40.02
		FALSE	High	[R].EMEAELEDER.[K]	1xOxidation [M2]	1	1	2	P35579	P35579 [1593-1602]		0	1266.52	1.86409e+06		High	High	7.405e-05	0.0001924	2.37	38.89
		FALSE	High	[R].EMEAELEDERK.[Q]		1	1	2	P35579	P35579 [1593-1603]		1	1378.62	4.06625e+07		High	High	7.405e-05	2.945e-07	2.85	32.39
		FALSE	High	[K].EQADFAIEALAK.[A]		2	2	22	P35579; Q7Z406	P35579 [408-419]; Q7Z406 [434-445]		0	1305.67	4.09785e+08	Shared	High	High	7.405e-05	1.398e-05	2.84	76.88
		FALSE	High	[K].EQADFAIEALAK.[A]	1xDeamidated [Q2]	2	2	2	P35579; Q7Z406	P35579 [408-419]; Q7Z406 [434-445]		0	1306.65	3.37383e+06	Shared	High	High	7.405e-05	1.093e-05	2.94	80.12
		FALSE	High	[R].EQEVNILK.[K]		1	1	1	P35579	P35579 [1166-1173]		0	972.536	587774336		High	High	0.000214	0.003171	2.01	39.12
		FALSE	High	[R].EQEVNILK.[K]	1xDeamidated [N/Q]	1	1	2	P35579	P35579 [1166-1173]		0	973.52	1.02323e+07		High	High	0.0003404	0.008035	2.08	42.84
		FALSE	High	[R].EQLEEEEEAKHNLEK.[Q]		1	1	3	P35579	P35579 [1343-1357]		1	1854.87	19677682		High	High	7.405e-05	3.269e-09	3.48	33.17
		FALSE	High	[K].FDQLLAEEK.[SNTA]		3	4	3	P35580; P35579; Q7Z406	P35580 [1453-1461]; P35579 [1446-1454]; Q7Z406 [1470-1478]		0	1092.56	5.46864e+08	Shared	High	High	7.405e-05	0.0002908	2.59	49.08
		FALSE	High	[K].FDQLLAEEK.[SNTA]	1xDeamidated [Q3]	3	4	1	P35580; P35579; Q7Z406	P35580 [1453-1461]; P35579 [1446-1454]; Q7Z406 [1470-1478]		0	1093.54	5168010	Shared	High	High	7.405e-05	0.001745	2.74	53.32
		FALSE	High	[R].FLSNGHVTIPGQQDK.[D]		1	1	4	P35579	P35579 [302-316]		0	1640.84	1.22113e+08		High	High	7.405e-05	2.065e-11	4.66	48.31
		FALSE	High	[R].FLSNGHVTIPGQQDK.[D]	1xDeamidated [N/Q]	1	1	14	P35579	P35579 [302-316]		0	1641.82	6.00567e+08		High	High	7.405e-05	6.175e-13	4.92	56.14
		FALSE	High	[R].FLSNGHVTIPGQQDK.[D]	2xDeamidated [N4; Q12]	1	1	2	P35579	P35579 [302-316]		0	1642.81	10774583		High	High	7.405e-05	1.074e-06	3.77	57.23
		FALSE	High	[K].FVSELWK.[D]		1	1	12	P35579	P35579 [607-613]		0	908.488	6.61734e+08		High	High	0.0004575	0.0116	1.76	64.62
		FALSE	High	[R].GDLPFVVPR.[R]		1	1	3	P35579	P35579 [1924-1932]		0	999.562	1.7314e+08		High	High	7.405e-05	0.001403	1.76	75.02
		FALSE	High	[K].HEAMITDLEER.[L]		1	1	7	P35579	P35579 [1025-1035]		0	1343.63	280011312		High	High	7.405e-05	9.273e-10	3.49	45.15
		FALSE	High	[K].HEAMITDLEER.[L]	1xOxidation [M4]	1	1	19	P35579	P35579 [1025-1035]		0	1359.62	5.17246e+07		High	High	7.405e-05	1.313e-07	3.06	35.37
		FALSE	High	[R].HEMPPHIYAITDTAYR.[S]		1	1	17	P35579	P35579 [144-159]		0	1914.92	9.91067e+07		High	High	7.405e-05	5.782e-14	5.65	58.26
		FALSE	High	[R].HEMPPHIYAITDTAYR.[S]	1xOxidation [M3]	1	1	23	P35579	P35579 [144-159]		0	1930.91	8.57015e+07		High	High	7.405e-05	4.202e-12	5.22	72.98
		FALSE	High	[K].HSQAVEELAEQLEQTK.[R]		1	1	23	P35579	P35579 [1194-1209]		0	1839.91	3.41258e+08		High	High	7.405e-05	5.177e-14	7.15	74.16
		FALSE	High	[K].HSQAVEELAEQLEQTK.[R]	1xDeamidated [Q3]	1	1	2	P35579	P35579 [1194-1209]		0	1840.89	2.26901e+06		High	High	7.405e-05	5.217e-14	6.24	77.78
		FALSE	High	[K].KANLQIDQINTDLNLER.[S]		1	1	2	P35579	P35579 [1754-1770]		1	1998.06	5.6009e+06		High	High	7.405e-05	5.723e-12	4.09	73.76
		FALSE	High	[KR].KEEELQAALAR.[LVA]		2	3	3	P35579; Q7Z406	P35579 [1081-1091]; Q7Z406 [1105-1115]		1	1257.68	6.26575e+07	Shared	High	High	7.405e-05	3.542e-06	3.14	36.43
		FALSE	High	[KR].KFDQLLAEEK.[SNTA]		3	4	6	P35580; P35579; Q7Z406	P35580 [1452-1461]; P35579 [1445-1454]; Q7Z406 [1469-1478]		1	1220.65	4.71345e+08	Shared	High	High	7.405e-05	4.068e-06	3.91	43.81
		FALSE	High	[R].KKVEAQLQELQVK.[F]		1	1	5	P35579	P35579 [1248-1260]		2	1540.91	120969432		High	High	7.405e-05	3.178e-08	4.09	36.49
		FALSE	High	[R].KKVEAQLQELQVK.[F]	1xDeamidated [Q11]	1	1	1	P35579	P35579 [1248-1260]		2	1541.89	685838		High	High	0.0001463	0.002325	3.04	41.57
		FALSE	High	[R].KLEGDSTDLSDQIAELQAQIAELK.[M]		1	1	2	P35579	P35579 [1052-1075]		1	2615.34	7893716		High	High	7.405e-05	1.086e-10	6.32	109.43
		FALSE	High	[K].KLEMDLK.[D]		1	1	2	P35579	P35579 [1614-1620]		1	876.486	79383976		High	High	7.405e-05	0.001154	2.44	31.76
		FALSE	High	[K].KLEMDLK.[D]	1xOxidation [M4]	1	1	12	P35579	P35579 [1614-1620]		1	892.481	1.13482e+07		High	High	0.000214	0.00383	2.02	29.78
		FALSE	High	[K].KLVWVPSDK.[S]		1	1	5	P35579	P35579 [30-38]		1	1071.62	137121772		High	High	7.405e-05	2.286e-05	3.39	43.98
		FALSE	High	[K].KVEAQLQELQVK.[F]		1	1	7	P35579	P35579 [1249-1260]		1	1412.81	3.30181e+08		High	High	7.405e-05	8.653e-10	4.5	45.38
		FALSE	High	[K].KVEAQLQELQVK.[F]	1xDeamidated [Q]	1	1	5	P35579	P35579 [1249-1260]		1	1413.79	1.4643e+07		High	High	7.405e-05	5.268e-09	4.69	48.25
		FALSE	High	[K].KVIQYLAYVASSHK.[S]		1	1	7	P35579	P35579 [186-199]		1	1606.9	2.51718e+07		High	High	7.405e-05	1.594e-09	3.76	63.17
		FALSE	High	[R].IAEFTTNLTEEEEK.[S]		1	1	12	P35579	P35579 [1001-1014]		0	1653.79	6.65774e+08		High	High	7.405e-05	2.336e-09	3.88	63.23
		FALSE	High	[R].IAQLEEELEEEQGNTELINDR.[L]		1	1	14	P35579	P35579 [1731-1751]		0	2472.17	3.51238e+08		High	High	7.405e-05	9.802e-15	6.09	88.72
		FALSE	High	[R].IAQLEEELEEEQGNTELINDR.[L]	1xDeamidated [N/Q]	1	1	10	P35579	P35579 [1731-1751]		0	2473.16	3.11666e+07		High	High	7.405e-05	6.365e-13	5.01	89.9
		FALSE	High	[K].IAQLEEQLDNETK.[E]		1	1	11	P35579	P35579 [1816-1828]		0	1530.76	8.95322e+08		High	High	7.405e-05	1.431e-08	4.18	55.69
		FALSE	High	[K].IAQLEEQLDNETK.[E]	1xDeamidated [N/Q]	1	1	7	P35579	P35579 [1816-1828]		0	1531.75	4.38236e+07		High	High	7.405e-05	1.669e-08	3.85	53.22
		FALSE	High	[K].LDPHLVLDQLR.[C]		2	2	9	P35580; P35579	P35580 [690-700]; P35579 [683-693]		0	1318.75	1.65089e+09	Shared	High	High	7.405e-05	1.752e-06	3.43	78.5
		FALSE	High	[K].LDPHLVLDQLR.[C]	1xDeamidated [Q9]	2	2	1	P35580; P35579	P35580 [690-700]; P35579 [683-693]		0	1319.73	14017233	Shared	High	High	7.405e-05	3.353e-07	3.32	83.19
		FALSE	High	[K].LEGDSTDLSDQIAELQAQIAELK.[M]		1	1	1	P35579	P35579 [1053-1075]		0	2487.25	9636158		High	High	7.405e-05	9.379e-13	7.32	110
		FALSE	High	[K].LEGDSTDLSDQIAELQAQIAELK.[M]	1xDeamidated [Q11]	1	1	1	P35579	P35579 [1053-1075]		0	2488.23		Not Reliable	High	High	7.405e-05	1.822e-08	5.17
		FALSE	High	[K].LEMDLK.[D]		1	1	2	P35579	P35579 [1615-1620]		0	748.391	276987200		High	High	0.004791	0.1277	1.59	39.83
		FALSE	High	[K].LEMDLK.[D]	1xOxidation [M3]	1	1	16	P35579	P35579 [1615-1620]		0	764.386	1.46026e+07		High	High	0.001068	0.02756	1.26	31.97
		FALSE	High	[R].LEVNLQAMK.[A]		1	1	6	P35579	P35579 [1558-1566]		0	1045.57	4.35484e+08		High	High	7.405e-05	0.0003364	2.53	59.23
		FALSE	High	[R].LEVNLQAMK.[A]	1xDeamidated [Q6]	1	1	1	P35579	P35579 [1558-1566]		0	1046.56	10455920		High	High	7.405e-05	0.001364	2.11	62.95
		FALSE	High	[R].LEVNLQAMK.[A]	1xOxidation [M8]	1	1	10	P35579	P35579 [1558-1566]		0	1061.57	9.94409e+07		High	High	7.405e-05	0.0002296	2.3	41.57
		FALSE	High	[R].LEVNLQAMK.[A]	1xDeamidated [Q6]; 1xOxidation [M8]	1	1	1	P35579	P35579 [1558-1566]		0	1062.55	610621		High	High	0.0001463	0.002477	2.08	62.99
		FALSE	High	[K].LKDVLLQVDDER.[R]		1	1	4	P35579	P35579 [1844-1855]		1	1442.78	259400800		High	High	7.405e-05	4.321e-08	3.88	56.43
		FALSE	High	[K].LKDVLLQVDDER.[R]	1xDeamidated [Q7]	1	1	1	P35579	P35579 [1844-1855]		1	1443.77	1.79045e+06		High	High	0.000214	0.003038	3.33	59.96
		FALSE	High	[R].IIGLDQVAGMSETALPGAFK.[T]	1xOxidation [M10]	1	1	22	P35579	P35579 [618-637]		0	2034.06	2.62736e+08		High	High	7.405e-05	2.396e-13	5.71	97.71
		FALSE	High	[R].IIGLDQVAGMSETALPGAFK.[T]	1xDeamidated [Q6]; 1xOxidation [M10]	1	1	1	P35579	P35579 [618-637]		0	2035.04		Not Reliable	High	High	7.405e-05	6.838e-06	3.14
		FALSE	High	[R].IIGLDQVAGMSETALPGAFK.[T]	1xPhospho [S/T]	1	1	3	P35579	P35579 [618-637]	P35579 1xPhospho [S/T]	0	2098.03	695050		High	High	7.405e-05	0.0006986	2.58	97.69
		FALSE	High	[K].LMATLR.[N]		2	2	3	P35580; P35579	P35580 [664-669]; P35579 [657-662]		0	704.412	1.18053e+09	Shared	High	High	0.004164	0.1163	1.39	33.13
		FALSE	High	[K].LMATLR.[N]	1xOxidation [M2]	2	2	23	P35580; P35579	P35580 [664-669]; P35579 [657-662]		0	720.407	4.24561e+08	Shared	High	High	0.003268	0.0906	1.49	32.29
		FALSE	High	[R].IMGIPEEEQMGLLR.[V]		1	1	8	P35579	P35579 [328-341]		0	1615.82	4.12223e+08		High	High	7.405e-05	1.688e-08	2.45	91.41
		FALSE	High	[R].IMGIPEEEQMGLLR.[V]	1xDeamidated [Q9]	1	1	2	P35579	P35579 [328-341]		0	1616.8	3.05125e+06		High	High	7.405e-05	2.288e-08	2.95	95.24
		FALSE	High	[R].IMGIPEEEQMGLLR.[V]	1xOxidation [M]	1	1	23	P35579	P35579 [328-341]		0	1631.81	2.54724e+08		High	High	7.405e-05	1.635e-08	2.31	81.28
		FALSE	High	[R].IMGIPEEEQMGLLR.[V]	1xDeamidated [Q9]; 1xOxidation [M2]	1	1	1	P35579	P35579 [328-341]		0	1632.8	1.49868e+06		High	High	0.00241	0.06762	2.49	90.24
		FALSE	High	[R].IMGIPEEEQMGLLR.[V]	2xOxidation [M2; M10]	1	1	12	P35579	P35579 [328-341]		0	1647.81	5.89222e+07		High	High	7.405e-05	1e-07	2.64	70.19
		FALSE	High	[R].IMGIPEEEQMGLLR.[V]	1xDeamidated [Q9]; 2xOxidation [M2; M10]	1	1	1	P35579	P35579 [328-341]		0	1648.79	222995		High	High	0.005345	0.1472	2.01	90.05
		FALSE	High	[R].INFDVNGYIVGANIETYLLEK.[S]		1	1	4	P35579	P35579 [241-261]		0	2385.23	1.62183e+06		High	High	7.405e-05	3.031e-12	5.57	111.04
		FALSE	High	[R].INFDVNGYIVGANIETYLLEK.[S]	1xDeamidated [N6]	1	1	3	P35579	P35579 [241-261]		0	2386.22	1.17206e+07		High	High	7.405e-05	1.032e-12	5.77	110.23
		FALSE	High	[R].INFDVNGYIVGANIETYLLEK.[S]	2xDeamidated [N6; N]	1	1	3	P35579	P35579 [241-261]		0	2387.2	1.48399e+06		High	High	7.405e-05	2.221e-08	2.94	110.92
		FALSE	High	[K].LQEMEGTVK.[S]		1	1	4	P35579	P35579 [1794-1802]		0	1034.52	231996720		High	High	7.405e-05	0.000207	2.67	29.52
		FALSE	High	[K].LQEMEGTVK.[S]	1xDeamidated [Q2]	1	1	1	P35579	P35579 [1794-1802]		0	1035.5	9378528		High	High	7.405e-05	0.0009474	2.3	32.17
		FALSE	High	[K].LQEMEGTVK.[S]	1xOxidation [M4]	1	1	27	P35579	P35579 [1794-1802]		0	1050.51	66622234		High	High	7.405e-05	0.0001881	1.45	27.49
		FALSE	High	[R].LQQELDDLLVDLDHQR.[Q]		1	1	14	P35579	P35579 [1418-1433]		0	1949.99	5.82041e+08		High	High	7.405e-05	2.773e-12	5.1	104.36
		FALSE	High	[R].LQQELDDLLVDLDHQR.[Q]	2xDeamidated [Q3; Q15]	1	1	1	P35579	P35579 [1418-1433]		0	1951.96		Not Reliable	High	High	0.002356	0.06444	1.97
		FALSE	High	[K].LQQLFNHTMFILEQEEYQR.[E]		2	3	3	P35580; P35579	P35580 [483-501]; P35579 [476-494]		0	2467.21	2.41446e+07	Shared	High	High	7.405e-05	1.897e-12	6.74	109.46
		FALSE	High	[K].LQQLFNHTMFILEQEEYQR.[E]	1xOxidation [M9]	2	3	3	P35580; P35579	P35580 [483-501]; P35579 [476-494]		0	2483.2	11828183	Shared	High	High	7.405e-05	6.358e-08	3.24	104.99
		FALSE	High	[K].LQVELDNVTGLLSQSDSK.[S]		1	1	22	P35579	P35579 [1278-1295]		0	1946.01	1.64213e+08		High	High	7.405e-05	1.63e-13	5.22	96.95
		FALSE	High	[K].LQVELDNVTGLLSQSDSK.[S]	1xDeamidated [N7]	1	1	1	P35579	P35579 [1278-1295]		0	1946.99		Not Reliable	High	High	0.0004021	0.008384	1.44
		FALSE	High	[K].IRELESQISELQEDLESER.[A]		1	1	2	P35579	P35579 [1106-1124]		1	2303.14	7.75752e+06		High	High	7.405e-05	7.051e-12	6.08	105.97
		FALSE	High	[R].LTEMETLQSQLMAEK.[L]		1	1	7	P35579	P35579 [868-882]		0	1751.86	4.73454e+08		High	High	7.405e-05	1.887e-10	4.77	86.23
		FALSE	High	[R].LTEMETLQSQLMAEK.[L]	1xDeamidated [Q]	1	1	5	P35579	P35579 [868-882]		0	1752.84	9.51461e+06		High	High	7.405e-05	5.124e-11	4.87	92.3
		FALSE	High	[R].LTEMETLQSQLMAEK.[L]	1xOxidation [M]	1	1	27	P35579	P35579 [868-882]		0	1767.85	1.28464e+08		High	High	7.405e-05	2.461e-11	4.85	86.27
		FALSE	High	[R].LTEMETLQSQLMAEK.[L]	2xDeamidated [Q8; Q10]; 1xOxidation [M4]	1	1	1	P35579	P35579 [868-882]		0	1769.82	516494		High	High	0.00241	0.06566	1.45	80.02
		FALSE	High	[R].LTEMETLQSQLMAEK.[L]	2xOxidation [M4; M12]	1	1	4	P35579	P35579 [868-882]		0	1783.85	1.32897e+07		High	High	7.405e-05	7.58e-09	4.55	86.29
		FALSE	High	[R].LTEMETLQSQLMAEK.[L]	1xDeamidated [Q]; 2xOxidation [M4; M12]	1	1	2	P35579	P35579 [868-882]		0	1784.83	118357		High	High	7.405e-05	9.167e-09	3.14	96.64
		FALSE	High	[K].LVWVPSDK.[S]		1	1	5	P35579	P35579 [31-38]		0	943.525	2.89065e+08		High	High	7.405e-05	0.001749	1.49	55.52
		FALSE	High	[K].MQLAKKEEELQAALAR.[LV]		1	2	1	P35579	P35579 [1076-1091]		2	1828.99	1.25643e+06		High	High	7.405e-05	0.0003078	1.93	65.04
		FALSE	High	[K].MQQNIQELEEQLEEEESAR.[Q]		1	1	4	P35579	P35579 [941-959]		0	2333.06	66897853		High	High	7.405e-05	2.451e-14	5.64	95.47
		FALSE	High	[K].MQQNIQELEEQLEEEESAR.[Q]	1xDeamidated [N/Q]	1	1	3	P35579	P35579 [941-959]		0	2334.04	971791		High	High	7.405e-05	1.162e-09	4.91	99.08
		FALSE	High	[K].MQQNIQELEEQLEEEESAR.[Q]	1xOxidation [M1]	1	1	8	P35579	P35579 [941-959]		0	2349.05	100684224		High	High	7.405e-05	1.106e-14	6.4	91.38
		FALSE	High	[K].NFINNPLAQADWAAK.[K]		1	1	7	P35579	P35579 [15-29]		0	1672.84	3.99789e+08		High	High	7.405e-05	4.05e-09	3.31	91.07
		FALSE	High	[K].NFINNPLAQADWAAK.[K]	1xDeamidated [N/Q]	1	1	6	P35579	P35579 [15-29]		0	1673.83	4.05619e+07		High	High	7.405e-05	8.875e-09	3.37	104.53
		FALSE	High	[K].NKHEAMITDLEER.[L]		1	1	12	P35579	P35579 [1023-1035]		1	1585.76	3.00867e+07		High	High	7.405e-05	1.893e-09	4.88	38.55
		FALSE	High	[K].NKHEAMITDLEER.[L]	1xDeamidated [N1]	1	1	1	P35579	P35579 [1023-1035]		1	1586.75	753274		High	High	7.405e-05	0.0007827	2.48	44.87
		FALSE	High	[K].NKHEAMITDLEER.[L]	1xOxidation [M6]	1	1	3	P35579	P35579 [1023-1035]		1	1601.76	3980286		High	High	7.405e-05	2.834e-06	4.07	32.78
		FALSE	High	[K].NLPIYSEEIVEMYK.[G]		1	1	9	P35579	P35579 [126-139]		0	1727.86	1.76273e+08		High	High	7.405e-05	7.408e-08	2.96	98.39
		FALSE	High	[K].NLPIYSEEIVEMYK.[G]	1xOxidation [M12]	1	1	17	P35579	P35579 [126-139]		0	1743.85	6.76204e+07		High	High	7.405e-05	2.683e-08	4.12	88.71
		FALSE	High	[K].NLPIYSEEIVEMYK.[G]	1xDeamidated [N1]; 1xOxidation [M12]	1	1	1	P35579	P35579 [126-139]		0	1744.83	2247563		High	High	7.405e-05	8.116e-05	1.89	95.04
		FALSE	High	[K].NMDPLNDNIATLLHQSSDK.[F]		1	1	9	P35579	P35579 [588-606]		0	2126.02	2.97425e+08		High	High	7.405e-05	1.731e-14	4.66	89.67
		FALSE	High	[K].NMDPLNDNIATLLHQSSDK.[F]	1xDeamidated [N]	1	1	5	P35579	P35579 [588-606]		0	2127	1.91689e+07		High	High	7.405e-05	2.788e-15	5.29	92.9
		FALSE	High	[K].NMDPLNDNIATLLHQSSDK.[F]	1xOxidation [M2]	1	1	8	P35579	P35579 [588-606]		0	2142.01	1.39775e+08		High	High	7.405e-05	1.458e-15	6.06	82.79
		FALSE	High	[K].NMDPLNDNIATLLHQSSDK.[F]	1xDeamidated [N6]; 1xOxidation [M2]	1	1	1	P35579	P35579 [588-606]		0	2143	3.15719e+06		High	High	7.405e-05	1.403e-12	5.78	92.95
		FALSE	High	[R].NTDQASMPDNTAAQK.[V]		1	2	8	P35579	P35579 [359-373]		0	1591.7	8.31108e+07		High	High	7.405e-05	5.867e-09	4.03	25.06
		FALSE	High	[R].NTDQASMPDNTAAQK.[V]	1xDeamidated [Q]	1	2	3	P35579	P35579 [359-373]		0	1592.69	4.13221e+06		High	High	7.405e-05	5.427e-09	4.19	28.58
		FALSE	High	[R].NTDQASMPDNTAAQK.[V]	1xOxidation [M7]	1	2	26	P35579	P35579 [359-373]		0	1607.7	1.0715e+07		High	High	7.405e-05	2.535e-09	3.7	23.83
		FALSE	High	[R].NTNPNFVR.[C]		2	2	7	P35580; P35579	P35580 [670-677]; P35579 [663-670]		0	961.485	6.14864e+08	Shared	High	High	7.405e-05	0.00186	1.89	26.65
		FALSE	High	[R].NTNPNFVR.[C]	1xDeamidated [N5]	2	2	2	P35580; P35579	P35580 [670-677]; P35579 [663-670]		0	962.469	13862060	Shared	High	High	0.0004575	0.01342	2.08	30.2
		FALSE	High	[R].NWQWWR.[L]		1	2	2	P35579	P35579 [824-829]		0	975.458	8.45943e+06		High	High	0.002069	0.05533	1.89	82.42
		FALSE	High	[R].QAQQERDELADEIANSSGK.[G]		1	1	1	P35579	P35579 [1698-1716]		1	2088.98	1343482		High	High	7.405e-05	1.729e-07	4.52	50.69
		FALSE	High	[K].QIATLHAQVADMK.[K]		1	1	7	P35579	P35579 [1358-1370]		0	1425.75	4.56662e+08		High	High	7.405e-05	4.129e-08	4.3	43.27
		FALSE	High	[K].QIATLHAQVADMK.[K]	1xDeamidated [Q]	1	1	5	P35579	P35579 [1358-1370]		0	1426.74	2.41759e+07		High	High	7.405e-05	4.541e-09	3.75	45.67
		FALSE	High	[K].QIATLHAQVADMK.[K]	1xOxidation [M12]	1	1	19	P35579	P35579 [1358-1370]		0	1441.75	9.2908e+07		High	High	7.405e-05	1.445e-09	4.04	33.09
		FALSE	High	[K].QIATLHAQVADMK.[K]	1xDeamidated [Q8]; 1xOxidation [M12]	1	1	1	P35579	P35579 [1358-1370]		0	1442.73	2.82243e+06		High	High	0.000214	0.003768	1.42	43.44
		FALSE	High	[R].QLEEAEEEAQR.[A]		1	1	3	P35579	P35579 [1878-1888]		0	1331.61	58680964		High	High	7.405e-05	1.108e-06	3.18	30.72
		FALSE	High	[KR].QLLQANPILEAFGNAK.[T]		2	3	4	P35579; Q7Z406	P35579 [210-225]; Q7Z406 [237-252]		0	1726.95	559477707	Shared	High	High	7.405e-05	9.472e-10	4.27	104.13
		FALSE	High	[KR].QLLQANPILEAFGNAK.[T]	1xDeamidated [N/Q]	2	3	2	P35579; Q7Z406	P35579 [210-225]; Q7Z406 [237-252]		0	1727.93	12904473	Shared	High	High	7.405e-05	1.617e-09	3.7	105.38
		FALSE	High	[KR].QLLQANPILEAFGNAK.[T]	2xDeamidated [Q1; N14]	2	3	1	P35579; Q7Z406	P35579 [210-225]; Q7Z406 [237-252]		0	1728.92		Not Reliable	High	High	7.405e-05	2.814e-05	2.71
		FALSE	High	[R].QQQLTAMK.[V]	1xDeamidated [Q2]; 1xOxidation [M7]	1	2	1	P35579	P35579 [803-810]		0	964.477	29507.1		High	High	0.007149	0.2143	1.25	14.71
		FALSE	High	[R].QRYEILTPNSIPK.[G]		1	1	1	P35579	P35579 [719-731]		1	1558.86	1.17406e+06		High	High	0.0004021	0.008315	2.45	59.21
		FALSE	High	[K].RALEQQVEEMK.[T]		1	1	1	P35579	P35579 [1528-1538]		1	1360.69	4266185		High	High	7.405e-05	3.771e-05	3.37	35.59
		FALSE	High	[K].RDLGEELEALK.[T]		1	2	2	P35579	P35579 [1135-1145]		1	1272.68	5.82281e+06		High	High	7.405e-05	1.575e-05	2.85	63.47
		FALSE	High	[K].REQEVNILK.[K]		1	1	2	P35579	P35579 [1165-1173]		1	1128.64	71865390		High	High	7.405e-05	0.002205	3.28	30.9
		FALSE	High	[R].RGDLPFVVPR.[R]		1	1	8	P35579	P35579 [1923-1932]		1	1155.66	4.67741e+08		High	High	7.405e-05	8.332e-07	3.89	59.21
		FALSE	High	[K].RQLEEAEEEAQR.[A]		1	1	4	P35579	P35579 [1877-1888]		1	1487.71	2.41014e+06		High	High	7.405e-05	2.655e-07	5.05	25.72
		FALSE	High	[K].SGFEPASLK.[E]		1	1	2	P35579	P35579 [39-47]		0	935.483	482069472		High	High	7.405e-05	0.0002443	2.14	41.76
		FALSE	High	[K].SGFEPASLKEEVGEEAIVELVENGK.[K]		1	1	1	P35579	P35579 [39-63]		1	2660.33	944340		High	High	7.405e-05	2.362e-10	5.01	108.7
		FALSE	High	[K].SGFEPASLKEEVGEEAIVELVENGK.[K]	1xDeamidated [N23]	1	1	6	P35579	P35579 [39-63]		1	2661.31	4.53199e+06		High	High	7.405e-05	1.181e-13	4.56	109.41
		FALSE	High	[K].SMEAEMIQLQEELAAAER.[A]		1	1	4	P35579	P35579 [1677-1694]		0	2048.96	49173345		High	High	7.405e-05	5.765e-09	4.14	107.8
		FALSE	High	[K].SMEAEMIQLQEELAAAER.[A]	1xDeamidated [Q8]	1	1	1	P35579	P35579 [1677-1694]		0	2049.95		No Quan Values	High	High	7.405e-05	5.842e-08	3.56
		FALSE	High	[K].SMEAEMIQLQEELAAAER.[A]	1xOxidation [M]	1	1	20	P35579	P35579 [1677-1694]		0	2064.96	5.28943e+07		High	High	7.405e-05	1.142e-14	4.94	105.05
		FALSE	High	[K].SMEAEMIQLQEELAAAER.[A]	1xDeamidated [Q8]; 1xOxidation [M2]	1	1	2	P35579	P35579 [1677-1694]		0	2065.94		No Quan Values	High	High	0.0002737	0.007075	1.31
		FALSE	High	[K].SMEAEMIQLQEELAAAER.[A]	2xOxidation [M2; M6]	1	1	43	P35579	P35579 [1677-1694]		0	2080.95	6.54999e+07		High	High	7.405e-05	1.348e-13	5.42	83.31
		FALSE	High	[K].SMEAEMIQLQEELAAAER.[A]	1xDeamidated [Q8]; 2xOxidation [M2; M6]	1	1	1	P35579	P35579 [1677-1694]		0	2081.94	172398		High	High	7.405e-05	1.953e-06	3.87	99.64
		FALSE	High	[K].TDLLLEPYNK.[Y]		1	1	6	P35579	P35579 [290-299]		0	1205.64	4.60897e+08		High	High	7.405e-05	1.114e-05	2.82	66.07
		FALSE	High	[K].TELEDTLDSTAAQQELR.[S]		1	1	5	P35579	P35579 [1146-1162]		0	1919.92	326872960		High	High	7.405e-05	1.263e-10	5.01	73.15
		FALSE	High	[K].TELEDTLDSTAAQQELR.[S]	1xDeamidated [Q]	1	1	4	P35579	P35579 [1146-1162]		0	1920.9	1.05923e+07		High	High	7.405e-05	5.988e-11	4.41	76.24
		FALSE	High	[R].TEMEDLMSSK.[D]		1	1	3	P35579	P35579 [1504-1513]		0	1170.5	4.13307e+08		High	High	7.405e-05	2.606e-05	2.26	51.72
		FALSE	High	[R].TEMEDLMSSK.[D]	1xOxidation [M]	1	1	23	P35579	P35579 [1504-1513]		0	1186.5	9.45379e+07		High	High	7.405e-05	1.508e-05	3.03	32.79
		FALSE	High	[R].TEMEDLMSSK.[D]	2xOxidation [M3; M7]	1	1	8	P35579	P35579 [1504-1513]		0	1202.49	3.90586e+06		High	High	7.405e-05	2.52e-05	2.05	52.36
		FALSE	High	[K].THEAQIQEMR.[Q]		1	1	4	P35579	P35579 [1182-1191]		0	1242.59	94948743		High	High	7.405e-05	4.521e-06	2.65	22.13
		FALSE	High	[K].THEAQIQEMR.[Q]	1xDeamidated [Q]	1	1	2	P35579	P35579 [1182-1191]		0	1243.57	2.32694e+06		High	High	7.405e-05	2.258e-05	2.02	24.73
		FALSE	High	[K].THEAQIQEMR.[Q]	1xOxidation [M9]	1	1	27	P35579	P35579 [1182-1191]		0	1258.58	4.89239e+07		High	High	7.405e-05	0.0001242	2.56	22.15
		FALSE	High	[K].THEAQIQEMR.[Q]	1xDeamidated [Q]; 1xOxidation [M9]	1	1	2	P35579	P35579 [1182-1191]		0	1259.57	992298		High	High	0.002516	0.07565	2.46	24.11
		FALSE	High	[RK].TQLEELEDELQATEDAK.[L]		2	3	14	P35580; P35579	P35580 [1546-1562]; P35579 [1539-1555]		0	1961.92	4.60362e+08	Shared	High	High	7.405e-05	6.838e-13	5.01	97.33
		FALSE	High	[RK].TQLEELEDELQATEDAK.[L]	1xDeamidated [Q]	2	3	7	P35580; P35579	P35580 [1546-1562]; P35579 [1539-1555]		0	1962.9	1.06611e+07	Shared	High	High	7.405e-05	1.439e-11	4.91	100.64
		FALSE	High	[R].TVGQLYK.[E]		3	4	2	P35580; P35579; Q7Z406	P35580 [652-658]; P35579 [645-651]; Q7Z406 [669-675]		0	808.456	9244107	Shared	High	High	0.0004575	0.01183	1.42	27.22
		FALSE	High	[K].VAAYDKLEK.[T]		1	1	1	P35579	P35579 [1405-1413]		1	1036.57	4.16899e+06		High	High	7.405e-05	0.001224	2.41	23.71
		FALSE	High	[K].VEAQLQELQVK.[F]		1	1	4	P35579	P35579 [1250-1260]		0	1284.72	660635152		High	High	7.405e-05	8.791e-07	3.67	55.71
		FALSE	High	[K].VEAQLQELQVK.[F]	1xDeamidated [Q]	1	1	2	P35579	P35579 [1250-1260]		0	1285.7	18878773		High	High	7.405e-05	2.282e-06	2.76	58.24
		FALSE	High	[R].VEEEAAQKNMALK.[K]	1xOxidation [M10]	1	1	1	P35579	P35579 [1092-1104]		1	1476.74	107822		High	High	7.405e-05	0.001625	1.71	17.23
		FALSE	High	[R].VEEEAAQKNMALKK.[I]		1	1	1	P35579	P35579 [1092-1105]		2	1588.84	2.07073e+06		High	High	7.405e-05	0.001529	2.72	20.35
		FALSE	High	[K].VKPLLQVSR.[Q]		1	1	2	P35579	P35579 [834-842]		0	1039.66	159865824		High	High	0.0004575	0.01162	2.13	34.65
		FALSE	High	[K].VKPLLQVSR.[Q]	1xDeamidated [Q6]	1	1	1	P35579	P35579 [834-842]		0	1040.65	4505377		High	High	0.006174	0.1745	1.54	36.39
		FALSE	High	[K].VIQYLAYVASSHK.[S]		1	1	6	P35579	P35579 [187-199]		0	1478.8	3.10299e+08		High	High	7.405e-05	1.851e-08	4.05	65.66
		FALSE	High	[K].VIQYLAYVASSHK.[S]	1xDeamidated [Q3]	1	1	2	P35579	P35579 [187-199]		0	1479.78	5.62599e+06		High	High	7.405e-05	6.389e-08	3.5	69.25
		FALSE	High	[R].VISGVLQLGNIVFK.[K]		1	1	13	P35579	P35579 [342-355]		0	1486.9	3.65658e+08		High	High	7.405e-05	2.196e-09	3.91	106.28
		FALSE	High	[R].VISGVLQLGNIVFKK.[E]		1	1	1	P35579	P35579 [342-356]		1	1614.99	345607		High	High	0.0002737	0.005325	3.03	94.21
		FALSE	High	[K].VSHLLGINVTDFTR.[G]		1	1	36	P35579	P35579 [374-387]		0	1571.85	4.95348e+08		High	High	7.405e-05	3.167e-09	3.88	80.7
		FALSE	High	[K].VSHLLGINVTDFTR.[G]	1xDeamidated [N8]	1	1	1	P35579	P35579 [374-387]		0	1572.84	1.59228e+06		High	High	7.405e-05	1.906e-05	3.11	84.07
		FALSE	High	[R].VVFQEFR.[Q]		1	1	9	P35579	P35579 [712-718]		0	924.494	854764103		High	High	0.0004021	0.009945	1.6	55.27
		FALSE	High	[R].VVFQEFR.[Q]	1xDeamidated [Q4]	1	1	2	P35579	P35579 [712-718]		0	925.478	11622894		High	High	0.0004575	0.01071	1.54	59.16
		FALSE	High	[R].YEILTPNSIPK.[G]		1	1	1	P35579	P35579 [721-731]		0	1274.7	39697784		High	High	7.405e-05	1.58e-05	2.42	69.43
		FALSE	High	[R].YEILTPNSIPK.[G]	1xDeamidated [N7]	1	1	2	P35579	P35579 [721-731]		0	1275.68	14446684		High	High	7.405e-05	5.31e-06	2.55	69.73
		FALSE	High	[K].YLYVDK.[N]		1	1	2	P35579	P35579 [9-14]		0	800.419	453705184		High	High	0.002516	0.07695	1.54	34.32
FALSE	High	Master Protein	P54578	Ubiquitin carboxyl-terminal hydrolase 14 OS=Homo sapiens OX=9606 GN=USP14 PE=1 SV=3	0	51	26	798	26	494	56	5.3	2753.79	26	2.16624e+10	High	1	Phospho [S74; S143; S148; Y323]
	Checked	Protein Group ID	# Proteins	# Unique Peptides	# Peptides	# PSMs	Group Description	Found in Sample: [S3] F3: Sample
	FALSE	74	1	26	26	798	[Master Protein] Ubiquitin carboxyl-terminal hydrolase 14 OS=Homo sapiens OX=9606 GN=USP14 PE=1 SV=3	High
		Checked	Confidence	Annotated Sequence	Modifications	# Protein Groups	# Proteins	# PSMs	Master Protein Accessions	Positions in Master Proteins	Modifications in Master Proteins	# Missed Cleavages	Theo. MH+ [Da]	Abundance: F3: Sample	Quan Info	Found in Sample: [S3] F3: Sample	Confidence (by Search Engine): Sequest HT	Percolator q-Value (by Search Engine): Sequest HT	Percolator PEP (by Search Engine): Sequest HT	XCorr (by Search Engine): Sequest HT	Top Apex RT [min]
		FALSE	High	[K].AQLFALTGVQPAR.[Q]		1	1	10	P54578	P54578 [31-43]		0	1371.77	3.10331e+09		High	High	7.405e-05	2.379e-07	3.66	77.04
		FALSE	High	[K].AQLFALTGVQPAR.[Q]	1xDeamidated [Q]	1	1	4	P54578	P54578 [31-43]		0	1372.76	1.27102e+08		High	High	7.405e-05	1.126e-07	3.52	80.63
		FALSE	High	[R].ASGEMASAQYITAALR.[D]		1	1	44	P54578	P54578 [142-157]		0	1639.81	1.04454e+09		High	High	7.405e-05	3.643e-12	4.81	82.7
		FALSE	High	[R].ASGEMASAQYITAALR.[D]	1xDeamidated [Q9]	1	1	2	P54578	P54578 [142-157]		0	1640.79	8625836		High	High	7.405e-05	3.61e-10	5.02	86.46
		FALSE	High	[R].ASGEMASAQYITAALR.[D]	1xOxidation [M5]	1	1	89	P54578	P54578 [142-157]		0	1655.81	4.4898e+08		High	High	7.405e-05	8.242e-12	4.4	72.59
		FALSE	High	[R].ASGEMASAQYITAALR.[D]	1xDeamidated [Q9]; 1xOxidation [M5]	1	1	1	P54578	P54578 [142-157]		0	1656.79	383840		High	High	7.405e-05	0.0001251	2.66	101.59
		FALSE	High	[R].ASGEMASAQYITAALR.[D]	1xPhospho [S/Y/T]	1	1	10	P54578	P54578 [142-157]	P54578 1xPhospho [S]	0	1719.78	1.25357e+07		High	High	7.405e-05	1.165e-06	4.53	97.43
		FALSE	High	[R].ASGEMASAQYITAALR.[D]	1xPhospho [S]; 1xOxidation [M5]	1	1	5	P54578	P54578 [142-157]	P54578 1xPhospho [S]	0	1735.77	1.72467e+06		High	High	7.405e-05	1.573e-06	2.97	88.92
		FALSE	High	[K].DDDWGNIK.[I]		1	1	3	P54578	P54578 [55-62]		0	962.421	189036512		High	High	7.405e-05	0.001185	2.92	45.1
		FALSE	High	[R].DLFDSMDK.[T]		1	1	13	P54578	P54578 [158-165]		0	970.419	1.09646e+09		High	High	0.0004021	0.009944	1.9	65.18
		FALSE	High	[R].DLFDSMDK.[T]	1xOxidation [M6]	1	1	30	P54578	P54578 [158-165]		0	986.414	265651204		High	High	0.0004575	0.01128	1.41	43.35
		FALSE	High	[K].EKFEGVELNTDEPPMVFK.[A]		1	1	10	P54578	P54578 [13-30]		1	2109.02	4.8378e+08		High	High	7.405e-05	2.539e-12	5.71	85.59
		FALSE	High	[K].EKFEGVELNTDEPPMVFK.[A]	1xDeamidated [N9]	1	1	1	P54578	P54578 [13-30]		1	2110	8.05145e+06		High	High	7.405e-05	1.654e-08	5.85	88.02
		FALSE	High	[K].EKFEGVELNTDEPPMVFK.[A]	1xOxidation [M15]	1	1	24	P54578	P54578 [13-30]		1	2125.02	2.78749e+08		High	High	7.405e-05	5.747e-13	5.43	78.26
		FALSE	High	[K].EKFEGVELNTDEPPMVFK.[A]	1xDeamidated [N9]; 1xOxidation [M15]	1	1	1	P54578	P54578 [13-30]		1	2126	1067228		High	High	7.405e-05	6.937e-07	5.44	88.15
		FALSE	High	[K].ETDSSSASAATPSK.[K]		1	1	1	P54578	P54578 [225-238]		0	1338.6	79361.2		High	High	7.405e-05	1.546e-05	1.96	12.54
		FALSE	High	[K].FDDDKVSIVTPEDILR.[L]		1	1	9	P54578	P54578 [450-465]		1	1861.95	3.17902e+08		High	High	7.405e-05	3.714e-10	4.55	87.85
		FALSE	High	[K].FEGVELNTDEPPMVFK.[A]		1	1	19	P54578	P54578 [15-30]		0	1851.88	4.17268e+08		High	High	7.405e-05	6.4e-12	5.08	93.94
		FALSE	High	[K].FEGVELNTDEPPMVFK.[A]	1xDeamidated [N7]	1	1	3	P54578	P54578 [15-30]		0	1852.87	7.29965e+06		High	High	7.405e-05	2.771e-10	4.07	96.09
		FALSE	High	[K].FEGVELNTDEPPMVFK.[A]	1xOxidation [M13]	1	1	35	P54578	P54578 [15-30]		0	1867.88	267630275		High	High	7.405e-05	1.882e-11	4.56	93.77
		FALSE	High	[K].GGTLKDDDWGNIK.[I]		1	1	6	P54578	P54578 [50-62]		1	1418.69	306562096		High	High	7.405e-05	5.889e-08	4.57	44.91
		FALSE	High	[R].KQDEWIK.[F]		1	1	1	P54578	P54578 [443-449]		1	946.499	4350015		High	High	0.0006344	0.02064	2.53	33.3
		FALSE	High	[K].LEAIEDDSVK.[E]		1	1	10	P54578	P54578 [215-224]		0	1118.56	2.25867e+09		High	High	7.405e-05	5.926e-05	2.48	36.91
		FALSE	High	[K].LEAIEDDSVKETDSSSASAATPSK.[K]		1	1	39	P54578	P54578 [215-238]		1	2438.14	3.75311e+08		High	High	7.405e-05	1.068e-17	5.4	42.67
		FALSE	High	[K].IKNGMTLLMMGSADALPEEPSAK.[T]	2xOxidation [M5; M9]	1	1	1	P54578	P54578 [63-85]		1	2436.18		Not Reliable	High	High	0.0006344	0.0226	2.12
		FALSE	High	[K].IKNGMTLLMMGSADALPEEPSAK.[T]	1xDeamidated [N3]; 2xOxidation [M5; M9]	1	1	3	P54578	P54578 [63-85]		1	2437.17	1.52408e+06		High	High	7.405e-05	3.646e-07	4.06	76.5
		FALSE	High	[R].LPAYLTIQMVR.[F]		1	1	17	P54578	P54578 [320-330]		0	1304.74	1.82057e+09		High	High	7.405e-05	1.053e-06	3.12	88.57
		FALSE	High	[R].LPAYLTIQMVR.[F]	1xDeamidated [Q8]	1	1	2	P54578	P54578 [320-330]		0	1305.72	11649462		High	High	7.405e-05	1.239e-06	2.53	91.8
		FALSE	High	[R].LPAYLTIQMVR.[F]	1xOxidation [M9]	1	1	38	P54578	P54578 [320-330]		0	1320.73	5.78117e+08		High	High	7.405e-05	1.219e-06	3.06	88.91
		FALSE	High	[R].LPAYLTIQMVR.[F]	1xDeamidated [Q8]; 1xOxidation [M9]	1	1	2	P54578	P54578 [320-330]		0	1321.72	3.84787e+06		High	High	7.405e-05	1.039e-05	2.9	91.89
		FALSE	High	[R].LPAYLTIQMVR.[F]	1xPhospho [Y4]	1	1	1	P54578	P54578 [320-330]	P54578 1xPhospho [Y323]	0	1384.71	4899360		High	High	0.0002737	0.007091	1.26	88.61
		FALSE	High	[R].LQEEITK.[Q]	1xDeamidated [Q2]	1	1	1	P54578	P54578 [294-300]		0	861.456	7.02543e+06		High	High	0.0006344	0.01977	1.62	23.54
		FALSE	High	[R].LSGGGDWHIAYVLLYGPR.[R]		1	1	11	P54578	P54578 [466-483]		0	1974.02	9.56457e+06		High	High	7.405e-05	3.958e-12	5.56	110.95
		FALSE	High	[K].ISRLPAYLTIQMVR.[F]		1	1	1	P54578	P54578 [317-330]		1	1660.96	1.29471e+06		High	High	7.405e-05	7.653e-07	4.33	84.11
		FALSE	High	[K].ISRLPAYLTIQMVR.[F]	1xOxidation [M12]	1	1	1	P54578	P54578 [317-330]		1	1676.95		No Quan Values	High	High	0.006336	0.1796	1.57
		FALSE	High	[K].NGMTLLMMGSADALPEEPSAK.[T]		1	1	7	P54578	P54578 [65-85]		0	2163.01	4.91107e+07		High	High	7.405e-05	6.735e-14	5.12	99.33
		FALSE	High	[K].NGMTLLMMGSADALPEEPSAK.[T]	1xDeamidated [N1]	1	1	18	P54578	P54578 [65-85]		0	2164	2.13766e+08		High	High	7.405e-05	6.455e-13	5.33	107.08
		FALSE	High	[K].NGMTLLMMGSADALPEEPSAK.[T]	1xOxidation [M]	1	1	19	P54578	P54578 [65-85]		0	2179.01	1.22762e+08		High	High	7.405e-05	1.418e-12	4.95	91.1
		FALSE	High	[K].NGMTLLMMGSADALPEEPSAK.[T]	1xDeamidated [N1]; 1xOxidation [M]	1	1	41	P54578	P54578 [65-85]		0	2179.99	2.81393e+08		High	High	7.405e-05	1.646e-13	4.63	99.35
		FALSE	High	[K].NGMTLLMMGSADALPEEPSAK.[T]	2xOxidation [M7; M]	1	1	26	P54578	P54578 [65-85]		0	2195	3.27906e+07		High	High	7.405e-05	1.17e-12	4.24	80.46
		FALSE	High	[K].NGMTLLMMGSADALPEEPSAK.[T]	1xDeamidated [N1]; 2xOxidation [M7; M]	1	1	54	P54578	P54578 [65-85]		0	2195.99	8.42981e+07		High	High	7.405e-05	5.472e-14	4.07	92.33
		FALSE	High	[K].NGMTLLMMGSADALPEEPSAK.[T]	3xOxidation [M3; M7; M8]	1	1	6	P54578	P54578 [65-85]		0	2211	6.5737e+06		High	High	7.405e-05	2.961e-08	3.93	83.48
		FALSE	High	[K].NGMTLLMMGSADALPEEPSAK.[T]	1xDeamidated [N1]; 3xOxidation [M3; M7; M8]	1	1	12	P54578	P54578 [65-85]		0	2211.98	1.79991e+07		High	High	7.405e-05	9.145e-12	4.48	103.72
		FALSE	High	[K].NGMTLLMMGSADALPEEPSAK.[T]	1xDeamidated [N1]; 1xPhospho [S10]	1	1	1	P54578	P54578 [65-85]	P54578 1xPhospho [S74]	0	2243.96	364770		High	High	0.0005155	0.01617	2.46	103.71
		FALSE	High	[R].RVEIMEEESEQ.[-]		1	1	36	P54578	P54578 [484-494]		1	1378.62	8.42467e+08		High	High	7.405e-05	0.0001077	3.28	39.8
		FALSE	High	[R].RVEIMEEESEQ.[-]	1xOxidation [M5]	1	1	36	P54578	P54578 [484-494]		1	1394.61	2.03005e+08		High	High	7.405e-05	0.001834	3.52	42.05
		FALSE	High	[K].SLIDQFFGVEFETTMK.[C]		1	1	20	P54578	P54578 [241-256]		0	1891.91	2.31721e+08		High	High	7.405e-05	2.549e-10	3.83	110.32
		FALSE	High	[K].SLIDQFFGVEFETTMK.[C]	1xOxidation [M15]	1	1	20	P54578	P54578 [241-256]		0	1907.91	8.13448e+07		High	High	7.405e-05	1.236e-10	4.47	110.12
		FALSE	High	[R].SSSSGHYVSWVK.[R]		1	1	8	P54578	P54578 [430-441]		0	1323.63	1125475572		High	High	7.405e-05	2.012e-07	4.35	36.59
		FALSE	High	[K].TSSSIPPIILLQFLHMAFPQFAEK.[G]		1	1	1	P54578	P54578 [166-189]		0	2715.46	2.2819e+06		High	High	7.405e-05	1.708e-09	4.74	110.75
		FALSE	High	[K].TSSSIPPIILLQFLHMAFPQFAEK.[G]	1xOxidation [M16]	1	1	1	P54578	P54578 [166-189]		0	2731.45	5072028		High	High	7.405e-05	2.784e-11	5.4	110.44
		FALSE	High	[R].VEIMEEESEQ.[-]		1	1	2	P54578	P54578 [485-494]		0	1222.51	9533238		High	High	0.006123	0.1694	1.61	50.49
		FALSE	High	[R].VLQQKLEAIEDDSVKETDSSSASAATPSK.[K]		1	1	1	P54578	P54578 [210-238]		2	3034.51	546861		High	High	7.405e-05	1.105e-09	4.63	61.19
		FALSE	High	[K].VSIVTPEDILR.[L]		1	1	8	P54578	P54578 [455-465]		0	1241.71	2.55315e+09		High	High	7.405e-05	7.63e-06	2.97	85.93
		FALSE	High	[K].YLFTGLK.[L]		1	1	33	P54578	P54578 [285-291]		0	841.482	2.33513e+09		High	High	0.0002737	0.007266	1.33	63.23
FALSE	High	Master Protein	P60709	Actin, cytoplasmic 1 OS=Homo sapiens OX=9606 GN=ACTB PE=1 SV=1	0	57	18	630	7	375	41.7	5.48	2257.01	18	1.07567e+10	High	1	Phospho [Y166; T297; S300; T303; T304]
	Checked	Protein Group ID	# Proteins	# Unique Peptides	# Peptides	# PSMs	Group Description	Found in Sample: [S3] F3: Sample
	FALSE	1115	7	7	18	630	[Master Protein] Actin, cytoplasmic 1 OS=Homo sapiens OX=9606 GN=ACTB PE=1 SV=1	High
		Checked	Confidence	Annotated Sequence	Modifications	# Protein Groups	# Proteins	# PSMs	Master Protein Accessions	Positions in Master Proteins	Modifications in Master Proteins	# Missed Cleavages	Theo. MH+ [Da]	Abundance: F3: Sample	Quan Info	Found in Sample: [S3] F3: Sample	Confidence (by Search Engine): Sequest HT	Percolator q-Value (by Search Engine): Sequest HT	Percolator PEP (by Search Engine): Sequest HT	XCorr (by Search Engine): Sequest HT	Top Apex RT [min]
		FALSE	High	[K].AGFAGDDAPR.[A]		2	10	10	P60709; P68032	P60709 [19-28]; P68032 [21-30]		0	976.448	1.53694e+09	Shared	High	High	7.405e-05	2.585e-05	2.46	28.78
		FALSE	High	[R].AVFPSIVGRPR.[QH]		2	9	4	P60709; P68032	P60709 [29-39]; P68032 [31-41]		0	1198.71	50751947	Shared	High	High	7.405e-05	1.441e-05	2.34	54.35
		FALSE	High	[R].DLTDYLMK.[I]		3	7	18	P60709; Q562R1; P68032	P60709 [184-191]; Q562R1 [185-192]; P68032 [186-193]		0	998.486	2.11154e+09	Shared	High	High	7.405e-05	0.002118	1.36	80.94
		FALSE	High	[R].DLTDYLMK.[I]	1xOxidation [M7]	3	7	28	P60709; Q562R1; P68032	P60709 [184-191]; Q562R1 [185-192]; P68032 [186-193]		0	1014.48	738217305	Shared	High	High	0.0003404	0.007505	2.02	67.29
		FALSE	High	[K].DLYANTVLSGGTTMYPGIADR.[M]		1	2	55	P60709	P60709 [292-312]		0	2215.07	4.2264e+08		High	High	7.405e-05	1.003e-14	5.44	97.79
		FALSE	High	[K].DLYANTVLSGGTTMYPGIADR.[M]	1xDeamidated [N5]	1	2	5	P60709	P60709 [292-312]		0	2216.05	28759224		High	High	7.405e-05	3.223e-15	5.19	96.39
		FALSE	High	[K].DLYANTVLSGGTTMYPGIADR.[M]	1xOxidation [M14]	1	2	68	P60709	P60709 [292-312]		0	2231.06	8.02363e+08		High	High	7.405e-05	9.682e-15	6.49	89.71
		FALSE	High	[K].DLYANTVLSGGTTMYPGIADR.[M]	1xDeamidated [N5]; 1xOxidation [M14]	1	2	3	P60709	P60709 [292-312]		0	2232.05	7.40211e+06		High	High	7.405e-05	2.453e-10	4.7	88.29
		FALSE	High	[K].DLYANTVLSGGTTMYPGIADR.[M]	1xPhospho [T]	1	2	2	P60709	P60709 [292-312]	P60709 1xPhospho [T]	0	2295.04		No Quan Values	High	High	0.000214	0.003397	2.14
		FALSE	High	[K].DLYANTVLSGGTTMYPGIADR.[M]	1xPhospho [S/T]; 1xOxidation [M14]	1	2	5	P60709	P60709 [292-312]	P60709 1xPhospho [T/S]	0	2311.03		No Quan Values	High	High	7.405e-05	0.0001887	3.46
		FALSE	High	[K].DLYANTVLSGGTTMYPGIADR.[M]	1xDeamidated [N5]; 1xPhospho [T12]; 1xOxidation [M14]	1	2	1	P60709	P60709 [292-312]	P60709 1xPhospho [T303]	0	2312.02		Not Reliable	High	High	0.0001463	0.002426	3.65
		FALSE	High	[K].DSYVGDEAQSK.[R]		2	6	9	P60709; P68032	P60709 [51-61]; P68032 [53-63]		0	1198.52	2.55834e+08	Shared	High	High	7.405e-05	1.492e-05	2.27	23.13
		FALSE	High	[K].DSYVGDEAQSK.[R]	1xDeamidated [Q9]	2	6	1	P60709; P68032	P60709 [51-61]; P68032 [53-63]		0	1199.51	2.20921e+06	Shared	High	High	7.405e-05	4.94e-05	1.94	26.2
		FALSE	High	[K].EITALAPSTMK.[I]		2	6	16	P60709; P68032	P60709 [316-326]; P68032 [318-328]		0	1161.62	3.18732e+09	Shared	High	High	7.405e-05	2.477e-05	2.59	50.32
		FALSE	High	[K].EITALAPSTMK.[I]	1xOxidation [M10]	2	6	30	P60709; P68032	P60709 [316-326]; P68032 [318-328]		0	1177.61	1.03998e+09	Shared	High	High	7.405e-05	1.717e-05	2.47	38.36
		FALSE	High	[R].GYSFTTTAER.[E]		1	2	13	P60709	P60709 [197-206]		0	1132.53	2.18776e+09		High	High	7.405e-05	0.0005174	2.53	41.26
		FALSE	High	[R].HQGVMVGMGQK.[D]		3	7	21	P60709; Q562R1; P68032	P60709 [40-50]; Q562R1 [41-51]; P68032 [42-52]		0	1171.57	4.25261e+08	Shared	High	High	7.405e-05	8.061e-09	3.71	23.96
		FALSE	High	[R].HQGVMVGMGQK.[D]	1xDeamidated [Q10]	3	7	2	P60709; Q562R1; P68032	P60709 [40-50]; Q562R1 [41-51]; P68032 [42-52]		0	1172.56	26670660	Shared	High	High	7.405e-05	1.412e-07	3.2	28.7
		FALSE	High	[R].HQGVMVGMGQK.[D]	1xOxidation [M]	3	7	46	P60709; Q562R1; P68032	P60709 [40-50]; Q562R1 [41-51]; P68032 [42-52]		0	1187.57	7.5595e+08	Shared	High	High	7.405e-05	1.425e-08	2.93	22.65
		FALSE	High	[R].HQGVMVGMGQK.[D]	1xDeamidated [Q10]; 1xOxidation [M5]	3	7	1	P60709; Q562R1; P68032	P60709 [40-50]; Q562R1 [41-51]; P68032 [42-52]		0	1188.55	2359770	Shared	High	High	0.002569	0.08042	2.31	28.7
		FALSE	High	[R].HQGVMVGMGQK.[D]	2xOxidation [M5; M8]	3	7	54	P60709; Q562R1; P68032	P60709 [40-50]; Q562R1 [41-51]; P68032 [42-52]		0	1203.56	3.22429e+08	Shared	High	High	7.405e-05	1.476e-08	2.45	19.04
		FALSE	High	[R].KDLYANTVLSGGTTMYPGIADR.[M]		1	2	14	P60709	P60709 [291-312]		1	2343.16	4.06438e+08		High	High	7.405e-05	4.368e-15	6.98	80.36
		FALSE	High	[R].KDLYANTVLSGGTTMYPGIADR.[M]	1xDeamidated [N6]	1	2	1	P60709	P60709 [291-312]		1	2344.15		Not Reliable	High	High	7.405e-05	1.633e-11	6.43
		FALSE	High	[R].KDLYANTVLSGGTTMYPGIADR.[M]	1xOxidation [M15]	1	2	40	P60709	P60709 [291-312]		1	2359.16	2.23883e+08		High	High	7.405e-05	3.303e-16	6.89	73.21
		FALSE	High	[R].KDLYANTVLSGGTTMYPGIADR.[M]	1xDeamidated [N6]; 1xOxidation [M15]	1	2	3	P60709	P60709 [291-312]		1	2360.14	1544139		High	High	7.405e-05	3.068e-08	3.82	87.82
		FALSE	High	[R].LDLAGRDLTDYLMK.[I]		3	7	2	P60709; Q562R1; P68032	P60709 [178-191]; Q562R1 [179-192]; P68032 [180-193]		1	1623.84	5.01557e+06	Shared	High	High	0.000214	0.003374	2.51	90.18
		FALSE	High	[R].LDLAGRDLTDYLMK.[I]	1xOxidation [M13]	3	7	1	P60709; Q562R1; P68032	P60709 [178-191]; Q562R1 [179-192]; P68032 [180-193]		1	1639.84	195283	Shared	High	High	0.001537	0.04244	2.52	89.96
		FALSE	High	[K].IIAPPER.[K]		3	7	11	P60709; Q562R1; P68032	P60709 [329-335]; Q562R1 [330-336]; P68032 [331-337]		0	795.472	3.84813e+09	Shared	High	High	0.0006344	0.02223	1.78	30.94
		FALSE	High	[K].IWHHTFYNELR.[V]		2	9	39	P60709; P68032	P60709 [85-95]; P68032 [87-97]		0	1515.75	8.69982e+07	Shared	High	High	7.405e-05	5.449e-07	3.96	110.64
		FALSE	High	[K].IWHHTFYNELR.[V]	1xDeamidated [N8]	2	9	1	P60709; P68032	P60709 [85-95]; P68032 [87-97]		0	1516.73	453018	Shared	High	High	7.405e-05	0.0001841	2.97	57.63
		FALSE	High	[R].MQKEITALAPSTMK.[I]		2	6	1	P60709; P68032	P60709 [313-326]; P68032 [315-328]		1	1548.81	2635326	Shared	High	High	7.405e-05	3.51e-05	4.08	47.77
		FALSE	High	[K].QEYDESGPSIVHR.[K]		1	7	11	P60709	P60709 [360-372]		0	1516.7	2405600796		High	High	7.405e-05	2.118e-10	4.28	35.45
		FALSE	High	[K].QEYDESGPSIVHR.[K]	1xDeamidated [Q1]	1	7	2	P60709	P60709 [360-372]		0	1517.69	32218186		High	High	7.405e-05	1.863e-08	4.02	36.82
		FALSE	High	[KR].SYELPDGQVITIGNER.[F]		3	10	16	P60709; Q562R1; P68032	P60709 [239-254]; Q562R1 [240-255]; P68032 [241-256]		0	1790.89	2.03526e+09	Shared	High	High	7.405e-05	9.088e-11	3.65	87.28
		FALSE	High	[KR].SYELPDGQVITIGNER.[F]	1xDeamidated [N/Q]	3	10	10	P60709; Q562R1; P68032	P60709 [239-254]; Q562R1 [240-255]; P68032 [241-256]		0	1791.88	1.00235e+08	Shared	High	High	7.405e-05	3.14e-11	4.03	92.29
		FALSE	High	[R].TTGIVMDSGDGVTHTVPIYEGYALPHAILR.[L]		1	2	21	P60709	P60709 [148-177]		0	3183.61	1.37975e+08		High	High	7.405e-05	5.922e-17	6.17	108.01
		FALSE	High	[R].TTGIVMDSGDGVTHTVPIYEGYALPHAILR.[L]	1xOxidation [M6]	1	2	27	P60709	P60709 [148-177]		0	3199.61	6.02401e+08		High	High	7.40521e-05	2.15245e-19	6.63	105.96
		FALSE	High	[R].TTGIVMDSGDGVTHTVPIYEGYALPHAILR.[L]	1xPhospho [Y19]; 1xOxidation [M6]	1	2	1	P60709	P60709 [148-177]	P60709 1xPhospho [Y166]	0	3279.58	321305		High	High	7.405e-05	0.0003602	3.57	106.67
		FALSE	High	[R].VAPEEHPVLLTEAPLNPK.[A]		1	2	29	P60709	P60709 [96-113]		0	1954.06	3.33473e+09		High	High	7.405e-05	2.114e-14	5.14	65.57
		FALSE	High	[R].VAPEEHPVLLTEAPLNPK.[A]	1xDeamidated [N16]	1	2	1	P60709	P60709 [96-113]		0	1955.05	2.91478e+06		High	High	7.405e-05	5.74e-09	3.43	68.62
		FALSE	High	[K].YPIEHGIVTNWDDMEK.[I]		1	2	2	P60709	P60709 [69-84]		0	1946.9	120991664		High	High	7.405e-05	1.46e-13	6.23	75.27
		FALSE	High	[K].YPIEHGIVTNWDDMEK.[I]	1xOxidation [M14]	1	2	2	P60709	P60709 [69-84]		0	1962.89	36676577		High	High	7.405e-05	1.314e-11	4.38	67.16
		FALSE	High	[K].YPIEHGIVTNWDDMEK.[I]	1xDeamidated [N10]; 1xOxidation [M14]	1	2	3	P60709	P60709 [69-84]		0	1963.87	2.03117e+06		High	High	7.405e-05	1.685e-06	2.99	68.47
FALSE	High	Master Protein	P68032	Actin, alpha cardiac muscle 1 OS=Homo sapiens OX=9606 GN=ACTC1 PE=1 SV=1	0	53	17	382	6	377	42	5.39	1040.86	17	1.87029e+09	High	1	Phospho [T79; Y220; S302]
	Checked	Protein Group ID	# Proteins	# Unique Peptides	# Peptides	# PSMs	Group Description	Found in Sample: [S3] F3: Sample
	FALSE	1911	4	6	17	382	[Master Protein] Actin, alpha cardiac muscle 1 OS=Homo sapiens OX=9606 GN=ACTC1 PE=1 SV=1	High
[truncated: 18,754 more rows]

## Sheet: Repeat 3 IgG
Checked	Protein FDR Confidence: Sequest HT	Master	Accession	Description	Exp. q-value: Sequest HT	Coverage [%]	# Peptides	# PSMs	# Unique Peptides	# AAs	MW [kDa]	calc. pI	Score Sequest HT: Sequest HT	# Peptides (by Search Engine): Sequest HT	Abundance: F6: Sample	Found in Sample: [S6] F6: Sample	# Protein Groups	Modifications
[truncated: 5,159 more rows]

[truncated: 5 more sheets: Repeat 3 WT-USP14, Repeat 2 WT-USP14, Repeat 2 IgG, Repeat 1 IgG, Repeat 1 WT-USP14]
